# Supplementary material for: RNA-Seq Meta-analysis identifies genes in skeletal muscle associated with gain and intake across a multi-season study of crossbred beef steers
Source: BMC Genomics. 2018 Jun 4;19:430. doi: 10.1186/s12864-018-4769-8 (PMC5987596; doi:10.1186/s12864-018-4769-8)
Supplement: Supplementary file 1 — (A) Cohort and age of animals selected for this study. (B) Breed percentages of phenotypic quadrants for each cohort (HH = high gain, high intake; LH = low gain, high intake; LL = low gain, low intake; HL = high gain, low intake). (C) Rationale for exclusion of animals within each cohort. (D) Sequencing statistics. (XLSX 27 kb) [file 12864_2018_4769_MOESM1_ESM.xlsx]

## Sheet: A
Additional File 1(A). Cohort and age of animals (n=80) selected for this study.
Animal Number	Cohort	Birth Date	Season and Year of Trial	Trial Start Date	Age Entered Feed Trial (d)
20111074	1	2011-03-18	Spring 2012	2012-04-11	390
20111162	1	2011-03-30	Spring 2012	2012-04-11	378
20111165	1	2011-03-30	Spring 2012	2012-04-11	378
20111292	1	2011-04-02	Spring 2012	2012-04-11	375
20111314	1	2011-04-08	Spring 2012	2012-04-11	369
20111331	1	2011-04-10	Spring 2012	2012-04-11	367
20111399	1	2011-04-21	Spring 2012	2012-04-11	356
20111595	1	2011-04-04	Spring 2012	2012-04-11	373
20111625	1	2011-04-07	Spring 2012	2012-04-11	370
20111641	1	2011-04-07	Spring 2012	2012-04-11	370
20111656	1	2011-04-09	Spring 2012	2012-04-11	368
20111699	1	2011-04-12	Spring 2012	2012-04-11	365
20111707	1	2011-04-12	Spring 2012	2012-04-11	365
20111739	1	2011-04-14	Spring 2012	2012-04-11	363
20111744	1	2011-04-15	Spring 2012	2012-04-11	362
20111831	1	2011-04-22	Spring 2012	2012-04-11	355
20113025	2	2011-08-12	Fall 2012	2012-07-10	333
20113029	2	2011-08-14	Fall 2012	2012-07-10	331
20113063	2	2011-08-26	Fall 2012	2012-07-10	319
20113071	2	2011-08-31	Fall 2012	2012-07-10	314
20113092	2	2011-09-13	Fall 2012	2012-07-10	301
20113158	2	2011-08-08	Fall 2012	2012-07-10	337
20113212	2	2011-08-16	Fall 2012	2012-07-10	329
20113247	2	2011-08-24	Fall 2012	2012-07-10	321
20113400	2	2011-08-12	Fall 2012	2012-07-10	333
20113417	2	2011-08-15	Fall 2012	2012-07-10	330
20113426	2	2011-08-17	Fall 2012	2012-07-10	328
20113446	2	2011-08-19	Fall 2012	2012-07-10	326
20113456	2	2011-08-22	Fall 2012	2012-07-10	323
20113533	2	2011-09-15	Fall 2012	2012-07-10	299
20113536	2	2011-09-16	Fall 2012	2012-07-10	298
20113541	2	2011-09-18	Fall 2012	2012-07-10	296
20121018	3	2012-03-14	Spring 2013	2013-04-16	398
20121025	3	2012-03-15	Spring 2013	2013-04-16	397
20121034	3	2012-03-17	Spring 2013	2013-04-16	395
20121069	3	2012-03-23	Spring 2013	2013-04-16	389
20121109	3	2012-03-27	Spring 2013	2013-04-16	385
20121110	3	2012-03-27	Spring 2013	2013-04-16	385
20121127	3	2012-03-28	Spring 2013	2013-04-16	384
20121324	3	2012-04-05	Spring 2013	2013-04-16	376
20121341	3	2012-04-08	Spring 2013	2013-04-16	373
20121347	3	2012-04-10	Spring 2013	2013-04-16	371
20121761	3	2012-04-09	Spring 2013	2013-04-16	372
20121812	3	2012-04-13	Spring 2013	2013-04-16	368
20121893	3	2012-04-17	Spring 2013	2013-04-16	364
20121952	3	2012-04-21	Spring 2013	2013-04-16	360
20121972	3	2012-04-22	Spring 2013	2013-04-16	359
20123032	3	2012-04-27	Spring 2013	2013-04-16	354
20123591	4	2012-08-17	Fall 2013	2013-07-24	341
20123593	4	2012-08-16	Fall 2013	2013-07-24	342
20123611	4	2012-08-19	Fall 2013	2013-07-24	339
20123616	4	2012-08-21	Fall 2013	2013-07-24	337
20123636	4	2012-08-24	Fall 2013	2013-07-24	334
20123661	4	2012-08-29	Fall 2013	2013-07-24	329
20123806	4	2012-08-09	Fall 2013	2013-07-24	349
20123812	4	2012-08-09	Fall 2013	2013-07-24	349
20123841	4	2012-08-14	Fall 2013	2013-07-24	344
20123850	4	2012-08-15	Fall 2013	2013-07-24	343
20123852	4	2012-08-15	Fall 2013	2013-07-24	343
20123891	4	2012-08-21	Fall 2013	2013-07-24	337
20123915	4	2012-08-27	Fall 2013	2013-07-24	331
20124206	4	2012-08-07	Fall 2013	2013-07-24	351
20124211	4	2012-08-06	Fall 2013	2013-07-24	352
20124257	4	2012-08-15	Fall 2013	2013-07-24	343
20133015	5	2013-08-03	Fall 2014	2014-07-29	360
20133045	5	2013-08-07	Fall 2014	2014-07-29	356
20133062	5	2013-08-10	Fall 2014	2014-07-29	353
20133101	5	2013-08-18	Fall 2014	2014-07-29	345
20133110	5	2013-08-19	Fall 2014	2014-07-29	344
20133173	5	2013-08-25	Fall 2014	2014-07-29	338
20133179	5	2013-08-27	Fall 2014	2014-07-29	336
20133181	5	2013-08-26	Fall 2014	2014-07-29	337
20133327	5	2013-08-10	Fall 2014	2014-07-29	353
20133337	5	2013-08-13	Fall 2014	2014-07-29	350
20133356	5	2013-08-17	Fall 2014	2014-07-29	346
20133390	5	2013-08-24	Fall 2014	2014-07-29	339
20133403	5	2013-08-26	Fall 2014	2014-07-29	337
20133412	5	2013-08-28	Fall 2014	2014-07-29	335
20133452	5	2013-09-05	Fall 2014	2014-07-29	327
20133697	5	2013-08-26	Fall 2014	2014-07-29	337

## Sheet: B
Additional File 1(B). Breed percentages of phenotypic quadrants for each cohort (HH = high gain, high intake; LH = low gain, high intake; LL = low gain, low intake; HL = high gain, low intake).
Breed	HH	LH	LL	HL
Cohort 1 (Spring 2012)
Angus	0.0625	0.125	0.03125	0.0625
Beefmaster	0	0	0	0.25
Brahman	0	0	0.1875	0.1875
Brangus	0	0.125	0.125	0
Brown Swiss	0	0	0.1875	0
Charolais	0	0.0625	0.03125	0.3125
Gelbvieh	0.1875	0	0	0
Hereford	0	0.1875	0	0
Limousin	0.0625	0	0	0
MARC III	0.125	0	0.15625	0
Red Angus	0	0.1875	0	0
Romosinuano	0	0	0.0625	0
Salers	0.125	0	0.1875	0
Santa Gertrudis	0.3125	0.125	0	0
Simmental	0.125	0.1875	0.03125	0.125
Unknown	0	0	0	0.0625
Cohort 2 (Fall 2012)
Angus	0.3125	0.34375	0.1875	0.1875
Beefmaster	0.125	0.125	0	0
Bonsmara	0	0	0	0.0625
Brangus	0.125	0	0.125	0.125
Charolais	0.125	0	0.34375	0.25
Chiangus	0	0.125	0	0
Hereford	0	0.0625	0	0
Maine Anjou	0.125	0.15625	0	0
MARC II	0	0	0.0625	0.0625
MARC III	0	0.0625	0	0
Red Angus	0	0.09375	0.21875	0
Shorthorn	0	0	0.0625	0.1875
Simmental	0.1875	0.03125	0	0.125
Cohort 3 (Spring 2013)
Angus	0.03125	0.0625	0.125	0.375
Beefmaster	0.125	0	0	0
Brahman	0	0	0.1875	0
Brangus	0	0.125	0	0
Charolais	0.0625	0.125	0.0625	0.25
Gelbvieh	0.03125	0	0.09375	0
Hereford	0.125	0.125	0.25	0
Limousin	0	0.0625	0.1875	0
Maine Anjou	0.0625	0	0	0.0625
MARC II	0	0	0	0.03125
MARC III	0.0625	0	0.03125	0.03125
Red Angus	0.125	0	0	0.03125
Salers	0	0.1875	0.0625	0
Santa Gertrudis	0.125	0	0	0
Shorthorn	0.1875	0.125	0	0.1875
Simmental	0.03125	0.0625	0	0
South Devon	0	0.125	0	0
Unknown	0.03125	0	0	0.03125
Cohort 4 (Fall 2013)
Angus	0.21875	0.25	0	0.1875
Beefmaster	0	0	0	0.125
Brahman	0	0	0.125	0
Brangus	0.125	0	0	0
Charolais	0.03125	0	0.03125	0
Chiangus	0	0.0625	0.1875	0.125
Gelbvieh	0	0	0	0.1875
Hereford	0.125	0.3125	0.3125	0.0625
Maine Anjou	0	0	0.1875	0
MARC II	0	0	0.03125	0
MARC III	0.125	0	0.03125	0
Salers	0.1875	0.125	0	0
Santa Gertrudis	0.1875	0	0	0
Shorthorn	0	0.1875	0	0
Simmental	0	0.03125	0	0.28125
Unknown	0	0.03125	0.09375	0.03125
Cohort 5 (Fall 2014)
Angus	0.25	0.25	0.03125	0.125
Brahman	0	0.03125	0	0.125
Brangus	0	0.03125	0	0
Brown Swiss	0	0	0.1875	0
Charolais	0.25	0.25	0.1875	0.25
Gelbvieh	0.125	0.21875	0	0.0625
Hereford	0	0.0625	0.25	0
MARC III	0	0.03125	0	0.0625
Red Angus	0	0	0.09375	0
Santa Gertrudis	0	0	0	0.1875
Shorthorn	0	0.0625	0	0
Simmental	0.3125	0	0.1875	0.1875
Unknown	0.0625	0.0625	0.0625	0

## Sheet: C
Additional File 1 (C). Rationale for exclusion of animals within each cohort.
Cohort	Quadrant1	# Animals Excluded Based on Breed2	# Animals Excluded Due To Health3
1	1	2	1
	2	2	2
	3	1	0
	4	0	0
2	1	3	0
	2	3	1
	3	1	0
	4	2	0
3	1	0	1
	2	2	0
	3	2	2
	4	2	0
4	1	4	0
	2	0	1
	3	2	0
	4	0	0
5	1	1	1
	2	0	0
	3	2	1
	4	1	0
1 Quadrant 1: High gain, high intake; Quadrant 2: High gain, low intake; Quadrant 3: Low gain, low intake; Quadrant 4: Low gain, high intake.
2 Animals that were not selected for the study for potential over-representation of breed.
3 Illness or injury during or near the time of the study. These records included pneumonia, foot rot, lameness, pinkeye, rectal prolapse.

## Sheet: D
Additional File 1(D). Sequencing statistics for each of the 80 animals selected for the study.
Sample	Cohort	# Raw Reads	# Reads After Trimming	# Mapped Reads	Overall Trimmed Read Mapping %	Concordant Pair Mapping %	Overall Mapping %
20111074	1	49662326	49593303	46749081	0.943	0.891	0.941339
20111162	1	54302948	54239233	50958590	0.939	0.889	0.938413
20111165	1	66303776	66123683	61679609	0.933	0.856	0.930258
20111292	1	84984448	84831741	79227397	0.934	0.856	0.932258
20111314	1	181621862	181417769	170986670	0.943	0.893	0.941443
20111331	1	127327582	127123636	119001806	0.936	0.864	0.934611
20111399	1	84840536	84703415	79837320	0.943	0.88	0.941028
20111595	1	90839728	90694637	84324184	0.93	0.861	0.928274
20111625	1	86980900	86844956	81353843	0.937	0.866	0.935307
20111641	1	89490898	89362955	83817370	0.938	0.877	0.936602
20111656	1	109111694	108971271	102541266	0.941	0.891	0.939783
20111699	1	97900750	97757578	95684808	0.937	0.873	0.977365
20111707	1	63186198	63076742	58854278	0.933	0.864	0.931442
20111739	1	82374302	82280293	77096047	0.937	0.883	0.935924
20111744	1	194722508	194540596	183402465	0.943	0.892	0.941866
20111831	1	118903672	118761242	111677965	0.94	0.883	0.939231
20113025	2	120568184	120364216	112287119	0.933	0.861	0.931316
20113029	2	85892420	85800212	80765109	0.941	0.886	0.940305
20113063	2	76295488	76216668	71915518	0.944	0.885	0.942592
20113071	2	79612216	79507926	74504369	0.937	0.863	0.935841
20113092	2	64334954	64265782	60662315	0.944	0.893	0.942914
20113158	2	84548582	84444105	79121151	0.937	0.876	0.935807
20113212	2	80949752	80824432	75256954	0.931	0.862	0.929675
20113247	2	83811714	83744593	78604346	0.939	0.883	0.937868
20113400	2	92403500	92217671	84629002	0.918	0.83	0.915864
20113417	2	63332156	63160814	57735745	0.914	0.832	0.911634
20113426	2	139909472	139604159	128152827	0.918	0.835	0.91597
20113446	2	174246248	171369396	158669212	0.926	0.851	0.910603
20113456	2	89906508	89310064	80443152	0.901	0.832	0.894742
20113533	2	123246186	122662033	110293203	0.899	0.824	0.894902
20113536	2	66570334	66444077	61037069	0.919	0.831	0.916881
20113541	2	76106690	75984787	70311980	0.925	0.856	0.923861
20121018	3	84133976	84034386	77755137	0.925	0.856	0.924182
20121025	3	87277098	87172178	80634199	0.925	0.858	0.923887
20121034	3	84123178	84019279	77610707	0.924	0.856	0.922584
20121069	3	65173992	65096552	60081911	0.923	0.853	0.921869
20121109	3	74656784	74514268	66500600	0.892	0.791	0.890751
20121110	3	156617260	156269186	140881998	0.902	0.827	0.89953
20121127	3	183749778	183396843	164778711	0.898	0.808	0.896756
20121324	3	109168618	109039947	98428497	0.903	0.823	0.901619
20121341	3	114716800	114159577	101465538	0.889	0.805	0.884487
20121347	3	144741370	144535425	130575421	0.903	0.821	0.902129
20121761	3	72193426	72103946	65032646	0.902	0.813	0.900811
20121812	3	73294604	73162940	65583001	0.896	0.81	0.894786
20121893	3	65995072	65916133	59598349	0.904	0.824	0.903073
20121952	3	70635444	70543234	63078884	0.894	0.808	0.89302
20121972	3	69892550	69759899	62157780	0.891	0.8	0.889333
20123032	3	70146850	70058952	62701578	0.895	0.807	0.893862
20123591	4	86969068	86903809	82805173	0.953	0.908	0.952122
20123593	4	78657580	78591261	74551331	0.949	0.902	0.947796
20123611	4	72875282	72790111	69083617	0.949	0.896	0.94797
20123616	4	78239142	78137095	73970677	0.947	0.882	0.945443
20123636	4	81847728	81777533	78059555	0.955	0.912	0.953717
20123661	4	74197564	74105278	70019090	0.945	0.896	0.943684
20123806	4	83290850	83159909	78130264	0.94	0.877	0.938041
20123812	4	63021284	62961381	59874507	0.951	0.906	0.950068
20123841	4	91204336	91091405	85949515	0.947	0.9	0.942384
20123850	4	47240360	47192209	45509001	0.964	0.929	0.96335
20123852	4	49424124	49349958	47419675	0.961	0.92	0.959444
20123891	4	44877276	44829391	43107756	0.962	0.909	0.96057
20123915	4	46070642	46036815	44468373	0.966	0.935	0.965221
20124206	4	44349764	44299789	42551378	0.961	0.915	0.95945
20124211	4	46981222	46928811	45137145	0.962	0.918	0.960749
20124257	4	51211760	51158428	49239398	0.962	0.925	0.961486
20133015	5	48357266	48304260	46529224	0.963	0.914	0.962197
20133045	5	44788316	44733795	42928232	0.96	0.907	0.958469
20133062	5	46464298	46417237	43892795	0.946	0.891	0.944656
20133101	5	47731622	47610469	45180705	0.948	0.906	0.946557
20133110	5	48714982	48674411	45963668	0.944	0.896	0.943522
20133173	5	51862136	51801853	48802916	0.942	0.883	0.941012
20133179	5	45699922	45642952	43252688	0.948	0.904	0.94645
20133181	5	50539046	50484970	47707559	0.945	0.898	0.943974
20133327	5	50032986	49994651	47075539	0.942	0.881	0.94089
20133337	5	46850914	46798531	44083057	0.942	0.892	0.940922
20133356	5	36484190	36465351	35170486	0.964	0.926	0.963993
20133390	5	43839392	43790799	42012651	0.959	0.914	0.958331
20133403	5	36906324	36884141	35549969	0.964	0.922	0.963249
20133412	5	89250228	89097569	84825220	0.952	0.896	0.95042
20133452	5	36374618	36340252	34955187	0.962	0.927	0.960977
20133697	5	23396482	23385104	22592207	0.966	0.931	0.965624
