# Supplementary material for: RNA-Seq Meta-analysis identifies genes in skeletal muscle associated with gain and intake across a multi-season study of crossbred beef steers
Source: BMC Genomics. 2018 Jun 4;19:430. doi: 10.1186/s12864-018-4769-8 (PMC5987596; doi:10.1186/s12864-018-4769-8)
Supplement: Supplementary file 2 — DEGs associated with the gain main effect in the individual cohort and meta analyses. Genes are ordered by adjusted meta-P-value. The individual cohort cells for DEGs identified in the meta-analysis are colored according to the sign of their log2 fold change, where green indicates up-regulation and red indicates down-regulation in high gain. Genes with all gray cell indicate those that were excluded because they were also significant for the gain by intake interaction term. (XLSX 1224 kb) [file 12864_2018_4769_MOESM2_ESM.xlsx]

## Sheet: A
Additional File 2. DEGs associated with the gain main effect in the individual cohort and meta analyses.
Gene1,2	Cohort 1 Raw P-value	Cohort 2 Raw P-value	Cohort 3 Raw P-value	Cohort 4 Raw P-value	Cohort 5 Raw P-value	Meta-P-value	Adjusted Meta-P-value
LOC101904174	0.874141	0.318693	0.391752	1.61e-10	0.00625808	4.17116e-09	5.50134e-05
PDXK	0.69574	0.0162659	0.000253604	4.06e-06	0.083393	2.7525e-08	0.000121009
ETNK2	5.28e-07	0.0447974	0.000177201	0.902719	0.172386	1.9521e-08	0.000121009
SLC16A7	0.328613	0.0544634	4.4e-07	0.698522	0.000314962	4.52482e-08	0.000149195
ALB	0.0292579	0.680912	1.12e-07	0.0307192	0.699069	7.58315e-07	0.00200028
ST3GAL3	0.306945	0.0296737	5.79e-07	0.672871	0.0482608	2.19673e-06	0.00482878
PIGQ	0.000183421	0.00573775	0.099943	0.0223979	0.227705	5.64451e-06	0.00910487
ROS1	0.0093724	0.00997038	0.17778	0.000113603	0.309117	6.04741e-06	0.00910487
LSP1	0.000210309	0.0231757	0.355832	0.000586269	0.592941	6.21304e-06	0.00910487
EGR3	0.41306	0.150041	7.07e-06	0.0151644	0.192907	1.15164e-05	0.015189
OXT	0.0652083	0.00688398	0.0935124	0.0972855	0.00046307	1.58012e-05	0.0172187
LOC515676	0.00218236	0.0138104	0.00049691	0.369341	0.309277	1.45661e-05	0.0172187
DNAH11	0.00213812	0.000116596	0.24524	0.0984261	0.343205	1.6972e-05	0.0172187
SLCO4A1	0.147459	0.364722	0.011282	0.00242877	0.00194173	2.20988e-05	0.0182164
H19	0.154678	0.0468766	0.000902322	0.00204715	0.193377	2.03878e-05	0.0182164
SLC3A2	0.0842546	0.0116864	0.0428708	0.000262296	0.245282	2.11848e-05	0.0182164
STARD10	0.126108	2.08e-05	0.331938	0.0661848	0.0596183	2.5613e-05	0.0198712
LOC101902159	0.00364536	0.837783	1.92e-05	0.777096	0.125487	3.85761e-05	0.0231545
BCL2	7.03e-06	0.121531	0.144264	0.271166	0.157703	3.61375e-05	0.0231545
MOB3B	0.712155	0.16484	0.0826362	1.16e-06	0.435958	3.41149e-05	0.0231545
UQCRQ	0.204487	0.0791619	0.0694772	9.39e-06	0.542269	3.8623e-05	0.0231545
ISOC2	0.128887	2.16e-06	0.148822	0.208425	0.544209	3.29575e-05	0.0231545
LOC100297647	9.29e-06	0.247739	0.119774	0.147744	0.159542	4.27338e-05	0.0245051
METRNL	0.252928	0.127781	0.000199011	0.0435901	0.0246335	4.48711e-05	0.0246586
PAGR1	0.216712	0.0184296	0.000257038	0.0450451	0.162131	4.79138e-05	0.0252774
RNASEH2B	0.170019	0.975699	3.63e-06	0.0614671	0.222807	5.17005e-05	0.0262261
SLC7A13	0.00216433	0.27157	0.00121958	0.0137738	0.958524	5.7696e-05	0.0281834
ZNF775	0.0331318	0.00402126	0.0281009	0.511348	0.00569335	6.45581e-05	0.0293606
ZC3H12A	0.344743	0.0414517	0.850585	0.00011596	0.00745358	6.26964e-05	0.0293606
FAIM2	0.606721	0.0820401	9.09e-05	0.0139543	0.235887	8.26997e-05	0.0363575
NAT8L	0.0221419	0.0180199	0.126804	0.00243796	0.127529	8.63561e-05	0.0366047
LIMS2	0.0651318	0.00827493	0.134323	0.00116485	0.193267	8.88127e-05	0.0366047
TMEM8A	0.321321	0.00469545	0.0849791	0.531076	0.000274719	9.90239e-05	0.0373867
ACTC1	0.00344137	0.172621	0.0882185	0.259659	0.0013699	9.87544e-05	0.0373867
C17H12orf34	0.854801	0.048382	0.000704479	0.0785298	0.00819554	9.92141e-05	0.0373867
PTX3	0.529561	0.673404	0.0113	0.000276658	0.017733	0.000103441	0.0378966
RALGDS	0.794028	0.07173	0.545543	3.12e-06	0.223295	0.000111107	0.0385629
NPR3	0.43744	0.000302665	0.00708324	0.027932	0.803358	0.00010866	0.0385629
GADD45B	0.505709	0.308607	0.00011351	0.00179228	0.743842	0.000118991	0.0402403
C3H1orf110	0.000548595	0.825233	0.00964814	0.644575	0.00872947	0.000122778	0.0404831
FAM173A	0.000484053	0.00422643	0.996955	0.11988	0.118455	0.000139673	0.0437164
LOC101906684	0.000287632	0.0201611	0.0186386	0.721196	0.377156	0.00014132	0.0437164
MISP3	0.064787	0.00206262	0.00117271	0.361177	0.525091	0.000142528	0.0437164
LOC787122	0.341546	0.506018	0.0673731	0.000229893	0.011435	0.000145862	0.043722
CNTFR	0.292201	0.0014531	0.000739702	0.682508	0.152539	0.000153598	0.045018
MGST3	0.939618	0.018026	0.222523	8.68e-05	0.106211	0.000161079	0.0452014
PKNOX2	0.153222	0.272529	6.09e-05	0.0497287	0.27438	0.000160904	0.0452014
MANEAL	0.0213547	0.938897	0.0585071	0.0715263	0.000471412	0.00017824	0.0460943
C10H15orf57	0.00010722	0.0971959	0.865686	0.0454688	0.0900596	0.000168983	0.0460943
NDUFA6	0.184554	0.420959	0.0571618	5.89e-05	0.146395	0.000173787	0.0460943
PITX3	0.703579	0.000336389	0.0473811	0.00664222	0.518192	0.000174869	0.0460943
LOC101903873	0.952085	0.0225568	5.48e-05	0.196005	0.17728	0.000182937	0.0463992
BTBD11	0.205331	0.0267489	0.056941	0.18709	0.000779089	0.000199098	0.0477438
IFT140	0.453554	0.0197774	0.000100618	0.688524	0.0706558	0.000193366	0.0477438
C5H12orf5	0.76477	0.469263	0.269997	2.43e-06	0.191218	0.000197185	0.0477438
SNTA1	0.000977658	0.0139178	0.137764	0.184352	0.138385	0.000206665	0.0483918
TMEM225B	0.0409744	0.0147613	0.00105481	0.266834	0.285245	0.000209139	0.0483918
MYOZ2	0.572387	0.0776114	3.7e-05	0.274174	0.118633	0.000225381	0.0496334
FAM132B	0.996825	0.151101	0.00112124	0.00141252	0.230236	0.000230149	0.0496334
GPD1	0.823333	0.0199542	1.76e-05	0.589132	0.32815	0.000233321	0.0496334
TNFAIP8L2	0.0915504	2.82e-06	0.710112	0.80902	0.361078	0.000225683	0.0496334
MLLT11	0.00140893	0.854914	0.000239548	0.33509	0.563629	0.000228756	0.0496334
APRT	0.153379	0.000394893	0.547948	0.0144074	0.127713	0.000249887	0.0523136
MON1A	0.00428963	0.0070564	0.260049	0.0549359	0.1462	0.000256693	0.0528988
TNK2	0.58208	0.00328327	0.00130824	0.0574198	0.46196	0.000266385	0.0540516
NR1H3	0.179448	0.00245395	0.00726954	0.281183	0.0781969	0.00027894	0.0549095
C3H1orf192	0.676592	0.618022	4.19e-05	0.0140508	0.282915	0.000276671	0.0549095
TMEM98	0.742157	0.0203644	0.000229414	0.718507	0.0291958	0.000286108	0.0554924
TNNC1	0.998102	0.02325	0.000751442	0.128182	0.0335645	0.000293046	0.0555161
ZNF584	0.61846	0.00157037	0.00309885	0.364025	0.0689638	0.000294649	0.0555161
OSBP2	0.0712877	0.650504	0.31481	1.08e-05	0.499897	0.000304423	0.0565498
ITGA7	0.973337	0.123506	7.07e-06	0.511006	0.187518	0.000312217	0.057192
ULBP11	0.00164975	0.179854	0.643463	0.21432	0.00212781	0.000328726	0.0585969
MFSD4	0.915569	0.0106903	0.111888	0.0124014	0.00641211	0.000328772	0.0585969
TYRP1	0.183616	0.0173809	0.0106726	0.292928	0.00978855	0.00035912	0.0590865
RPL3L	0.107573	0.0107034	0.0986666	0.0818299	0.011338	0.000380799	0.0590865
TNNI1	0.503924	0.00954992	0.0165881	0.059072	0.0220845	0.000377301	0.0590865
TIPARP	0.75911	0.25721	0.00127272	0.00909859	0.0452863	0.000372416	0.0590865
ZNF18	0.358825	0.0116614	0.00156837	0.294581	0.049032	0.000350962	0.0590865
PTOV1	0.0464749	0.00319827	0.00918482	0.673165	0.107407	0.000362074	0.0590865
DBI	0.531886	0.959958	0.0759726	1e-05	0.259028	0.000367055	0.0590865
PGP	0.246444	0.0387818	0.145165	0.000191522	0.389732	0.000375678	0.0590865
EGR1	0.0135261	7.27e-05	0.218224	0.938468	0.461412	0.000345623	0.0590865
LOC788175	0.00716831	0.016447	0.00629567	0.269701	0.472428	0.00035034	0.0590865
KCNH2	0.00210299	0.00576865	0.399476	0.0399936	0.499793	0.000356869	0.0590865
C7H19orf24	0.0100126	0.00175735	0.246168	0.764859	0.035616	0.000415259	0.0610844
ELL2	0.693469	0.669114	0.00140074	0.00288293	0.0642019	0.000421463	0.0610844
GABPB2	0.822468	0.0949394	0.000226049	0.0450198	0.146644	0.000411298	0.0610844
AGTRAP	0.920874	0.0144147	0.000180647	0.2154	0.230951	0.000418747	0.0610844
PAX8	0.737062	1.18e-06	0.341578	0.969375	0.410808	0.000416096	0.0610844
LDLRAD4	0.162082	0.0893163	0.103767	0.000158973	0.483548	0.000408438	0.0610844
ARG2	0.00664723	0.0287701	0.0625499	0.190197	0.0547408	0.00043281	0.0613799
BCAM	0.772173	0.0198478	0.000382484	0.282887	0.0743024	0.000429261	0.0613799
HCN2	0.0673497	0.00297713	0.862072	0.0725529	0.0104296	0.000449354	0.0630397
C8H9orf41	0.217035	0.392747	0.0201667	0.000248123	0.310874	0.000454073	0.0630397
NDUFS8	0.952841	0.00651326	0.183536	0.00183031	0.0657203	0.000465603	0.0633076
LOC781533	0.0322916	0.0035685	0.0176394	0.103441	0.647693	0.000463441	0.0633076
CLCNKA	0.231002	0.0392754	0.00190875	0.741639	0.0113847	0.000489322	0.0634949
STRN4	0.0410779	0.0173349	0.139784	0.0906109	0.0158292	0.000480474	0.0634949
OAT	0.221622	0.446617	0.113902	0.000609041	0.0215793	0.000494309	0.0634949
AGPAT6	0.30893	0.00736702	0.00331239	0.530723	0.0371869	0.000495866	0.0634949
FAM57B	0.632671	0.00571561	0.000230375	0.829513	0.214366	0.000494215	0.0634949
UBE2B	1.86e-05	0.728894	0.0228686	0.979218	0.489735	0.000495609	0.0634949
PSMB8	0.240387	0.011635	0.381964	0.00124227	0.116056	0.000509139	0.0645677
C11H9orf116	0.00613521	0.00739478	0.0232032	0.755218	0.204347	0.00053028	0.0666082
GLRX5	0.246826	0.28142	0.186032	0.000154955	0.0852229	0.000550523	0.0684978
CHN1	0.381853	0.642838	0.000883056	0.00128477	0.620342	0.00055571	0.0684978
FRAS1-2	0.00625609	0.287962	0.338415	0.000492212	0.590049	0.000566218	0.0691467
LOC512486	0.350949	0.0629236	0.118859	0.000263578	0.261751	0.000575984	0.069694
ZBTB42	0.027691	0.0109968	0.0568239	0.519635	0.0208079	0.000590462	0.0706569
HES6	0.723193	0.140398	0.0130434	0.000521068	0.273654	0.000594656	0.0706569
ARMCX6	0.627903	0.894902	0.000628665	0.239977	0.00231721	0.00061274	0.0708297
CEBPD	0.587893	0.0440836	0.00196831	0.0293742	0.131954	0.000615786	0.0708297
KIAA2013	0.272987	0.0117397	0.049338	0.0082801	0.150907	0.000615432	0.0708297
BOLA-3	7.05e-06	0.252784	0.709857	0.928084	0.169057	0.000617591	0.0708297
HPDL	0.078347	0.282635	0.186696	0.0287162	0.00177359	0.000645892	0.0721648
VAC14	0.0385173	0.00931505	0.826367	0.0507932	0.0142405	0.000654961	0.0721648
LIN7B	0.00815676	0.00279956	0.493852	0.333682	0.057154	0.000656379	0.0721648
BTG2	0.457248	0.0193266	0.000569241	0.381427	0.109289	0.000643893	0.0721648
CDK8	0.155857	0.160869	0.378338	3.9e-05	0.581602	0.000656591	0.0721648
SHISA3	0.0063725	0.0129834	0.0124947	0.489174	0.431794	0.000663963	0.072372
DTX2	0.75565	0.0183048	0.742066	0.00070415	0.0308529	0.000674625	0.0727587
C15H11orf49	0.592132	0.00433226	0.0148715	0.174321	0.0352456	0.000700589	0.0727587
ZNF358	0.116771	0.00609629	0.174499	0.0417068	0.0445926	0.00069296	0.0727587
ID2	0.713575	0.0369179	9.88e-05	0.456925	0.19469	0.000694123	0.0727587
LOC505099	0.451855	9.78e-06	0.26753	0.469356	0.412308	0.000687871	0.0727587
LOC101903290	0.416651	0.285117	4.62e-05	0.0960095	0.444844	0.00070061	0.0727587
ENHO	0.76364	0.000233274	0.316684	0.208983	0.0207528	0.000723708	0.0742304
SMARCB1	0.253196	0.00123094	0.0829462	0.25261	0.0376248	0.000726038	0.0742304
TRAM2	0.936227	0.145518	0.000695935	0.357102	0.00764745	0.000755383	0.0749079
COX5B	0.398507	0.0266174	0.0838202	0.00212551	0.136646	0.000753852	0.0749079
LUC7L2	0.176555	0.573891	0.000191767	0.077774	0.168485	0.000745853	0.0749079
SPR	0.0223614	0.0544721	0.00243514	0.234341	0.367581	0.00074783	0.0749079
METTL7B	0.849562	0.0428834	0.000124769	0.205966	0.285946	0.000774674	0.0762476
GTF2IRD1	0.0299199	0.159168	0.374495	0.00678586	0.0240794	0.000825888	0.0799398
NDUFA3	0.547422	0.00895817	0.99701	0.00118844	0.0500742	0.000824914	0.0799398
MARCH3	0.0772509	0.719598	0.0650426	0.00127514	0.0636621	0.000830371	0.0799398
CIDEA	0.427946	0.0293851	0.0158294	0.0920739	0.0172487	0.000878135	0.0835336
LDHB	0.83688	0.179848	1.77e-05	0.938204	0.126912	0.000880368	0.0835336
PARP6	0.00129292	0.125113	0.595557	0.0490342	0.0722493	0.000930199	0.0856004
PKN1	0.00536503	0.00669768	0.603144	0.182672	0.0847265	0.000918167	0.0856004
NDUFA13	0.519822	0.00462532	0.0231933	0.0237855	0.252173	0.000916197	0.0856004
PXMP2	0.567997	0.0737021	5.83e-05	0.51394	0.273813	0.000934602	0.0856004
TNFSF10	0.202925	0.451932	0.0329767	0.000170213	0.66668	0.000934062	0.0856004
SORCS2	0.307536	0.148445	0.160351	0.00988651	0.00480012	0.000942668	0.0857438
PDLIM1	0.203002	0.0817791	0.00928741	0.405004	0.00563839	0.000952213	0.0860188
BST2	0.262586	0.00272188	0.728374	0.325514	0.00222632	0.00100289	0.0875964
CCL2	0.681822	0.00465054	0.0547083	0.257587	0.00837483	0.000996801	0.0875964
GSTM2	0.221902	0.0306411	0.0148784	0.249811	0.0147297	0.000992849	0.0875964
MYPOP	0.00674949	0.0128171	0.451579	0.232658	0.041101	0.000995489	0.0875964
KIF5B	0.930916	0.63881	0.351926	2.83e-06	0.616573	0.000978672	0.0875964
HYI	0.839047	0.0599126	0.0087425	0.02805	0.0309158	0.00101054	0.0876842
IFITM10	0.752968	0.0176717	0.410295	0.571134	0.000126085	0.00103436	0.0878235
CFLAR	0.774174	0.00565661	0.0370086	0.0278848	0.087273	0.00103685	0.0878235
NPPC	0.942696	0.706256	0.109578	2.81e-05	0.192217	0.00103616	0.0878235
CST6	0.928104	0.000608934	0.0569877	0.0333712	0.367877	0.00103878	0.0878235
ANKRD13B	0.114239	0.0145664	0.671354	0.23679	0.00158487	0.00108538	0.0880053
ZNF579	0.256825	0.00074263	0.534942	0.624668	0.0070863	0.00114749	0.0880053
ZNF414	0.00387677	0.0299443	0.741025	0.647683	0.00798365	0.00113452	0.0880053
MAP3K10	0.0312504	0.00979484	0.17701	0.231703	0.0330853	0.00107782	0.0880053
LOC101904117	0.404955	0.0145949	0.00258085	0.626448	0.042948	0.00106817	0.0880053
TLE2	0.0540066	0.052473	0.541738	0.00531473	0.0559556	0.00115683	0.0880053
METTL21C	0.689558	5.67e-05	0.332695	0.506579	0.0696246	0.00116104	0.0880053
WDR24	0.103858	0.00897918	0.0166301	0.345972	0.0780541	0.00108451	0.0880053
FAM195A	0.544412	0.00389241	0.732508	0.00285198	0.0997645	0.00112848	0.0880053
PRKCZ	0.0226134	0.00500588	0.0695326	0.511687	0.113781	0.00116004	0.0880053
TMEM160	0.196476	0.000742947	0.0929798	0.140583	0.217027	0.00107538	0.0880053
RTDR1	0.0400176	0.000186078	0.546455	0.433564	0.238532	0.00108843	0.0880053
DPM2	0.540663	0.023206	0.000106822	0.905333	0.352289	0.00110125	0.0880053
FOS	0.766322	0.000467437	0.00591472	0.52242	0.41385	0.00115969	0.0880053
DPYSL3	0.16401	0.000320713	0.233772	0.0794809	0.448482	0.0011221	0.0880053
LTF	0.207622	0.0617986	5.51e-05	0.967453	0.646336	0.00112928	0.0880053
WFDC1	0.417701	0.14595	1.01e-05	0.853923	0.765119	0.00105234	0.0880053
INHBA	0.799066	0.00993066	0.000334034	0.179364	0.893603	0.00109621	0.0880053
NDUFB7	0.862872	0.00318535	0.0798007	0.0168453	0.130777	0.00120685	0.0904385
LOC101906112	0.528805	0.115968	0.236412	0.00023799	0.139774	0.00120513	0.0904385
PRSS33	0.189466	0.000138288	0.123562	0.843312	0.178897	0.00121657	0.0906519
PLAGL1	0.687946	0.457764	0.00052839	0.0056616	0.535166	0.00124572	0.0923023
DEDD2	0.883029	0.0266329	0.124422	0.00256717	0.0683235	0.00126237	0.0925562
P4HA2	0.00844531	0.569072	0.00067752	0.5923	0.266344	0.00126318	0.0925562
OTUD1	0.878679	0.000229338	0.123725	0.224073	0.0948399	0.00129268	0.0941939
LOC617476	0.434838	0.0310882	0.000686477	0.366458	0.161893	0.00133012	0.0953419
MYO5B	0.267801	0.236245	0.000357759	0.089621	0.270538	0.00132694	0.0953419
NBL1	0.00177477	0.0029741	0.384263	0.693301	0.386262	0.0013168	0.0953419
ZNF543	0.843182	0.91044	1.94e-06	0.482674	0.772451	0.00133857	0.0954292
ZCCHC12	0.0140138	0.350728	0.0743709	0.515779	0.00303064	0.00136737	0.0965597
SRM	0.451398	0.00073402	0.373447	0.227334	0.0204849	0.00137598	0.0965597
INSIG1	0.0875931	0.0105597	0.0100182	0.39816	0.156243	0.00137639	0.0965597
ZFPM1	0.139724	0.00380147	0.288284	0.871258	0.00457373	0.00143577	0.0969464
C7H19orf80	0.103976	0.14626	0.068046	0.0739453	0.00786764	0.00142149	0.0969464
ADAM15	0.248321	0.00777131	0.188438	0.0678153	0.0250964	0.00145095	0.0969464
FRRS1	0.0439791	0.765457	0.00206956	0.233512	0.0361602	0.00139731	0.0969464
TMCO4	0.00207409	0.0890247	0.0830365	0.540033	0.070699	0.00139219	0.0969464
C7H19orf60	0.556059	0.00593045	0.00348681	0.631147	0.0851562	0.00144939	0.0969464
EIF2C2	0.00570937	0.0918763	0.0438965	0.256572	0.102955	0.00143237	0.0969464
CUEDC2	0.0805803	0.00284191	0.0539922	0.431529	0.111478	0.0014088	0.0969464
LOC782525	0.239789	0.000136839	0.699764	0.194632	0.136014	0.00143167	0.0969464
COX8B	0.00623101	0.0240837	0.0507448	0.255484	0.319429	0.00145541	0.0969464
TRIM25	0.000227856	0.745438	0.0202909	0.312936	0.583029	0.00146817	0.0973049
PPP1R3E	0.0118839	0.184457	0.862516	0.0408293	0.00823206	0.0014797	0.0975171
SH3BP2	0.476488	0.00653841	0.0187932	0.0961441	0.115318	0.00150325	0.0975171
PNMAL1	0.251183	7.72e-05	0.380758	0.204281	0.431325	0.00150567	0.0975171
LOC785567	0.0162553	0.128926	0.0185649	0.0345626	0.476367	0.00148851	0.0975171
DLK1	0.310217	0.422637	8.39e-05	0.102022	0.58108	0.00150834	0.0975171
MARCH9	0.0421675	0.0081626	0.0134502	0.755753	0.190383	0.00153225	0.0981797
IL17RA	0.554401	0.0412296	5.32e-05	0.719648	0.761983	0.00153348	0.0981797
ARID5B	0.420263	0.137898	0.0259594	0.124669	0.00364732	0.00156277	0.0984682
CSRNP3	0.712633	0.303572	0.151697	0.000253141	0.0822149	0.00156094	0.0984682
LOC101904159	0.191487	0.00165	0.0196318	0.468178	0.234968	0.00155984	0.0984682
SMDT1	0.865999	0.0109157	0.890081	0.000151236	0.539949	0.00156785	0.0984682
SHBG	0.25464	0.0106725	0.00394611	0.447893	0.144746	0.00158163	0.0987766
KCNC4	0.0148064	0.0338364	0.267869	0.015801	0.330365	0.00159054	0.0987766
LRRC66	0.229613	0.458205	0.000334519	0.0382888	0.521932	0.00159523	0.0987766
SLC39A13	0.389785	0.0109913	0.00171364	0.390677	0.254369	0.00163907	0.101017
FAM134A	0.000404622	0.063356	0.471663	0.944236	0.0660329	0.00167926	0.102063
TSSK1B	0.0690154	0.270119	0.00125974	0.114932	0.278292	0.00167472	0.102063
LOC101907641	0.287163	0.00963997	0.000718702	0.778612	0.480916	0.00166456	0.102063
CLDN5	0.222262	0.00836721	0.183178	0.701186	0.00318741	0.00169153	0.102338
SHISA4	0.0214135	0.00109702	0.525211	0.570734	0.10992	0.00171225	0.10265
OAS1Z	0.257453	0.0494653	0.311423	0.000296825	0.65736	0.00171197	0.10265
TRMT2A	0.0259238	0.00356391	0.839469	0.243835	0.0420286	0.00174612	0.103272
NDUFA11	0.771056	0.00759929	0.132246	0.0079031	0.129559	0.00174386	0.103272
RANGRF	0.104741	0.0352319	0.0205459	0.0242313	0.429198	0.00173588	0.103272
KLF15	0.871352	0.0443359	0.00598555	0.12065	0.0288926	0.0017643	0.103881
ARRDC1	0.30388	0.00820554	0.0251235	0.951866	0.014098	0.00181985	0.105309
GATSL3	0.0169825	0.00206374	0.438362	0.794249	0.0695127	0.0018319	0.105309
CNPPD1	0.144001	0.0311951	0.00299333	0.276211	0.22828	0.00183129	0.105309
ARFRP1	0.00203975	0.0118907	0.333944	0.427623	0.240275	0.00180633	0.105309
IFIH1	0.0274851	0.0143195	0.510283	0.0113259	0.374169	0.00183646	0.105309
CNTF	0.82219	0.0148561	0.000445643	0.272418	0.565002	0.00181531	0.105309
TEX30	0.0096788	0.476297	0.0153309	0.0307303	0.396542	0.00185256	0.105773
TNNT1	0.99769	0.0254127	0.00316535	0.400824	0.0283295	0.00193124	0.10754
MBOAT7	0.170433	0.0183222	0.00648144	0.489123	0.091743	0.00192645	0.10754
FADD	0.0171516	0.0048253	0.299838	0.320288	0.115413	0.0019406	0.10754
PTDSS2	0.418665	0.00904322	0.025868	0.068105	0.136919	0.00193431	0.10754
LRRC14B	0.572335	0.110112	0.00392285	0.0182228	0.201403	0.00192505	0.10754
SERTAD1	0.211271	0.0147379	0.00451505	0.188829	0.338364	0.00191084	0.10754
ARSI	0.261651	0.0886323	0.000145721	0.293993	0.905658	0.00191326	0.10754
HMOX2	0.479489	0.0178997	0.0442804	0.0679674	0.0357929	0.00195188	0.107713
COASY	0.725977	0.0182707	0.0126817	0.51886	0.0107252	0.00196972	0.108244
TEX22	0.244436	0.0782438	0.0902305	0.375184	0.00146999	0.00199393	0.10912
GAS2	0.179399	0.0458381	0.00535769	0.503188	0.0432701	0.00200549	0.109174
LOC101904315	0.00125097	0.132975	0.443026	0.0706468	0.184996	0.00201147	0.109174
PIP4K2A	0.00068176	0.400158	0.133591	0.246328	0.108219	0.0020243	0.10942
LOC101904864	0.00239649	0.130631	0.162623	0.294627	0.0653792	0.00203824	0.109724
LRRC39	0.475833	0.516599	1.18e-05	0.746494	0.458358	0.00205626	0.11023
FRMD4A	3.29e-05	0.399323	0.630101	0.238496	0.5054	0.00206436	0.11023
NME4	0.663735	0.00408898	0.246107	0.297702	0.00507519	0.0020816	0.110702
CD248	0.654191	0.67614	0.0102209	0.00326364	0.0695344	0.00210696	0.111601
LOC101906696	0.0715405	0.0631264	0.789707	0.296046	0.00100835	0.00216491	0.112857
FAM213B	0.0701349	0.00138587	0.665877	0.167132	0.0980036	0.00215816	0.112857
LOC101906910	0.246096	0.924476	0.0021624	0.00919945	0.234787	0.00216188	0.112857
LOC101908080	0.313951	0.4104	0.00524089	0.00250736	0.626145	0.00215821	0.112857
PMP22	0.680132	0.222252	0.00329919	0.00994258	0.216823	0.00218049	0.113222
CHI3L1	0.00102796	0.389419	0.824169	0.639237	0.00530416	0.00224481	0.116105
SLC2A3	0.483316	0.379126	0.000101833	0.615211	0.0984615	0.00226193	0.116534
GDPD5	0.900191	0.158412	0.00220074	0.862448	0.00424587	0.00228953	0.117041
DMWD	0.184461	0.00904797	0.558007	0.109386	0.0112463	0.00228443	0.117041
SF3B5	0.0293906	0.00028196	0.341768	0.861413	0.476169	0.00230776	0.117518
LOC523963	0.00766895	0.00764131	0.407432	0.854624	0.0579411	0.00233757	0.118578
FLT3LG	0.0258683	0.0107806	0.553328	0.0136588	0.568153	0.00235952	0.119233
GNPTG	0.241251	0.124242	0.00117049	0.883055	0.0391374	0.00238111	0.119409
PSMB10	0.00370603	0.0151341	0.29344	0.439177	0.167435	0.00237785	0.119409
ZNF444	0.0542289	0.00120104	0.25636	0.159372	0.462682	0.00240789	0.120294
ISG20L2	0.0989884	0.405493	0.0023207	0.466764	0.0289357	0.00244618	0.120383
GPR137	0.20808	0.00383909	0.0593068	0.409302	0.0646372	0.0024395	0.120383
MYH11	0.024065	0.017388	0.248673	0.0504674	0.237328	0.00242941	0.120383
LCAT	0.832304	0.122071	0.429866	3.96e-05	0.725118	0.00244049	0.120383
BTBD6	0.110037	0.0311401	0.616054	0.0118448	0.0512763	0.00248014	0.12115
CHKB	0.137147	0.00533313	0.0497416	0.565098	0.0620491	0.0024711	0.12115
LRRC27	0.00734136	0.0777023	0.067795	0.0429925	0.775379	0.00249014	0.12119
RET	0.600216	0.0664977	0.00474397	0.0251	0.276158	0.00252287	0.122331
LRP3	0.387829	0.00147185	0.224995	0.344676	0.0300423	0.00254726	0.123062
KLF16	0.0345263	0.0275185	0.142425	0.147444	0.067307	0.00256541	0.123486
MTUS2	0.23369	0.375346	0.0570368	0.0173066	0.0157548	0.00259486	0.124449
SPAG8	0.044313	0.012523	0.00985486	0.844469	0.297823	0.0026105	0.124746
BOLL	0.997332	0.720482	0.0465893	0.277676	0.000153653	0.00268326	0.125712
RASA4	0.480151	0.0273794	0.062299	0.32637	0.00533992	0.0026819	0.125712
BOP1	0.310111	0.00378763	0.191889	0.765714	0.00822301	0.00267071	0.125712
KRT80	0.75608	0.0164276	0.00203267	0.654241	0.086679	0.0026879	0.125712
ARF5	0.00284346	0.00624902	0.600731	0.927915	0.141106	0.00264115	0.125712
SAMD9	0.63519	0.00992123	0.0516928	0.00594502	0.730513	0.00266467	0.125712
SLC20A1	0.190316	0.196719	0.00201213	0.0436621	0.439718	0.00270777	0.126194
C13H20orf27	0.145186	0.024375	0.022538	0.119364	0.154267	0.0027382	0.127162
SLC25A39	0.10924	0.00862279	0.316282	0.0529325	0.0943786	0.00276478	0.127946
LRFN3	0.238872	0.00330544	0.806931	0.852632	0.00276842	0.0027858	0.128468
NEURL2	0.126308	0.0115069	0.058151	0.151839	0.118125	0.00280193	0.128648
LOC101903383	0.835638	0.0373961	0.00153381	0.162225	0.195653	0.0028092	0.128648
TICAM1	0.597283	0.1562	0.00158135	0.140724	0.073869	0.00282568	0.128954
SDK2	0.0081246	0.0878236	0.0219066	0.533339	0.186337	0.00285214	0.129714
HSPA2	0.0395451	0.000132745	0.828147	0.811322	0.443312	0.00286567	0.129881
ACTR3B	0.759751	0.0613075	0.0853877	0.0249023	0.0162667	0.0029286	0.131868
RADIL	0.328844	0.0243217	0.023769	0.461928	0.0185272	0.00294952	0.131868
ZBTB45	0.00426843	0.00415716	0.694792	0.93425	0.140406	0.00293669	0.131868
CRYBB1	0.699665	0.00532497	0.0499309	0.0321831	0.270704	0.00294126	0.131868
HKR1	0.190495	0.119254	0.231426	0.000587418	0.542522	0.003013	0.134252
LOC515697	0.375731	0.465089	0.748822	6.62e-05	0.197831	0.00306274	0.136008
C15H11orf70	0.00604731	0.326741	0.511412	0.320147	0.00535718	0.00308776	0.136601
C7H5orf63	0.00322224	0.0504168	0.760459	0.0666122	0.211454	0.00309681	0.136601
MKNK2	0.00162454	0.437045	0.0197824	0.372041	0.336864	0.00312275	0.13683
MTHFD1L	0.00347127	0.00608388	0.450843	0.519783	0.355119	0.00311915	0.13683
LOC520016-3	0.00444696	0.00414961	0.903464	0.485251	0.219802	0.00314572	0.137381
ACOT8	0.057502	0.00939701	0.238646	0.333167	0.0418338	0.00317013	0.137536
CYBB	0.767202	0.993208	6.01e-05	0.356731	0.109814	0.00316594	0.137536
COX4I1	0.894979	0.00539791	0.445921	0.00756963	0.111321	0.00319308	0.138077
IQANK1	0.901239	2.04e-05	0.747249	0.471742	0.28182	0.00320728	0.138238
LOC101907815	0.658127	0.000935789	0.189194	0.436706	0.036104	0.00322081	0.138369
ZNF628	0.222997	0.00486345	0.735476	0.484163	0.00480545	0.00324447	0.138483
PWWP2B	0.957341	0.000825295	0.894925	0.183909	0.0142386	0.00323905	0.138483
ARHGEF17	0.0111298	0.246719	0.00520611	0.365203	0.36195	0.00328713	0.139851
MRPL40	0.294945	0.00263595	0.302869	0.166267	0.0485493	0.00330104	0.139857
SHARPIN	0.0530619	0.00474331	0.217321	0.608258	0.0575901	0.00332019	0.139857
CIITA	0.246681	0.0203188	0.0873934	0.0467884	0.0938564	0.00332967	0.139857
NME3	0.00866721	0.00199788	0.560978	0.939037	0.210223	0.00332215	0.139857
EEFSEC	0.144825	0.000863267	0.613987	0.287862	0.087994	0.00335562	0.140055
BICC1	0.343029	0.00854245	0.0663326	0.0807988	0.123636	0.00335232	0.140055
EIF4EBP1	0.0735367	0.00601692	0.323958	0.678669	0.0208292	0.00345701	0.142603
DUSP15	0.0280882	0.0025403	0.464631	0.416562	0.146301	0.00344983	0.142603
FAM174B	0.00525347	0.117283	0.11686	0.0478119	0.582497	0.00343115	0.142603
RSAD2	0.0453871	0.0166568	0.260674	0.0115775	0.88914	0.00345993	0.142603
CYB5RL	0.0535856	0.153516	0.0258859	0.162788	0.0601969	0.00353105	0.14496
MAP1LC3A	0.932939	0.0129602	0.0399714	0.0524376	0.083312	0.00356107	0.14496
CASQ2	0.134924	0.0127099	0.134329	0.0534494	0.171147	0.00355604	0.14496
DHDH	0.217197	0.0332006	0.00194081	0.857469	0.174719	0.00354324	0.14496
TRIM32	0.0313598	0.0614757	0.472655	0.184813	0.0127227	0.00359889	0.145109
RNPEPL1	0.358727	0.00341611	0.176736	0.297122	0.0333536	0.00360346	0.145109
CYC1	0.893709	0.00977612	0.0872532	0.0242221	0.115778	0.00359322	0.145109
EVA1B	0.231636	0.0197389	0.746673	0.00429857	0.146555	0.00360875	0.145109
SIPA1	0.372489	0.00367023	0.0515069	0.941077	0.0327883	0.00363537	0.145735
LYRM1	0.282768	0.93238	0.0298682	0.891733	0.000316975	0.00369904	0.147629
LOC101905694	0.50521	0.147276	0.171982	0.0288145	0.00607553	0.00371618	0.147629
TECR	0.0726695	0.00614654	0.138128	0.591151	0.0612934	0.00371059	0.147629
ABRA	0.436659	0.00662379	0.00591969	0.585035	0.225336	0.0037364	0.147986
DNAJC5	0.556398	0.0583294	0.0866445	0.0069	0.118637	0.0037895	0.148687
HPCAL1	0.830552	0.0104355	0.00227997	0.827885	0.14195	0.00381359	0.148687
PPARD	0.559157	0.31082	0.018257	0.00195746	0.367399	0.00376586	0.148687
PITHD1	0.490712	0.0351602	0.055508	0.00540317	0.447542	0.00380605	0.148687
CDKN2D	0.120513	0.32526	0.000204623	0.531383	0.543516	0.00380682	0.148687
CFD	0.596687	0.00359563	0.00134853	0.905403	0.889152	0.00382173	0.148687
REEP1	0.115316	0.778817	0.0133045	0.0166995	0.117857	0.00384824	0.149278
UQCR10	0.787948	0.0181984	0.632347	0.00229784	0.114594	0.00389041	0.150471
PAK6	0.181256	0.000969799	0.0582478	0.447757	0.539013	0.00398758	0.153778
THAP7	0.0331416	0.00218862	0.552858	0.869762	0.0719989	0.00403386	0.154659
ARRDC4	0.281779	0.72496	0.351662	0.000102219	0.341765	0.00403202	0.154659
MAP2K2	0.153178	0.0161695	0.0832412	0.461938	0.0267313	0.00407372	0.155471
UBXN1	0.989314	0.00505072	0.0414609	0.173838	0.0712208	0.00409556	0.155471
TIGD5	0.0233569	0.0108791	0.884816	0.131882	0.0870469	0.00411399	0.155471
NADSYN1	0.619965	0.0823195	0.0542111	0.00430166	0.214483	0.00408145	0.155471
LOC101902953	0.316374	0.77547	0.00054958	0.0264472	0.72306	0.00411095	0.155471
TAF6	0.099065	0.0632188	0.132822	0.0983517	0.0318681	0.00414381	0.155742
FOSL2	0.897083	0.874451	0.0313266	0.00215445	0.0492984	0.00414706	0.155742
CLEC11A	0.520021	0.00467727	0.00850417	0.875779	0.145119	0.0041684	0.155742
PANX2	0.915814	0.000645039	0.0480566	0.327195	0.282483	0.00416277	0.155742
LLGL2	0.943822	0.0161076	0.0226934	0.818743	0.00943707	0.00421014	0.155976
VSTM2L	0.125411	0.00761303	0.807283	0.0110555	0.31133	0.00419566	0.155976
CSTB-2	0.0298149	0.00565587	0.0821057	0.466437	0.411261	0.00419912	0.155976
LOC101905404	0.0809061	0.0117458	0.4485	0.451389	0.0139692	0.0042348	0.15645
VASH1	0.877241	0.194238	0.0833808	0.0471745	0.00403489	0.00425375	0.156712
STUB1	0.270517	0.00723555	0.0184328	0.555442	0.136164	0.00428116	0.157282
MYH6	0.0531309	0.0490411	0.13778	0.173943	0.0448582	0.00436218	0.158061
FAM124B	0.0591296	0.339262	0.0342137	0.0590089	0.069167	0.00436229	0.158061
ERCC1	0.0947594	0.00897685	0.618472	0.0536662	0.0990887	0.00435824	0.158061
C4H7orf49	0.114267	0.00229854	0.677361	0.127543	0.122599	0.00434068	0.158061
MPV17L2	0.120865	0.00278042	0.0259411	0.73311	0.437067	0.00435341	0.158061
LOC511937	0.337117	0.0286488	0.0986929	0.806436	0.00368077	0.00439347	0.158219
UXT	0.319587	0.00257238	0.62411	0.218909	0.0253603	0.00441463	0.158219
BOK	0.0392224	0.00604361	0.7332	0.155554	0.105049	0.00440537	0.158219
PGAM2	0.459807	0.002219	0.0593978	0.394273	0.117977	0.00438202	0.158219
NT5C2	0.728924	0.00313999	0.367375	0.110029	0.0316915	0.00450684	0.158359
RNASET2	0.6599	0.44903	0.000412454	0.627676	0.038456	0.00452659	0.158359
FKBP5	0.477925	0.784611	0.00508601	0.0266312	0.0579482	0.00451909	0.158359
MUSTN1	0.568539	0.00172371	0.110347	0.453685	0.0595219	0.00449386	0.158359
CDKN1A	0.25903	0.169941	0.0815759	0.0135338	0.0600039	0.00448939	0.158359
AUP1	0.0129533	0.0109535	0.397355	0.811805	0.0637645	0.00449182	0.158359
LOC407148	0.163797	0.00145574	0.0741361	0.526403	0.308046	0.00443467	0.158359
LOC101905266	0.0359885	0.0858767	0.0358234	0.0671249	0.387133	0.00444633	0.158359
SIK1	0.912884	0.755263	0.150297	6.59e-05	0.426532	0.00448563	0.158359
CNN1	0.807314	0.751064	0.626062	3.39e-05	0.231458	0.00455779	0.159028
NDUFB11	0.898216	0.00336747	0.346396	0.0261917	0.109511	0.00458688	0.159621
FAM207A	0.0355488	0.00536196	0.174896	0.245546	0.372539	0.004635	0.160871
STRA13	0.702755	0.0303995	0.22075	0.0111722	0.0584989	0.00467035	0.161249
NQO2	0.156614	0.0152357	0.0135741	0.936153	0.101408	0.00466239	0.161249
CCDC8	0.0245392	0.405975	0.174524	0.027674	0.0644677	0.00469164	0.161561
TPM3	0.750288	0.377239	0.0011598	0.174861	0.0547449	0.00473522	0.162638
NCLN	0.146275	0.00936784	0.38649	0.124261	0.0480711	0.00475782	0.162989
CCDC130	0.0386311	0.0108073	0.263359	0.341408	0.0856344	0.00481244	0.164433
SLC46A2	0.415334	0.485046	0.127624	0.0190139	0.00663019	0.00484081	0.164975
C4H7orf10	2.72e-05	0.757581	0.626241	0.732386	0.351357	0.004925	0.167412
GXYLT2	0.00907345	0.54569	0.0214488	0.737218	0.0428579	0.0049616	0.167449
LOC100336584	0.205619	0.175824	0.0123398	0.12708	0.0592298	0.00496417	0.167449
MRPS34	0.424895	0.00263933	0.364578	0.0830421	0.0985611	0.00495203	0.167449
XKR8	0.0258469	0.0415851	0.0139834	0.531652	0.422921	0.00498684	0.167784
LOC788915	0.00109976	0.962842	0.740607	0.207723	0.0214983	0.00511482	0.167832
CCHCR1	0.202769	0.00324505	0.360959	0.534017	0.0274098	0.00508822	0.167832
OSGIN1	0.215582	0.0301067	0.556366	0.0204025	0.0469649	0.0050712	0.167832
ABHD12	0.0931853	0.00957119	0.0793487	0.765856	0.063002	0.00502378	0.167832
COX6A2	0.591109	0.00437976	0.100198	0.156881	0.0860726	0.00511551	0.167832
METTL13	0.0334417	0.0713571	0.0184161	0.528805	0.14627	0.0050075	0.167832
TBKBP1	0.0500921	0.00517298	0.383097	0.188766	0.183394	0.00504664	0.167832
B3GALNT2	0.672273	0.946595	0.0161059	0.00165796	0.202997	0.00506013	0.167832
LRRC14	0.755567	0.00376263	0.0131962	0.355065	0.256857	0.00503086	0.167832
KCNJ2	0.846243	0.0232438	0.00536928	0.104973	0.315468	0.00511	0.167832
VEGFA	0.488315	0.00862968	0.112326	0.413726	0.0180417	0.00514703	0.168447
MAMSTR	0.143865	0.0819267	0.079311	0.163942	0.0232576	0.00517913	0.168941
LOC101902306	0.0190254	0.058796	0.0182063	0.673801	0.261251	0.00520055	0.168941
PSMB9	0.66215	0.0210541	0.586004	0.000952001	0.460836	0.00519957	0.168941
TAZ	0.0693525	0.0188853	0.875015	0.0720008	0.0436226	0.00521551	0.169011
NFIL3	0.689306	0.12671	0.501998	0.0674103	0.001245	0.00529771	0.169495
CTDP1	0.119618	0.0160852	0.0711992	0.342856	0.0783633	0.00529859	0.169495
AXIN1	0.00141215	0.0315101	0.464856	0.954508	0.186693	0.00530408	0.169495
HOXC10	0.052316	0.106535	0.007511	0.400148	0.219272	0.00529088	0.169495
RAPGEF3	0.770321	0.016184	0.0019983	0.391629	0.37815	0.00530756	0.169495
LMBR1L	0.891062	0.00674662	0.292471	0.00444161	0.466864	0.00526311	0.169495
RPS28	0.225418	0.00270212	0.530731	0.805199	0.0143886	0.00536448	0.170077
PEMT	0.306481	0.0281954	0.274054	0.0498274	0.0317239	0.00536259	0.170077
TMED1	0.78444	0.01089	0.00980606	0.123784	0.36006	0.00535253	0.170077
TST	0.902446	0.00496633	0.3423	0.368387	0.00676275	0.0054421	0.170791
ZNF33B	0.626894	0.947306	0.00168401	0.534908	0.00716251	0.00545173	0.170791
HSPB2	0.56393	0.00725119	0.00568618	0.71014	0.231254	0.00543854	0.170791
USP2	0.884869	0.0244118	0.279543	0.00230432	0.274672	0.00544205	0.170791
C25H7orf43	0.59723	0.00851728	0.00220781	0.499106	0.680233	0.00543291	0.170791
CPXM2	0.048151	0.4091	0.786939	0.00435177	0.0575499	0.00550277	0.171981
HMGA1	0.157485	0.0173524	0.0386889	0.40803	0.0908684	0.00554063	0.172755
LOC100848655	0.989517	0.905021	0.869424	0.0943914	5.61e-05	0.00574207	0.172881
FAM101B	0.966339	0.334393	0.00688571	0.0828821	0.0223965	0.00574926	0.172881
JAG2	0.434617	0.00646425	0.836363	0.047582	0.0352797	0.00556504	0.172881
TBC1D10B	0.211027	0.0280491	0.0218883	0.48466	0.0655504	0.00573527	0.172881
ZNF703	0.691792	0.0415103	0.0682791	0.031539	0.0660164	0.00570211	0.172881
ADAL	0.624671	0.850059	0.000807339	0.136454	0.0684385	0.00562392	0.172881
TYRO3	0.00815814	0.0280396	0.494662	0.395378	0.0898827	0.00564149	0.172881
HOXD8	0.0398619	0.562285	0.0519006	0.0271618	0.127239	0.00564062	0.172881
THAP4	0.144346	0.00363595	0.939432	0.0459998	0.174782	0.00558462	0.172881
LOC532442	0.0723783	0.122442	0.386815	0.00469243	0.255867	0.00573502	0.172881
LOC616200	0.70628	0.000639778	0.826621	0.03702	0.298068	0.00574072	0.172881
CHID1	0.00197279	0.0078945	0.990888	0.734955	0.359989	0.00570267	0.172881
FECH	0.04672	0.47738	0.00375954	0.112319	0.434717	0.00571363	0.172881
PHLDB2	0.360031	0.372547	0.0420614	0.00126958	0.559984	0.00563122	0.172881
MORN4	0.00023777	0.66912	0.219055	0.161891	0.732974	0.00575439	0.172881
C2H2orf88	0.0002198	0.0627701	0.543864	0.609743	0.873274	0.0056159	0.172881
LRRK1	0.0495789	0.131659	0.207523	0.00428316	0.716773	0.00577725	0.173173
TMEM238	0.010182	0.008488	0.470593	0.479071	0.218691	0.0058773	0.174585
PAFAH1B3	0.332762	0.0039626	0.00836725	0.834365	0.458771	0.00584046	0.174585
ATP6V1C2	0.80654	0.553576	0.0445238	0.000388886	0.547869	0.00585232	0.174585
LGALS1	0.198269	0.00135044	0.343285	0.0749955	0.616564	0.00586663	0.174585
CSRP3	0.503363	0.107659	0.102115	0.752243	0.00105068	0.00598663	0.177035
MYL3	0.117432	0.049012	0.1145	0.257473	0.025744	0.00598129	0.177035
CDS1	0.915275	2.43e-05	0.541088	0.900684	0.405661	0.00600917	0.177304
ARC	0.200982	0.115278	0.00391487	0.219035	0.223261	0.00604624	0.178
DHRS4	0.290002	0.0710512	0.140937	0.0344557	0.0453774	0.00614673	0.178848
GSTP1	0.0349551	0.0117168	0.810823	0.104185	0.13	0.00610592	0.178848
PALM2	0.00112658	0.55364	0.169345	0.133574	0.322537	0.0061564	0.178848
YPEL1	0.716809	0.052307	0.95216	0.000381798	0.33301	0.00614541	0.178848
XBP1	0.510524	0.651736	2.69e-05	0.616677	0.818517	0.0061251	0.178848
CA12	0.942582	6.56e-05	0.105986	0.815554	0.850939	0.00615398	0.178848
HIGD2A	0.253751	0.00778038	0.717157	0.0404479	0.0802514	0.00619958	0.179706
PCSK4	0.156282	0.0530652	0.0017599	0.605671	0.522827	0.00622408	0.180021
MFSD3	0.0531381	0.00298384	0.414378	0.22654	0.31286	0.00625722	0.180583
NDUFB9	0.752438	0.0394956	0.146723	0.0107786	0.1013	0.00635552	0.182621
LOC784451	0.371693	0.223021	0.138524	0.00119871	0.345535	0.00635111	0.182621
LSMEM2	0.148241	0.00123594	0.677157	0.156875	0.246567	0.00639122	0.183247
EXOSC4	0.333448	0.00136207	0.85714	0.52162	0.0239058	0.00644314	0.183539
TMEM8C	0.264897	0.0741723	0.00101314	0.493638	0.493047	0.00643424	0.183539
CACNG7	0.0992862	0.000152805	0.806082	0.589143	0.670187	0.00641903	0.183539
AQP3	0.220022	0.208388	0.013528	0.0555261	0.141928	0.00647454	0.184036
FOSB	0.266441	0.00226404	0.0180976	0.978041	0.463827	0.00653439	0.185316
MYLK2	0.733013	0.0129248	0.458302	0.00156823	0.729419	0.00654767	0.185316
ATP1A1	0.22149	0.275533	0.0997046	0.0173941	0.0471309	0.00656758	0.185482
IFITM3	0.378855	0.0135485	0.517596	0.118478	0.0159662	0.00660217	0.18606
FREM1	0.000425046	0.709703	0.368549	0.183954	0.251727	0.00671476	0.188829
RPL19	0.263318	0.00399256	0.065637	0.822533	0.0915339	0.00675799	0.189641
HCFC1R1	0.590571	0.00402427	0.811219	0.481206	0.00563852	0.0067906	0.189705
NDUFS7	0.67887	0.00717907	0.0422952	0.219027	0.116176	0.00680342	0.189705
TMC4	0.0320583	0.00247073	0.141684	0.88182	0.52742	0.00677995	0.189705
MT2A	0.905527	0.0714363	0.000750001	0.625027	0.174046	0.00683302	0.190128
SEC14L1	0.867035	0.202457	0.0232192	0.0020699	0.633111	0.00689068	0.191329
MYOG	0.815657	0.378866	0.368533	0.473074	0.000102365	0.0070471	0.191816
LUC7L	0.522434	0.0900287	0.146488	0.0497716	0.0161038	0.00705366	0.191816
LMF2	0.86379	0.00734623	0.609563	0.0454091	0.0308492	0.00696036	0.191816
ALPK2	0.242359	0.61747	0.311994	0.00164426	0.0705356	0.00695726	0.191816
UBTD1	0.0300493	0.013134	0.201872	0.803177	0.0862047	0.00704827	0.191816
CIRBP	0.0662123	0.255777	0.673968	0.00504307	0.0944527	0.00697691	0.191816
DNLZ	0.76276	0.00241715	0.0347516	0.50324	0.170718	0.00703769	0.191816
PITPNA	0.49011	0.313222	0.179266	0.000633565	0.316304	0.007047	0.191816
MANF	0.227799	0.0198723	0.00465927	0.568127	0.452637	0.00696525	0.191816
SLC9A3R2	0.573292	0.0119958	0.057249	0.0299949	0.464169	0.00701697	0.191816
IFI27	0.489532	0.00278186	0.134253	0.0339595	0.894035	0.00707907	0.192111
IGSF8	0.780725	0.00065259	0.433732	0.48059	0.0524782	0.00709919	0.192261
PXDC1	0.0562508	0.253983	0.243767	0.0287786	0.0564939	0.00717823	0.193607
NDUFS5	0.212956	0.0208794	0.0392934	0.144397	0.224343	0.00717613	0.193607
HMG20B-2	0.298918	0.180145	0.0925865	0.0181281	0.0629535	0.00720273	0.193871
CACNB3	0.866913	0.0367184	0.066301	0.0613072	0.0442581	0.00723521	0.193954
HRAS	0.514192	0.00225046	0.0782804	0.234115	0.269766	0.00723034	0.193954
STK36	0.224296	0.063772	0.0107074	0.397099	0.0954312	0.00730366	0.194602
CTU2	0.0154318	0.0260716	0.100217	0.593433	0.241544	0.0072821	0.194602
SHISA2	0.0803281	0.778863	0.214005	0.00155704	0.277725	0.0072912	0.194602
PLEKHO1	0.982008	0.202847	0.0267165	0.00448877	0.244983	0.00734614	0.195339
LOC101904626	0.291723	0.132044	0.421079	0.0633927	0.00575427	0.00740261	0.19605
CAMK1D	0.00360048	0.00603908	0.43149	0.975566	0.64585	0.00739795	0.19605
NPDC1	0.501486	0.010819	0.88727	0.30559	0.00407653	0.00747264	0.196843
ZNF672	0.972814	0.175367	0.000689792	0.251065	0.202571	0.00746218	0.196843
IL34	0.141096	0.00334303	0.653319	0.0508241	0.383238	0.00747732	0.196843
LOC101904097	0.631949	0.531406	0.541641	0.00523542	0.0064724	0.00761716	0.197417
FAM131C	0.192543	0.0120102	0.397286	0.940449	0.00700792	0.00752299	0.197417
ASPSCR1	0.587789	0.000549756	0.680648	0.936326	0.0296531	0.007568	0.197417
NTS	0.156174	0.0165662	0.152806	0.409979	0.0378378	0.00759056	0.197417
CDK2AP2	0.0407784	0.0277057	0.328644	0.372058	0.0443675	0.00758737	0.197417
ARAP1	0.0909734	0.0669186	0.0220989	0.930571	0.0489861	0.00759048	0.197417
MOB2	0.554388	0.00184089	0.0614835	0.593282	0.16562	0.00761885	0.197417
SNX24	0.000778246	0.818286	0.0352887	0.356389	0.766381	0.00759501	0.197417
LOC101902106	0.127911	0.0248834	0.71141	0.198467	0.0138302	0.00766159	0.197815
GLTSCR2	0.00189222	0.0500696	0.950939	0.755212	0.0914209	0.00766602	0.197815
CLSTN2	0.00165547	0.210558	0.207987	0.113416	0.758368	0.00767924	0.197815
ABCG1	0.333355	0.345339	0.331262	0.194981	0.000856025	0.00779008	0.199188
SPINT2	0.576255	0.0206793	0.059306	0.734069	0.0122756	0.00779292	0.199188
PGAP2	0.190332	0.00651278	0.0346426	0.807125	0.183325	0.00778068	0.199188
MAOB	0.00119217	0.87058	0.262117	0.0269711	0.865247	0.00777605	0.199188
DSC2	0.683992	0.0162919	0.114389	0.876019	0.00579638	0.00788162	0.19999
CKM	0.443698	0.0221922	0.0380094	0.132707	0.130757	0.00790013	0.19999
PTGES2	0.897558	0.041781	0.817669	0.00103579	0.203885	0.00788413	0.19999
DCXR-2	0.0615199	0.0104283	0.30633	0.0502621	0.656752	0.00789408	0.19999
CCDC17	0.058047	0.00173304	0.238832	0.30855	0.872841	0.00787993	0.19999
HENMT1	0.318385	0.88029	0.0395609	0.0154028	0.0383909	0.00795272	0.200936
ASNS	0.0989307	0.0671833	0.130018	0.161102	0.0473354	0.00798103	0.201265
PLIN5	0.0317834	0.00663919	0.396497	0.18008	0.438639	0.00799696	0.201282
UBA52	0.636468	0.00249575	0.127784	0.685103	0.047766	0.00802523	0.201609
NFKBIA	0.898952	0.149193	0.00107264	0.0542426	0.858398	0.00807223	0.202404
GRASP	0.137788	0.0217663	0.282891	0.0743928	0.106469	0.00809038	0.202474
TBL3	0.572856	0.000905396	0.895472	0.757728	0.0191724	0.00811321	0.202661
FAM212A	0.0510148	0.0281289	0.594798	0.0224169	0.355053	0.00815183	0.203241
TMEM127	0.21085	0.375994	0.097704	0.0106427	0.0828712	0.00818369	0.20342
LOC100847890	0.00949626	0.0696444	0.272224	0.0445341	0.852965	0.00818985	0.20342
P4HTM	0.400978	0.00372196	0.333599	0.619171	0.0222556	0.00820794	0.203486
LOC533921	0.36037	0.521137	0.0259087	0.806061	0.00176486	0.00825882	0.204363
SELO	0.557133	0.00109854	0.487877	0.216446	0.10849	0.00833321	0.20505
NDUFA7	0.826899	0.033185	0.405241	0.00260547	0.241923	0.00833118	0.20505
DNAJB5	0.705102	0.460166	0.00180525	0.0315182	0.377898	0.00830412	0.20505
ARL2	0.536765	0.00983063	0.0161357	0.593958	0.140413	0.0084068	0.205858
CPT1A	0.138735	0.657686	0.00288794	0.0335933	0.801353	0.00840085	0.205858
RPS19BP1	0.432817	0.00268171	0.0894894	0.084672	0.808233	0.00841287	0.205858
KIAA0284	0.0611669	0.0302338	0.577286	0.31993	0.0211977	0.00852098	0.206822
SHB	0.00650043	0.467848	0.184287	0.323029	0.0398574	0.00850122	0.206822
IFRD1	0.140125	0.0375677	0.130354	0.03917	0.267846	0.00848763	0.206822
WWOX	0.0173373	0.0181923	0.169809	0.190758	0.706477	0.00850286	0.206822
SLC22A3	0.213978	0.00336707	0.26206	0.0416188	0.922873	0.00853068	0.206822
NCKAP5L	0.849711	0.0529064	0.0266296	0.519305	0.0117718	0.00858482	0.207753
PPP2R2C	0.140646	0.0781794	0.0454152	0.0251729	0.586244	0.00862639	0.207995
KLHDC8B	0.0521897	0.0122217	0.0832085	0.212508	0.653273	0.00862535	0.207995
WDR34	0.362897	0.00149811	0.0935088	0.504892	0.288839	0.00866235	0.208481
TRAM1L1	0.00937957	0.669681	0.0927151	0.941525	0.0136218	0.00870723	0.20918
DNAH11	0.295754	0.00312153	0.49011	0.0273717	0.605342	0.00872991	0.209264
BCL2L1	0.745007	0.0879618	0.00492527	0.0314447	0.740221	0.00874247	0.209264
ZNF324	0.684153	0.00462445	0.0511153	0.736051	0.0639819	0.00882574	0.209357
MCAT	0.0802559	0.00505015	0.669026	0.292155	0.0960445	0.00881985	0.209357
SGSM1	0.011042	0.0976966	0.435998	0.0733102	0.220689	0.0088205	0.209357
DYNC1I1	0.355735	0.259128	0.010881	0.0281395	0.269409	0.008816	0.209357
KIAA1644	0.548792	0.000932103	0.0186764	0.966854	0.817273	0.00877183	0.209357
TPRG1L	0.0504344	0.00674997	0.193428	0.557223	0.211475	0.00894073	0.211704
IDO1	0.105159	0.652215	0.215871	0.00638474	0.0825464	0.00897556	0.212148
CC2D1B	0.02736	0.480145	0.0323917	0.1938	0.0951111	0.00900764	0.212155
LOC781423	0.646253	0.0379355	0.0558362	0.0572876	0.100231	0.00902085	0.212155
HHATL	0.84061	0.0124084	0.0135597	0.244823	0.227696	0.00904019	0.212155
UROD	0.0334436	0.027797	0.124405	0.227938	0.299034	0.00903901	0.212155
KCNG2	0.224137	0.00878065	0.950107	0.91351	0.00470939	0.00916682	0.212905
CTIF	0.0784341	0.0586838	0.92493	0.0400172	0.0472348	0.00916901	0.212905
CHCHD10	0.229908	0.00284757	0.639538	0.374172	0.0508814	0.00910902	0.212905
NDUFA8	0.397332	0.0393019	0.152986	0.0298116	0.112855	0.00916142	0.212905
MED12	0.33709	0.444934	0.245161	0.00156664	0.13868	0.00912283	0.212905
LOC101904478	0.049015	0.319146	0.0758505	0.0354828	0.189189	0.00910416	0.212905
ATF3	0.311326	0.0142086	0.126631	0.138575	0.105093	0.00925597	0.21417
C21H15orf38	0.00216903	0.0178476	0.708982	0.419771	0.706712	0.00924378	0.21417
PPP1R15A	0.117334	0.213354	0.0164527	0.670329	0.0296281	0.00927354	0.214201
KLC2	0.0201643	0.0140535	0.814641	0.381813	0.0932089	0.00930147	0.21447
DDT	0.905717	0.0032893	0.674609	0.330902	0.0126605	0.0094607	0.215702
UCHL1	0.397862	0.00668221	0.173366	0.287565	0.0636094	0.00946937	0.215702
MRPS2	0.207419	0.00350715	0.219975	0.591998	0.0883989	0.00942528	0.215702
TCEB2	0.998543	0.00407909	0.156021	0.145793	0.0905503	0.00943723	0.215702
LRRN2	0.416864	0.0551595	0.00608961	0.501175	0.120119	0.00946836	0.215702
LOC100847802	0.619558	0.063964	0.0124971	0.0929151	0.182098	0.00942939	0.215702
RGAG4	0.31321	0.161819	0.0655545	0.00723182	0.350556	0.0094633	0.215702
CDK5RAP3	0.905604	0.0144903	0.0795566	0.573304	0.0143517	0.00959227	0.216261
ADIG	0.651164	0.0017544	0.251166	0.667874	0.0447483	0.00958113	0.216261
PARP3	0.589791	0.888256	0.00372812	0.0349943	0.12519	0.00956657	0.216261
PSMC4	0.0232663	0.0793753	0.0196972	0.994425	0.235638	0.00954138	0.216261
RAB4B	0.133934	0.00439913	0.0757567	0.802047	0.238167	0.00954326	0.216261
PKP4	0.0639952	0.263817	0.144417	0.00882081	0.397443	0.00955984	0.216261
FBXL15	0.143408	0.00322071	0.481568	0.251439	0.156134	0.00970172	0.218355
SARDH	0.193703	0.00923787	0.781346	0.142815	0.0446595	0.00984345	0.218973
CLPP	0.124449	0.00414248	0.28603	0.923333	0.0647948	0.00977054	0.218973
LOC101907575	0.765421	0.00202986	0.0618971	0.861656	0.107125	0.0098126	0.218973
RFNG	0.00689231	0.0152234	0.517014	0.805388	0.204164	0.00984541	0.218973
IL11RA	0.279859	0.0487266	0.00869555	0.349231	0.214995	0.00983256	0.218973
TP53I13	0.00412485	0.0364196	0.348292	0.631436	0.266987	0.0097697	0.218973
NDUFB2	0.458522	0.0284244	0.300106	0.00720311	0.313755	0.00978414	0.218973
ATP5I	0.104184	0.0126298	0.184511	0.124862	0.295374	0.00987138	0.219181
MAPKAPK2	0.0211609	0.0342389	0.26525	0.700842	0.0668021	0.00990432	0.219543
DDOST	0.441638	0.03315	0.516735	0.0757102	0.0159199	0.00999582	0.220829
MYH15	0.467094	0.775583	0.00154348	0.721416	0.0225745	0.0099867	0.220829
LOC101903988	0.00831314	0.407889	0.78809	0.447864	0.00773034	0.0100965	0.221353
SPATS2	0.297175	0.531355	0.0215114	0.301414	0.00899036	0.010061	0.221353
TNFSF18	0.788649	0.0448631	0.00392544	0.433134	0.154315	0.01012	0.221353
BLVRB	0.594906	0.0172576	0.312617	0.0145752	0.198929	0.010137	0.221353
CDC42EP3	0.718926	0.153409	0.0164084	0.0229717	0.223732	0.0101334	0.221353
MAP2K3	0.931689	0.0281149	0.0131574	0.0880041	0.306645	0.0101333	0.221353
P4HA3	0.656415	0.629433	0.0194598	0.00249203	0.459908	0.0100687	0.221353
KRTCAP2	0.228245	0.0111969	0.0491476	0.445636	0.168998	0.010252	0.222025
ZNHIT2	0.096521	0.00200756	0.952223	0.263239	0.19411	0.0102287	0.222025
PPARGC1A	0.09461	0.213517	0.061765	0.0385067	0.195702	0.0102095	0.222025
EPM2AIP1	0.0173927	0.636988	0.0267796	0.112125	0.284139	0.0102467	0.222025
LOC101904288	0.898667	0.614073	0.000677908	0.0606082	0.414526	0.0102067	0.222025
ZNF580	0.533532	0.00222464	0.9202	0.150817	0.0586712	0.0104045	0.223301
GSTM1-2	0.108625	0.742471	0.00262547	0.62513	0.0722971	0.0103343	0.223301
CAV3	0.613016	0.00234403	0.0799044	0.717535	0.117776	0.010433	0.223301
IFI44L	0.0190049	0.382602	0.490524	0.0220426	0.123629	0.0104454	0.223301
AMIGO2	0.299059	0.022658	0.0124066	0.857491	0.134626	0.0104344	0.223301
MPZL3	0.539336	0.57856	0.0374849	0.00544402	0.153535	0.0104874	0.223301
RPS26	0.515053	0.0182854	0.523133	0.010804	0.182406	0.0104377	0.223301
PLK3	0.205429	0.147493	0.301626	0.00450491	0.237067	0.0104753	0.223301
ENTPD6	0.609488	0.0501231	0.385794	0.00295912	0.275405	0.0103603	0.223301
TNNI2	0.681944	0.00189037	0.214335	0.0919181	0.384428	0.0104777	0.223301
TNIP2	0.287291	0.00288322	0.0218966	0.601145	0.897879	0.0104971	0.223301
THRSP	0.852332	0.0578924	0.0471169	0.546913	0.00778615	0.0105784	0.223959
SERGEF	0.852681	0.00158228	0.463307	0.62034	0.0255933	0.010596	0.223959
SAMD12	0.00406638	0.363966	0.298082	0.0323092	0.693023	0.0105622	0.223959
ATPIF1	0.914072	0.0956719	0.567389	0.000273754	0.73058	0.0105956	0.223959
C19H17orf49	0.0718023	0.00914882	0.220286	0.413021	0.168509	0.0107037	0.225873
NAV1	0.52282	0.223259	0.0138966	0.938585	0.0066915	0.0107883	0.225913
NTSR2	0.0306892	0.0366969	0.295059	0.806222	0.0378363	0.0107512	0.225913
EMC9	0.41315	0.000353487	0.407363	0.91777	0.186619	0.0107898	0.225913
ANAPC2-2	0.60654	0.00172427	0.463183	0.0790118	0.266272	0.0107912	0.225913
TBCEL	0.617708	0.189917	0.000583129	0.34604	0.427059	0.0107315	0.225913
ATP5G1	0.498021	0.0387024	0.1892	0.0309331	0.0920134	0.0109276	0.226611
SCN3B	0.293147	0.468892	0.00664427	0.11722	0.0962544	0.0108733	0.226611
LOC783461	0.640621	0.00620482	0.0141568	0.535364	0.344286	0.0109222	0.226611
GLIS3	0.0147529	0.113404	0.545774	0.0185574	0.611259	0.0109118	0.226611
SMOX	0.947202	0.0292167	0.00267175	0.226707	0.618783	0.0109223	0.226611
PMAIP1	0.512894	0.292067	0.487401	0.000161219	0.872051	0.0108446	0.226611
FLAD1	0.170035	0.0116074	0.544952	0.179292	0.0540443	0.0109582	0.226887
HAGHL	0.0787114	0.02005	0.695692	0.0922381	0.104248	0.0110555	0.228187
RCC1	0.0273094	0.167537	0.0932706	0.0834585	0.296351	0.0110538	0.228187
CLASRP	0.0439223	0.209344	0.878812	0.151702	0.00869867	0.0111316	0.229039
MYL9	0.784641	0.13977	0.289938	0.000516344	0.648761	0.0111233	0.229039
PLBD1	0.455226	0.402973	0.639942	0.0608305	0.00149675	0.0111497	0.229054
TSSK2	0.617552	0.0158956	0.269507	0.0497455	0.0826911	0.0112881	0.229111
MCHR1	0.484429	0.0053001	0.0635843	0.585749	0.113876	0.011293	0.229111
LHX6	0.920816	0.468792	0.000589077	0.280334	0.15307	0.0113087	0.229111
LOC785386	0.235014	0.00263888	0.0952035	0.900984	0.204982	0.0113035	0.229111
FZD2	0.939619	0.238896	0.000592515	0.368462	0.219221	0.0111888	0.229111
LOC782054	0.00224991	0.0335634	0.556934	0.843599	0.304151	0.0112229	0.229111
ABTB2	0.0107287	0.257925	0.0553356	0.223068	0.316122	0.0112278	0.229111
NDUFV2	0.375729	0.707208	0.24135	0.000200125	0.844288	0.0112548	0.229111
ARMC12	0.614288	0.176708	0.0500896	0.00215296	0.932091	0.0113084	0.229111
NISCH	0.0368526	0.123512	0.016029	0.596632	0.251517	0.011335	0.229289
CCDC117	0.70614	0.586475	0.000636936	0.130574	0.318888	0.0113595	0.229434
HSPH1	0.648397	0.0428433	0.0710347	0.0156956	0.355417	0.0113771	0.229438
CHMP4C	0.925332	0.768962	0.0158528	0.101957	0.00967085	0.0114578	0.229743
HS3ST5	0.6475	0.159682	0.00183557	0.315025	0.186126	0.0114619	0.229743
ATP5J2	0.3611	0.0854576	0.670591	0.00214545	0.250245	0.0114493	0.229743
NDUFS6	0.259106	0.0298237	0.506603	0.00327942	0.866738	0.0114614	0.229743
C1H21orf2	0.938631	0.00233276	0.0303647	0.699867	0.240938	0.0115205	0.230197
LOC101903038	0.19076	0.0835401	0.624191	0.00221523	0.507746	0.0115044	0.230197
VASN	0.044682	0.232823	0.624423	0.00283114	0.610886	0.0115369	0.230197
DGCR6	0.399142	0.00426092	0.451367	0.128372	0.114621	0.0115795	0.23035
EMP1	0.389156	0.422708	0.0975707	0.00204803	0.342946	0.011564	0.23035
ANGPTL4	0.514444	0.0555357	0.212488	0.355288	0.00539646	0.0118197	0.231979
LOC100848343	0.831281	0.00105777	0.374934	0.508324	0.0689956	0.0117663	0.231979
LOC101906052	0.874345	0.954127	0.914118	0.000103334	0.146883	0.0117746	0.231979
LOC528802	0.863218	0.174879	0.179355	0.00253931	0.169046	0.0118078	0.231979
ANAPC15	0.162623	0.00872267	0.0429913	0.998595	0.19029	0.0117841	0.231979
MARCH2	0.108972	0.00252142	0.289486	0.6568	0.220149	0.0117234	0.231979
CFB	0.343814	0.647705	0.000580214	0.379969	0.23683	0.0118111	0.231979
IYD	0.191032	0.825224	0.189239	0.00154886	0.25097	0.0117898	0.231979
SEPW1	0.692482	0.00316458	0.936189	0.00818806	0.691474	0.0118032	0.231979
GALNTL2	0.00721042	0.84073	0.0350332	0.0844445	0.659032	0.0119439	0.234068
THEM6	0.135861	0.0138534	0.528281	0.200591	0.0594636	0.0119722	0.234274
TMUB1	0.0950058	0.00340472	0.809031	0.346901	0.131982	0.012056	0.235566
CSDC2	0.73257	0.0142248	0.822063	0.0270881	0.051956	0.0121072	0.236217
GEM	0.415562	0.0193605	0.304529	0.0150378	0.328373	0.0121362	0.236431
C3H1orf162	0.781473	0.795182	0.0525984	0.358426	0.00104955	0.0122708	0.236852
ESPN	0.371803	0.385959	0.0107589	0.1947	0.0407634	0.012242	0.236852
DGCR8	0.142593	0.266797	0.515432	0.0065822	0.0952949	0.0122735	0.236852
MRI1	0.0890073	0.0135532	0.107469	0.600387	0.158208	0.0122835	0.236852
DAXX	0.265741	0.265687	0.00151804	0.639405	0.179057	0.012254	0.236852
LOC101904510	0.00772359	0.289936	0.0147562	0.655494	0.562716	0.0121978	0.236852
LOC101905956	0.448689	0.000174546	0.211838	0.883824	0.833604	0.0122214	0.236852
SEP4	0.261854	0.459716	0.132779	0.149656	0.00520651	0.0123785	0.237297
KIAA0415	0.490049	0.00449573	0.100014	0.880213	0.0639107	0.0123386	0.237297
LOC511229	0.0340026	0.217175	0.352064	0.0487404	0.0981483	0.0123668	0.237297
LOC100848163	0.019364	0.242124	0.0544803	0.255219	0.190562	0.0123572	0.237297
IBA57	0.386723	0.0340548	0.525732	0.104995	0.0172491	0.0124361	0.237694
TMEM61	0.862867	0.263314	0.00673655	0.221111	0.0370325	0.0124317	0.237694
LOC101903832	0.554438	0.0635868	0.0978849	0.0706822	0.0515118	0.0124533	0.237694
LOC100847554	0.0336542	0.139695	0.234333	0.300575	0.0386646	0.0126139	0.237747
RPL36	0.319005	0.00278149	0.715689	0.333818	0.060447	0.0126211	0.237747
C8G	0.0968284	0.00458187	0.35975	0.998705	0.0798018	0.0125581	0.237747
NACC1	0.0131303	0.0483345	0.499422	0.231928	0.173618	0.0125868	0.237747
FAM3A	0.431815	0.024264	0.849705	0.00746814	0.193069	0.0126364	0.237747
LDHD	0.192848	0.0185339	0.0334862	0.5396	0.196783	0.0125504	0.237747
FAM229B	0.362011	0.0150239	0.250327	0.0337025	0.276648	0.0125405	0.237747
CLEC14A	0.00514052	0.258179	0.759499	0.038873	0.323715	0.0125339	0.237747
LOC101905937	0.0253836	0.256175	0.886208	0.00648262	0.34333	0.0126291	0.237747
BAIAP3	0.294058	0.00410668	0.745647	0.024563	0.573973	0.0125411	0.237747
ATP5G2	0.688801	0.0149419	0.0680077	0.307818	0.0598214	0.0126712	0.238021
UCP2	0.903733	0.00739584	0.0947866	0.03977	0.512478	0.012687	0.238021
SUCLA2	0.352548	0.392129	0.0136583	0.0103035	0.66769	0.0127388	0.238653
PTPN3	0.36495	0.0447576	0.122286	0.514543	0.0127438	0.0128108	0.238834
ABCA2	0.0568782	0.0324919	0.937156	0.281491	0.0270496	0.0128704	0.238834
BCL3	0.31392	0.0648793	0.244142	0.0365849	0.0724689	0.0128676	0.238834
VARS	0.171568	0.0120111	0.122423	0.399922	0.130173	0.0128345	0.238834
ABLIM1	0.481165	0.0142659	0.0281163	0.267021	0.256036	0.0128752	0.238834
BREH1	0.999615	0.325646	0.000181036	0.513926	0.434714	0.012856	0.238834
SPAG6	0.0030442	0.304719	0.0933806	0.186114	0.812671	0.0128133	0.238834
RPS6KA6	0.146691	0.00411607	0.574326	0.395235	0.0966162	0.0129065	0.239079
STXBP2	0.189479	0.00158437	0.601633	0.250138	0.29504	0.0129646	0.239817
YIF1B	0.396937	0.00177272	0.103866	0.725318	0.253054	0.0130208	0.24052
MED16	0.511198	0.121299	0.0173676	0.195135	0.0643324	0.0130898	0.240783
LOC101903649	0.899332	0.32584	0.000399826	0.492363	0.23393	0.0130737	0.240783
SPICE1	0.562342	0.525933	0.000360375	0.409261	0.308703	0.0130545	0.240783
COQ2	0.0599437	0.301542	0.0105365	0.100298	0.70949	0.0131118	0.240852
LOC787548	0.0708112	0.00542192	0.91924	0.573386	0.0676224	0.0131982	0.241658
BAP1	0.00739276	0.115671	0.711981	0.255022	0.0880093	0.0131855	0.241658
LARGE	0.0872159	0.272633	0.0230467	0.265568	0.0943714	0.0132308	0.241658
TMEM259	0.0396402	0.042472	0.683456	0.123959	0.0966613	0.0132656	0.241658
LOC101907909	0.235851	0.211082	0.00091077	0.513326	0.591175	0.0132475	0.241658
MIEN1	0.248621	0.0105636	0.337655	0.0254242	0.609169	0.013231	0.241658
OTOG	0.0851833	0.0195219	0.467658	0.392779	0.0452842	0.0132952	0.241862
NTRK1	0.115851	0.271668	0.101259	0.479428	0.00909905	0.0133408	0.241979
TECPR2	0.306254	0.153683	0.0399696	0.47531	0.0155137	0.0133208	0.241979
ZFPL1	0.00704427	0.0234019	0.995311	0.460284	0.184408	0.0133566	0.241979
TESK1	0.534176	0.0256608	0.141914	0.276749	0.0263725	0.0135325	0.243025
SMPD2	0.577814	0.0100402	0.20113	0.194015	0.0626508	0.0135231	0.243025
NDUFS3	0.394142	0.0228428	0.400315	0.0328461	0.118849	0.0134495	0.243025
HMBS	0.172747	0.126159	0.189158	0.023928	0.144102	0.0135434	0.243025
GSK3A	0.006671	0.0494277	0.419874	0.546669	0.186658	0.0134868	0.243025
TEAD3	0.245117	0.122682	0.0120292	0.0879693	0.445467	0.0135181	0.243025
GATM	0.849236	0.626331	0.0182486	0.00161041	0.901407	0.0134629	0.243025
SCD	0.781747	0.0467581	0.274291	0.289587	0.00501062	0.0137582	0.243649
RHOG	0.580469	0.0143817	0.0512849	0.712554	0.0478584	0.0137915	0.243649
ST6GALNAC4	0.460915	0.00523199	0.322086	0.336609	0.0558743	0.0137967	0.243649
UQCR11	0.722684	0.00779297	0.841832	0.041766	0.0733715	0.0137458	0.243649
MRPL41	0.0959334	0.0016091	0.845543	0.977119	0.11388	0.0137427	0.243649
LOC101906678	0.347471	0.926751	0.430353	0.000856125	0.123411	0.0138183	0.243649
TRAPPC9	0.599811	0.00872078	0.212951	0.0741922	0.17688	0.0138029	0.243649
HSD17B8	0.913678	0.0181777	0.190732	0.0248711	0.183333	0.0136914	0.243649
PPAPDC3	0.00852677	0.0113992	0.787201	0.983901	0.190214	0.0136114	0.243649
RNF187	0.140742	0.0139065	0.0764549	0.364861	0.26751	0.013795	0.243649
TNFAIP3	0.24523	0.37528	0.580267	0.000733082	0.368668	0.013684	0.243649
PVALB	0.0273735	0.00630597	0.377266	0.563229	0.391561	0.0136386	0.243649
LMOD2	0.555596	0.00184881	0.224427	0.108355	0.584911	0.0137982	0.243649
FADS3	0.556341	0.0393817	0.0621996	0.0376532	0.286361	0.0138516	0.24391
SSH3	0.0762658	0.0317107	0.0310446	0.894024	0.2198	0.0138896	0.244254
EIF3F	0.591834	0.0076466	0.247402	0.165788	0.0804302	0.0140016	0.245325
TMEM184A	0.903204	0.000297333	0.540095	0.496169	0.206885	0.0139757	0.245325
LOC615157	0.0728137	0.209962	0.350396	0.00927714	0.300563	0.0140064	0.245325
HDAC7	0.374195	0.288845	0.24979	0.000598426	0.928523	0.0140475	0.245719
BLCAP	0.400387	0.047507	0.730159	0.014014	0.078975	0.0142807	0.248481
MVB12A	0.178663	0.00242445	0.99196	0.111224	0.320468	0.0142457	0.248481
SPP1	0.0253827	0.0359192	0.144618	0.347017	0.335007	0.0142538	0.248481
TNNC2	0.0605628	0.00533363	0.305656	0.276257	0.563504	0.01428	0.248481
HIST1H1E	0.596975	0.777238	0.000185657	0.816033	0.219835	0.0143325	0.248906
PPM1F	0.111749	0.0135578	0.0579971	0.573345	0.30707	0.0143429	0.248906
DHRS7B	0.716061	0.00509256	0.0402268	0.442587	0.239431	0.0143896	0.249388
FBXL14	0.365578	0.80756	0.0741473	0.332122	0.00217288	0.0145473	0.251791
GNG5	0.035285	0.0492212	0.34725	0.119425	0.220648	0.0146062	0.252479
LOC100847501	0.269913	0.402109	0.102657	0.148083	0.00966598	0.014641	0.252748
MYLPF	0.561429	0.00575949	0.31684	0.0477954	0.326328	0.0146604	0.252753
PATZ1	0.116807	0.248405	0.570334	0.0218449	0.0444512	0.014716	0.252869
LOC101902377	0.384553	0.0136114	0.569664	0.0100367	0.535694	0.014693	0.252869
PIEZO1	0.211458	0.0486393	0.669643	0.00398396	0.586137	0.0147246	0.252869
GEMIN8	0.296421	0.0163623	0.107872	0.998721	0.0313321	0.0149026	0.253744
SLC22A18	0.406995	0.0107405	0.107053	0.660575	0.0526108	0.0148359	0.253744
NPHP3	0.102121	0.0323432	0.0853822	0.566593	0.101368	0.0147951	0.253744
LOC787057	0.297362	0.454147	0.00195146	0.565754	0.10989	0.0149103	0.253744
GRINA	0.891315	0.0058575	0.0620018	0.188096	0.267108	0.014836	0.253744
LOC537017	0.593834	0.00666043	0.0502656	0.239096	0.3443	0.0148991	0.253744
ESRRG	0.00414571	0.364588	0.0350131	0.756293	0.408519	0.0148896	0.253744
TPGS1	0.354489	0.00172807	0.813795	0.38141	0.0870291	0.0150105	0.254792
WBP1	0.0597684	0.0191001	0.121914	0.33541	0.354187	0.0150019	0.254792
RASD1	0.78076	0.0182983	0.190654	0.0496813	0.122534	0.0150312	0.254815
SLC27A4	0.34109	0.0626194	0.350681	0.433763	0.00513706	0.0150975	0.255611
GPX3	0.274989	0.0367333	0.0319346	0.503568	0.103073	0.0151299	0.255831
DCAF15	0.234916	0.0145308	0.535839	0.0303855	0.304311	0.0152332	0.257247
MNF1	0.548114	0.0054587	0.237346	0.528123	0.0452901	0.0152772	0.257502
ADRA2C	0.179483	0.0426498	0.0260274	0.097754	0.87297	0.0152873	0.257502
PYCRL	0.0142205	0.0113327	0.891123	0.348879	0.340772	0.0153305	0.257901
MYL2	0.8006	0.0448982	0.0289651	0.639383	0.0260181	0.0154795	0.259691
DLG3	0.927969	0.325114	0.0335289	0.0633125	0.0272048	0.0155412	0.259691
C25H16orf13	0.831196	0.00208423	0.872552	0.0947335	0.121405	0.0155186	0.259691
RNASEH2C	0.131071	0.00599395	0.298739	0.308999	0.240563	0.0155551	0.259691
PDLIM7	0.732107	0.00270429	0.473256	0.042727	0.433525	0.0155007	0.259691
SYCP3	0.482958	0.282565	0.0127685	0.0175647	0.567174	0.0155028	0.259691
NR2F6	0.356952	0.00854811	0.753428	0.0379313	0.20114	0.0156111	0.260298
TMEM97	0.00606076	0.624448	0.0492174	0.146451	0.645906	0.0156592	0.26077
SBF1	0.605833	0.011381	0.544431	0.0941794	0.0502443	0.0157449	0.260806
PIK3C2B	0.577944	0.679936	0.0115671	0.0423871	0.0926736	0.0157998	0.260806
LYRM4	0.68421	0.00528745	0.0643639	0.814713	0.0935025	0.0157299	0.260806
SNRNP200	0.53099	0.0413519	0.204822	0.0211983	0.18677	0.0157704	0.260806
CNPY3	0.415188	0.0135229	0.0592044	0.214064	0.249296	0.0157304	0.260806
FGF1	0.436847	0.28806	0.00608818	0.0862535	0.269132	0.0157576	0.260806
FRZB	0.622924	0.754271	6.12e-05	0.831168	0.746687	0.0157942	0.260806
SPATA20	0.000823559	0.24315	0.840004	0.516318	0.206543	0.0158491	0.261292
CAPG	0.892596	0.387954	0.0887248	0.474361	0.00126264	0.0161235	0.262051
LOC101905994	0.279453	0.300048	0.321696	0.269688	0.00251973	0.016081	0.262051
PON1	0.0200177	0.995229	0.128783	0.436572	0.01657	0.0162163	0.262051
LOC616063	0.0989402	0.469976	0.887182	0.0257743	0.0175457	0.0162726	0.262051
FGD1	0.525872	0.210364	0.271999	0.0210835	0.0291277	0.0161685	0.262051
MIF	0.289407	0.00220308	0.940335	0.569334	0.0529195	0.0159235	0.262051
DLGAP4	0.788847	0.41265	0.35363	0.00288591	0.0546568	0.015979	0.262051
GPT	0.934708	0.00742449	0.691377	0.0457549	0.0827295	0.0159816	0.262051
NCKIPSD	0.661474	0.011912	0.714694	0.0366965	0.0881523	0.0160143	0.262051
COX5A	0.77355	0.0235864	0.269227	0.0383008	0.0986464	0.0162158	0.262051
GTF2IRD2	0.00686475	0.611547	0.113421	0.388561	0.100282	0.0162126	0.262051
ELOVL7	0.410948	0.32024	0.00967439	0.0971423	0.147768	0.016049	0.262051
GNB1L	0.58847	0.00461791	0.168911	0.226234	0.174684	0.0159688	0.262051
SHROOM3	0.0399881	0.382187	0.284346	0.0228659	0.184153	0.0160626	0.262051
PIGS	0.392145	0.0891059	0.0073816	0.223079	0.316856	0.0160229	0.262051
MRPL9	0.0185596	0.0379326	0.0967205	0.844641	0.324292	0.0162699	0.262051
SH3GLB2	0.0661013	0.0176788	0.0471376	0.774286	0.436604	0.0162526	0.262051
RILPL1	0.0290237	0.219107	0.0128174	0.490617	0.462222	0.0161718	0.262051
RXRG	0.00220095	0.212631	0.319343	0.235395	0.52353	0.0161326	0.262051
ALG12	0.0161933	0.0110414	0.345962	0.841823	0.35964	0.0163145	0.262274
LOC100848484	0.0699636	0.0666279	0.314783	0.0182128	0.701502	0.0163263	0.262274
LOC100297056	0.153214	0.0166894	0.0984622	0.90666	0.0824594	0.0163704	0.262345
B3GNT1	0.587919	0.295963	0.000377441	0.626051	0.457003	0.0163512	0.262345
HABP4	0.000864832	0.574321	0.057225	0.936796	0.708247	0.0163909	0.262354
OSR2	0.750575	0.0265975	0.138735	0.501645	0.013677	0.0164749	0.262926
SORL1	0.15419	0.198757	0.0232084	0.846849	0.0315125	0.0164622	0.262926
MYO18B	0.527729	0.0341991	0.198526	0.0329892	0.160965	0.0164885	0.262926
C8H9orf123	0.0262947	0.0141467	0.503573	0.350908	0.289911	0.0165064	0.262926
CCSAP	0.00398074	0.597192	0.214422	0.954322	0.0398755	0.016704	0.263939
LRRC28	0.634181	0.0321961	0.230937	0.0173302	0.237247	0.0166979	0.263939
PSMC3	0.200313	0.0140439	0.0429404	0.498545	0.32045	0.0166468	0.263939
GDNF	0.194075	0.00356583	0.428831	0.173873	0.372647	0.0166062	0.263939
GBP5	0.0471881	0.762296	0.540006	0.00258977	0.384932	0.0166847	0.263939
DNAJC28	0.301618	0.332961	0.107725	0.00365422	0.490933	0.01671	0.263939
ZNF428	0.214407	0.133835	0.0164239	0.0813475	0.503352	0.0166461	0.263939
TSEN54	0.330221	0.0244424	0.15218	0.591182	0.0269847	0.0168177	0.265322
CREM	0.770183	0.706824	0.0110603	0.0103516	0.316539	0.0168949	0.26622
NDUFV1	0.781321	0.0124417	0.26008	0.112688	0.0694315	0.0169247	0.266372
ATP5D	0.86359	0.0020445	0.976268	0.201728	0.05707	0.0169609	0.266472
B9D1	0.989144	0.0114918	0.0305912	0.574505	0.0999571	0.0170321	0.266472
C11H9orf172	0.194136	0.00758334	0.391518	0.260498	0.132757	0.0170118	0.266472
DOK7	0.0483516	0.00539375	0.691441	0.538792	0.20546	0.0170283	0.266472
GDF11	0.442721	0.0233505	0.0506166	0.071135	0.53613	0.0170248	0.266472
LOC515976	0.0412079	0.208186	0.845541	0.00581942	0.475707	0.0170962	0.266842
BMP5	0.10765	0.131708	0.00428761	0.629894	0.524405	0.0170959	0.266842
ABL1	0.723225	0.365333	0.445522	0.000574638	0.297693	0.017128	0.267023
C16H1orf170	0.122524	0.0351626	0.45338	0.0522248	0.198021	0.017164	0.267268
FIBP	0.827734	0.00249829	0.948441	0.446299	0.0231531	0.0172018	0.26754
LRRC8A	0.959741	0.173994	0.323863	0.00157818	0.238194	0.0172378	0.267784
CRYBG3	0.603575	0.753997	0.473057	0.000137612	0.688135	0.0172699	0.267967
GFPT2	0.225132	0.728952	0.0766186	0.0587801	0.0277745	0.01735	0.268094
IFITM5	0.835921	0.0294345	0.217125	0.0461955	0.0829517	0.0173182	0.268094
GLYAT	0.399457	0.0332363	0.0339158	0.2645	0.172801	0.0173797	0.268094
BACH1	0.530401	0.690754	0.0055426	0.0364123	0.276977	0.0173229	0.268094
MED26	0.700486	0.228329	0.00290973	0.0636839	0.694155	0.0173754	0.268094
APBB1	0.363198	0.0166068	0.0239774	0.242247	0.591267	0.0174553	0.268946
MICALL1	0.325822	0.030731	0.387567	0.0355602	0.150398	0.0174777	0.268977
DALRD3	0.977973	0.0201533	0.203266	0.330288	0.015771	0.0175419	0.269076
LOC101904549	0.163573	0.0799867	0.337124	0.104123	0.0455307	0.0175657	0.269076
POLD2	0.119873	0.0118208	0.288178	0.558996	0.0914761	0.0175488	0.269076
FANCC-2	0.142313	0.0939503	0.0152565	0.348365	0.293119	0.01752	0.269076
LOC100126544	0.0418883	0.00942345	0.425376	0.903055	0.139167	0.017673	0.270405
HPS6	0.938831	0.0289663	0.0197883	0.25546	0.153808	0.0176965	0.270451
ARX	0.0280647	0.106089	0.0299105	0.608213	0.391079	0.0177179	0.270465
SLC39A8-2	0.563806	0.955602	0.0241248	0.0914348	0.0183235	0.0180483	0.271463
CD93	0.978534	0.561975	0.00600285	0.279443	0.0235397	0.0180139	0.271463
TMEM141	0.253836	0.00382881	0.562229	0.893454	0.0438781	0.0178513	0.271463
VPS51	0.370737	0.00304728	0.383043	0.595864	0.0851936	0.0181538	0.271463
LOC100337485	0.421567	0.00595346	0.255422	0.34267	0.0999831	0.0181515	0.271463
DGKZ	0.280878	0.0192432	0.065049	0.59796	0.102489	0.017921	0.271463
B3GAT3	0.153431	0.00433222	0.835245	0.349467	0.110217	0.0178305	0.271463
NOL3	0.751427	0.000446619	0.919831	0.616481	0.113639	0.017965	0.271463
HSPBP1	0.0651867	0.00692558	0.500157	0.747844	0.129598	0.0181079	0.271463
ADRBK1	0.0463827	0.0259628	0.561631	0.196313	0.163206	0.017989	0.271463
LPAR6	0.626995	0.529752	0.000564421	0.664291	0.172972	0.017918	0.271463
AP2S1	0.926518	0.00127524	0.175676	0.590919	0.178777	0.0181321	0.271463
ALG3	0.556657	0.00601252	0.045278	0.678797	0.20942	0.0179184	0.271463
ZNF382	0.505268	0.00977561	0.170057	0.114893	0.226424	0.0180896	0.271463
KLHL36	0.182732	0.125772	0.0144137	0.115616	0.571525	0.0181105	0.271463
LOC100335836	0.205658	0.207378	0.345876	0.00244442	0.604105	0.0180518	0.271463
MAP3K2	0.462935	0.642914	0.143028	0.000602014	0.836391	0.0178585	0.271463
SDS	0.806897	0.0597441	0.00443993	0.107764	0.95128	0.0181396	0.271463
CDIP1	0.685086	0.00776374	0.1675	0.523713	0.0477024	0.018313	0.272916
WHSC2	0.350093	0.00590501	0.742599	0.209237	0.0691812	0.0182939	0.272916
PEF1	0.115333	0.095296	0.0655822	0.3466	0.0890664	0.01831	0.272916
PARP14	0.176199	0.0874842	0.178955	0.00912182	0.887349	0.0183521	0.273189
EDC3	0.321728	0.0686927	0.179515	0.0198162	0.285952	0.0184357	0.273815
RGCC	0.547344	0.297551	0.0666434	0.00264001	0.783534	0.0184196	0.273815
LOC101907509	0.0132362	0.190274	0.257556	0.787324	0.0449073	0.0186826	0.274088
PLBD2	0.301049	0.0192712	0.256914	0.274145	0.0556636	0.0185798	0.274088
SPSB3	0.288541	0.00417196	0.522939	0.566152	0.064213	0.018656	0.274088
EEPD1	0.633828	0.0718546	0.0308894	0.174713	0.0922485	0.0185409	0.274088
AKT1S1	0.130399	0.00500187	0.557352	0.565214	0.111385	0.0186566	0.274088
ATG4D	0.199699	0.0121666	0.46882	0.175548	0.113993	0.0186066	0.274088
CHMP1A	0.617076	0.00891214	0.238403	0.140624	0.123928	0.0186362	0.274088
FKBP8	0.104435	0.00259988	0.752046	0.666598	0.166139	0.0185085	0.274088
KCNC3	0.0267923	0.116479	0.0948718	0.223519	0.342032	0.0185198	0.274088
ZNF217	0.0461258	0.823923	0.00747103	0.231868	0.345857	0.018593	0.274088
MGC138914	0.000362212	0.714095	0.120182	0.951985	0.774175	0.0186696	0.274088
UFSP1	0.664811	0.00898835	0.0484524	0.812091	0.0978902	0.0187272	0.274248
NXT1	0.0934215	0.00446632	0.385873	0.913431	0.156863	0.0187559	0.274248
LSMD1	0.326839	0.0316216	0.171255	0.0465973	0.279379	0.0187409	0.274248
ZNF787	0.154657	0.00225113	0.65865	0.943507	0.106997	0.0187992	0.274576
CTU1	0.0979554	0.00981755	0.775086	0.698683	0.0449431	0.0189376	0.276292
RFTN1	0.353322	0.0281031	0.172758	0.432241	0.0317715	0.0190191	0.276638
FGFR3	0.49935	0.278296	0.0479426	0.0110374	0.321012	0.0190452	0.276638
CMPK2	0.580158	0.30773	0.0108513	0.0273419	0.445313	0.0190355	0.276638
SCAND1	0.0280227	0.0196429	0.773182	0.0957394	0.576854	0.0189908	0.276638
TRIM63	0.678558	0.193704	0.00631331	0.120827	0.23818	0.0191925	0.278471
NR2F1	0.227091	0.1314	0.0624107	0.978509	0.0131961	0.0192813	0.27887
KLC4	0.277612	0.160333	0.907255	0.0035787	0.165925	0.0192448	0.27887
TPSB1	0.597355	0.509007	0.000220511	0.826525	0.434007	0.0192834	0.27887
LSM2	0.168289	0.0116253	0.776732	0.488107	0.0325771	0.0193432	0.279427
NUDT8	0.939663	0.00475764	0.334062	0.0582956	0.278713	0.0193973	0.279902
B9D2	0.0934479	0.00171704	0.33268	0.781223	0.585174	0.0194702	0.280648
TNFSF12	0.251841	0.0563614	0.292511	0.0190243	0.311565	0.0195798	0.281919
C16H1orf233	0.236482	0.0208812	0.17103	0.301114	0.0971864	0.0196355	0.281936
CDC42EP2	0.863616	0.129852	0.00275473	0.761737	0.105106	0.0196451	0.281936
RABEP2	0.230945	0.894451	0.128172	0.00389342	0.239719	0.0196333	0.281936
GAK	0.0890872	0.0234211	0.771932	0.0917138	0.16798	0.0196876	0.282238
UBE3C	0.25138	0.679695	0.701437	0.00158956	0.130917	0.0197542	0.282886
PRDX5	0.800454	0.00463953	0.125267	0.170438	0.315609	0.0197983	0.282903
STX7	0.00124479	0.69495	0.0723925	0.793862	0.503277	0.0197962	0.282903
CORO1A	0.764926	0.0111387	0.571142	0.628906	0.00832411	0.0200343	0.283863
SLC2A4RG	0.500817	0.00675009	0.422904	0.83074	0.0214858	0.0200566	0.283863
ACTA1	0.439547	0.013191	0.102836	0.495816	0.0855473	0.0199377	0.283863
OSBPL10	0.0204106	0.813566	0.691489	0.0108715	0.203569	0.0200012	0.283863
LTA4H	0.839942	0.915274	0.174908	0.000420473	0.44973	0.0200092	0.283863
EPC1	0.752101	0.331671	0.00146068	0.147386	0.47192	0.0199653	0.283863
LPIN3	0.345008	0.0484766	0.15298	0.0143698	0.6942	0.0200592	0.283863
CLN8	0.891904	0.00568251	0.312616	0.0214884	0.746527	0.0200037	0.283863
LOC788334	0.205479	0.0540863	0.77669	0.00316148	0.934485	0.020048	0.283863
BAD	0.798891	0.00671401	0.167738	0.430217	0.0660546	0.0200825	0.283888
AGXT2L1	0.196006	0.281477	0.00546007	0.169893	0.501567	0.0201354	0.284268
ADAMTS8	0.00344325	0.184151	0.189316	0.35206	0.60817	0.0201525	0.284268
C10H14orf21	0.792947	0.0218851	0.0806081	0.150261	0.123382	0.0202727	0.284444
SMCR7	0.341991	0.0121647	0.257726	0.145781	0.165735	0.0202578	0.284444
LOC101907812	0.0278002	0.462456	0.29747	0.0145826	0.46218	0.0201906	0.284444
SLC22A4	0.913553	0.339948	0.103945	0.0016002	0.500645	0.0202352	0.284444
GRID1	0.459278	0.887842	0.00131557	0.0727356	0.661821	0.0202154	0.284444
SLC38A4	0.119042	0.818976	0.21364	0.012627	0.0988379	0.020304	0.28458
ARSA	0.929244	0.0320435	0.278107	0.830694	0.00379168	0.0203498	0.284617
CD1D	0.627648	0.482035	0.0001422	0.794027	0.762312	0.0203283	0.284617
LOC781772	0.529962	0.0655744	0.138548	0.0112153	0.484721	0.0203973	0.284978
GRM4	0.889199	0.0574177	0.0288276	0.355703	0.0502884	0.020476	0.285474
SCD5	0.917136	0.0153293	0.0331014	0.547241	0.103257	0.0204602	0.285474
ITGA8	0.107142	0.0702757	0.431618	0.0150143	0.540752	0.020506	0.285589
SLITRK5	0.245479	0.379506	0.294896	0.477315	0.00202012	0.0205598	0.285895
SCNM1	0.365323	0.0032015	0.525002	0.227456	0.189829	0.0205713	0.285895
BCR	0.949461	0.00899727	0.57061	0.561967	0.00972537	0.020637	0.285984
YJEFN3	0.0606679	0.0720834	0.850186	0.739442	0.00983701	0.0208434	0.285984
STAP2	0.452736	0.00849136	0.207896	0.758857	0.0447132	0.0208813	0.285984
MYL12A	0.963523	0.190376	0.00297492	0.729748	0.0673351	0.0207259	0.285984
GHDC	0.817274	0.00871614	0.0558554	0.769663	0.0881935	0.020825	0.285984
NUBP2	0.447983	0.00372467	0.356726	0.48775	0.0932598	0.0208593	0.285984
MRPS26	0.627434	0.000707104	0.97311	0.644333	0.0968642	0.0207931	0.285984
TPRN	0.522902	0.0024716	0.262709	0.759755	0.10501	0.0208657	0.285984
PET100	0.293412	0.00959568	0.417496	0.150372	0.153209	0.020862	0.285984
SH3RF3	0.481182	0.00465758	0.473711	0.117423	0.213593	0.02063	0.285984
GALNT14	0.931359	0.124268	0.0339309	0.0210762	0.326802	0.0208458	0.285984
NT5M	0.0660258	0.00759668	0.340286	0.434903	0.359939	0.0206767	0.285984
RARRES2	0.85255	0.000936419	0.203027	0.428084	0.390102	0.0208554	0.285984
FBRS	0.685551	0.0485958	0.324482	0.00552128	0.447299	0.0206661	0.285984
AGAP3	0.274269	0.00843621	0.20181	0.923449	0.0630822	0.0209233	0.286263
S100A16	0.148458	0.00252519	0.50388	0.648401	0.222755	0.0209651	0.286538
ZNF3	0.6235	0.51344	0.0137192	0.356236	0.0175364	0.0210431	0.286638
C23H6orf108	0.904883	0.0129158	0.847183	0.126489	0.0220703	0.0211463	0.286638
TFPI	0.95215	0.545151	0.230297	0.00815795	0.0282205	0.0210855	0.286638
RNF208	0.0849638	0.0217369	0.505699	0.674539	0.0434296	0.0210041	0.286638
IL17RC	0.341121	0.233687	0.299961	0.0146436	0.07834	0.02104	0.286638
KIF22	0.326465	0.0129925	0.0666893	0.895928	0.108654	0.0210934	0.286638
EFCAB4A	0.149003	0.0209105	0.312271	0.110451	0.256907	0.0211298	0.286638
SDC4	0.711829	0.24719	0.0468724	0.0105929	0.315664	0.0211146	0.286638
C7H19orf25	0.89335	0.0379308	0.0416062	0.143239	0.137527	0.0212131	0.287249
SERPINB9	0.82788	0.837871	0.00239265	0.0345962	0.484688	0.021242	0.287344
PLEKHM1	0.581505	0.114368	0.0436347	0.225297	0.0428783	0.0213447	0.287553
RAB7B	0.644931	0.392008	0.00495019	0.447756	0.0499251	0.0213156	0.287553
PPP2R5B	0.0247566	0.0674725	0.620252	0.475961	0.0566942	0.0213061	0.287553
LOC782367	0.0122197	0.162084	0.157351	0.401431	0.223868	0.0213313	0.287553
FAM171A2	0.823673	0.0130035	0.345549	0.431419	0.0178288	0.0215621	0.288639
MESDC1	0.165592	0.0923858	0.110843	0.602603	0.0278066	0.0215354	0.288639
EIF3G	0.545422	0.0111698	0.0500696	0.651982	0.143305	0.0215784	0.288639
LOC509810	0.696345	0.761649	0.0032148	0.104784	0.158962	0.0215285	0.288639
PRELID1	0.0406167	0.0441463	0.395283	0.161504	0.246914	0.0214603	0.288639
IP6K3	0.904358	0.0597575	0.056976	0.0190005	0.484227	0.0214931	0.288639
ACAD8	0.104506	0.402342	0.0204056	0.0350143	0.943489	0.0215006	0.288639
HAUS8	0.305924	0.334365	0.189114	0.00187533	0.792508	0.0217032	0.290014
MAPK12	0.161853	0.00552656	0.967454	0.614449	0.054164	0.0217283	0.290056
FNDC1-2	0.267823	0.865332	0.0344746	0.184673	0.0197696	0.0219116	0.290807
POLA2	0.371904	0.0126299	0.136598	0.338776	0.134245	0.0219169	0.290807
GADL1	0.00927653	0.683631	0.0931732	0.334239	0.147707	0.0219124	0.290807
ROMO1	0.49848	0.00327283	0.65197	0.177062	0.154549	0.0218803	0.290807
PTGER4	0.0873753	0.296799	0.00355063	0.867358	0.362785	0.0218144	0.290807
ITIH4	0.720161	0.488502	0.6413	0.000340923	0.379263	0.0219123	0.290807
ZFAND2A	0.907897	0.271538	0.105639	0.247808	0.0045597	0.0220388	0.291252
PHPT1	0.99673	0.00430333	0.297359	0.355433	0.0646843	0.0219879	0.291252
RPLP0	0.708688	0.00467846	0.754412	0.124937	0.0940743	0.0220249	0.291252
UBE2L6	0.844718	0.00665357	0.314207	0.0557493	0.298212	0.0220055	0.291252
PSMG4	0.678587	0.00521225	0.11691	0.916737	0.0778826	0.0220865	0.29159
RPL28	0.916528	0.00125461	0.781127	0.993128	0.0333703	0.0222066	0.292883
LOC616254	0.941616	0.0553713	0.412929	0.0234873	0.059361	0.0223291	0.294205
ZNF26	0.738776	0.883544	0.000108888	0.842626	0.503229	0.0223886	0.294694
LOC100336949	0.0514224	0.0523135	0.0345715	0.798125	0.408064	0.0224621	0.295367
ELOVL6	0.894324	0.121753	0.0531073	0.453541	0.0117037	0.02266	0.295563
RPS5	0.942515	0.00226161	0.403287	0.940178	0.0377063	0.0225529	0.295563
RPS9	0.502429	0.003644	0.514767	0.777533	0.0419986	0.0226994	0.295563
DPP3	0.241319	0.0646534	0.0221169	0.97039	0.0921967	0.022746	0.295563
MRPS25	0.519137	0.00255571	0.465991	0.472062	0.105675	0.0227312	0.295563
MRPL36	0.254256	0.00906035	0.133413	0.39339	0.251438	0.0225162	0.295563
ABCA3	0.676563	0.0481132	0.00391653	0.747636	0.320689	0.0225976	0.295563
HINT3	0.9843	0.49603	0.0389451	0.00492988	0.328756	0.0227194	0.295563
GFER	0.0782146	0.00293129	0.474708	0.718932	0.390024	0.0225737	0.295563
TAF5	0.577985	0.0879476	0.00257488	0.494846	0.474529	0.0226792	0.295563
RTN4RL1	0.348153	0.351828	0.00164488	0.169553	0.895334	0.0226069	0.295563
BMPR1B	0.044939	0.810884	0.00537935	0.16214	0.964586	0.0226419	0.295563
BCKDK	0.650201	0.0222227	0.410122	0.169819	0.0309804	0.0228932	0.2966
BRD3	0.0900392	0.367986	0.0105837	0.378559	0.23424	0.022854	0.2966
HSPA5	0.194283	0.789758	0.00974372	0.040385	0.516256	0.02289	0.2966
GPRC5C	0.851218	0.0173543	0.074098	0.679349	0.0420597	0.0229412	0.296639
NDUFA4	0.524669	0.171078	0.117153	0.0124112	0.239612	0.0229392	0.296639
GRAMD1B	0.36996	0.736888	0.00478243	0.0841166	0.286433	0.0230072	0.29691
TINAGL1	0.528236	0.0789292	0.199651	0.00416738	0.905005	0.0229982	0.29691
SIX2	0.0173338	0.200231	0.242925	0.896316	0.0418369	0.0231053	0.297884
TRPT1	0.231089	0.021166	0.179217	0.359483	0.100716	0.0231632	0.298048
MYCT1	0.572827	0.251475	0.000952752	0.457389	0.505067	0.0231477	0.298048
TRMT1	0.38011	0.0139199	0.631006	0.510066	0.0187793	0.0232795	0.298961
COX7B	0.170657	0.647528	0.0354389	0.0178063	0.458475	0.0232748	0.298961
H1FX	0.398075	0.00727728	0.84228	0.29112	0.0451521	0.0233237	0.298991
TACC1	0.394633	0.778476	0.0212965	0.0088175	0.556091	0.0233271	0.298991
SLC43A2	0.824637	0.00653601	0.0998006	0.131339	0.45491	0.023355	0.299048
BCL6	0.838095	0.164994	0.00216711	0.121049	0.887247	0.023377	0.299048
LOC100847951	0.345363	0.48356	0.580737	0.251861	0.00133013	0.0235228	0.299716
LOC101904953	0.520427	0.114176	0.219863	0.776578	0.00323886	0.0236976	0.299716
ZNF524	0.537883	0.00189697	0.703557	0.729747	0.0628463	0.0237277	0.299716
TECPR1	0.367372	0.0160754	0.0766448	0.937311	0.0766844	0.0235434	0.299716
CCDC106	0.211129	0.0187857	0.130642	0.688206	0.091266	0.0235486	0.299716
LY6E	0.943891	0.0218266	0.0179718	0.974955	0.0914472	0.0237692	0.299716
NDUFB5	0.678302	0.825704	0.228645	0.000976468	0.263094	0.0237161	0.299716
TRAPPC5	0.47383	0.00102529	0.437734	0.581588	0.264847	0.0236486	0.299716
ZNF281	0.406823	0.204597	0.144014	0.0103059	0.265053	0.0236428	0.299716
OTUD5	0.827593	0.161943	0.0345119	0.0221063	0.322141	0.0237352	0.299716
REV3L	0.503714	0.14671	0.0663311	0.0131487	0.509783	0.0236964	0.299716
AKAP6	0.0323914	0.618578	0.0310051	0.0858155	0.618023	0.0237394	0.299716
TFCP2	0.400971	0.389052	0.138598	0.00240989	0.620841	0.0234551	0.299716
DDO	0.00480937	0.999701	0.0425352	0.203256	0.794202	0.0237701	0.299716
CAD	0.7143	0.300315	0.423173	0.000399276	0.905127	0.0236725	0.299716
RHOC	0.606026	0.101837	0.141675	0.126441	0.030013	0.0238494	0.300429
DET1	0.201881	0.277257	0.0483387	0.416819	0.0295116	0.0238971	0.300457
REXO4	0.0193683	0.0158658	0.999302	0.681791	0.158866	0.0238872	0.300457
HOXC5	0.778331	0.178349	0.00250412	0.141641	0.682033	0.0240373	0.301932
CERS1	0.149482	0.0049999	0.599896	0.613719	0.123179	0.0241846	0.302055
TRMT61A	0.584416	0.00301042	0.251902	0.536169	0.142471	0.0241655	0.302055
LAMP3	0.269948	0.807486	0.014815	0.0504081	0.207824	0.0241547	0.302055
TOR2A	0.455229	0.00620408	0.257706	0.132957	0.349406	0.0241459	0.302055
LOC786948	0.252806	0.105066	0.00758632	0.403792	0.415399	0.0241398	0.302055
EIF1AD	0.734091	0.0140698	0.0249563	0.282931	0.461909	0.024087	0.302055
ARL11	0.127545	0.00111988	0.454106	0.787508	0.664744	0.0242127	0.302121
VAMP5	0.251407	0.0125796	0.270176	0.254631	0.15692	0.0242998	0.302588
NO66	0.634922	0.0776894	0.0171359	0.203714	0.198581	0.0243242	0.302588
LOC101904486	0.876731	0.57522	0.0163981	0.0137519	0.301007	0.0243419	0.302588
THOC5	0.025807	0.191146	0.0450928	0.40476	0.379348	0.0243058	0.302588
FBXW5	0.158379	0.012936	0.583792	0.446705	0.0642396	0.0243841	0.302726
RPH3AL	0.0213268	0.0640425	0.24702	0.176855	0.575758	0.0243989	0.302726
RPS21	0.79571	0.00734769	0.357977	0.299292	0.0550443	0.0244573	0.302881
MOSPD3	0.203446	0.0149893	0.0246061	0.864781	0.531221	0.0244532	0.302881
ARSG-2	0.536441	0.00637739	0.783857	0.105491	0.122386	0.024523	0.303124
VDAC3	0.393419	0.12795	0.0041611	0.610301	0.270828	0.0245228	0.303124
REM1	0.737565	0.0477029	0.937109	0.0127767	0.0825534	0.0245949	0.303161
ACPT	0.460865	0.00123215	0.506187	0.802222	0.150452	0.0245561	0.303161
CST3	0.326489	0.0183918	0.215328	0.141379	0.189992	0.0245736	0.303161
TMEM9	0.957826	0.0151066	0.121184	0.599399	0.0333599	0.0247268	0.304251
TTYH1	0.978714	0.00086553	0.783104	0.475131	0.111419	0.0247526	0.304251
LOC101906844	0.0162754	0.0924762	0.18133	0.750621	0.171396	0.0247497	0.304251
CRABP2	0.179134	0.308272	0.425682	0.802968	0.0018651	0.0247924	0.304457
NDUFC2	0.438547	0.0837385	0.0231444	0.048529	0.857558	0.0248692	0.305116
LOC783612	0.109695	0.0291546	0.718468	0.315089	0.0489834	0.0249117	0.30527
PRR5L	0.877238	0.114519	0.00642486	0.73049	0.0755927	0.0249931	0.30527
BEX2-2	0.261937	0.620511	0.00444122	0.15631	0.315295	0.0249631	0.30527
ANKS3	0.334733	0.0227986	0.520154	0.0134322	0.668622	0.0249974	0.30527
INTS9	0.726256	0.189608	0.00140222	0.230591	0.799642	0.0249762	0.30527
S100A1	0.5245	0.132621	0.161539	0.1005	0.0318104	0.025122	0.305806
MAN2C1	0.65549	0.0164251	0.56805	0.0770356	0.0763019	0.0251341	0.305806
DEGS2	0.519836	0.0691531	0.98504	0.00580215	0.174573	0.0250966	0.305806
HDAC3	0.0961043	0.0313929	0.500608	0.114445	0.207144	0.025068	0.305806
C10H5orf13	0.0439479	0.263105	0.0326107	0.300951	0.317724	0.0251827	0.306115
NSUN5	0.971898	0.00281233	0.330351	0.473431	0.0845498	0.0252229	0.306321
CDC34	0.710299	0.0119392	0.376123	0.138959	0.0817093	0.0252561	0.306442
VPS28	0.383486	0.0129374	0.0797737	0.756973	0.12112	0.0252881	0.30645
ARHGAP1	0.237289	0.188512	0.0132896	0.321484	0.19016	0.0253132	0.30645
RAD51D	0.0288289	0.0307363	0.28348	0.712766	0.203146	0.0253265	0.30645
LSM10	0.941422	0.00399138	0.897941	0.282288	0.0382602	0.0253584	0.306492
CD163	0.253703	0.489912	0.00350964	0.922272	0.090689	0.0253784	0.306492
RPS15A	0.127852	0.108418	0.0433234	0.117487	0.517789	0.0253996	0.306492
CDK2AP1	0.0500663	0.0381145	0.108203	0.460121	0.385377	0.0254362	0.306653
TWF2	0.751469	0.0204149	0.111034	0.398452	0.0545129	0.0256112	0.306704
LOC789674	0.416867	0.021433	0.247801	0.244874	0.0680728	0.0255692	0.306704
MRPL38	0.163927	0.0203522	0.171053	0.881747	0.0733238	0.0255647	0.306704
DYRK3	0.724633	0.1119	0.0146218	0.261335	0.119163	0.0255764	0.306704
LOC100300490	0.723533	0.765675	0.00157027	0.224915	0.187496	0.025469	0.306704
GAPDH	0.636701	0.00213178	0.18108	0.591034	0.254415	0.0255924	0.306704
TPM1	0.0985611	0.0180904	0.0589081	0.790142	0.444526	0.0255627	0.306704
SCARF1	0.641808	0.416818	0.00615572	0.0295642	0.760665	0.0256265	0.306704
SLC9A3R1	0.748136	0.156899	0.155208	0.948133	0.00215379	0.0257036	0.306713
CMTM4	0.630564	0.265833	0.270919	0.0962468	0.00853247	0.0257442	0.306713
JSRP1	0.470594	0.0021595	0.845549	0.936239	0.0461146	0.0256563	0.306713
BSG	0.711767	0.0414271	0.151342	0.0834363	0.10019	0.0257488	0.306713
PDE7A	0.0264029	0.846259	0.0124424	0.342535	0.392156	0.0257667	0.306713
ANKRD39	0.356922	0.141564	0.00420947	0.208643	0.838159	0.0256995	0.306713
TPRA1	0.0878723	0.00645551	0.663713	0.69611	0.142841	0.0258083	0.306931
DUSP23	0.286209	0.00151507	0.98687	0.439442	0.199765	0.0258667	0.307199
C19H17orf103	0.818618	0.06039	0.00581548	0.432131	0.302572	0.0258775	0.307199
ECSIT	0.699818	0.0147951	0.19789	0.173672	0.106389	0.0259974	0.30724
ABCB1	0.00623171	0.0661125	0.557566	0.355915	0.462113	0.0259633	0.30724
RBM7	0.0363987	0.768793	0.00508434	0.348793	0.760811	0.0259514	0.30724
LOC101903875	0.0551559	0.125025	0.328689	0.0193717	0.861583	0.0259851	0.30724
GSTT1	0.153611	0.00267781	0.951541	0.104934	0.917407	0.0259175	0.30724
SOCS2	0.0085795	0.0895278	0.347163	0.878755	0.162083	0.0260522	0.307612
SPATA25	0.663382	0.094467	0.0309586	0.0216381	0.907444	0.0261034	0.30794
LOC100847122	0.289789	0.081058	0.0817517	0.205432	0.0970784	0.0261937	0.308729
COX10	0.0866838	0.190178	0.782487	0.015572	0.191262	0.0262481	0.309095
BLOC1S1	0.953918	0.00449875	0.925393	0.222623	0.0436648	0.0263302	0.309233
LMCD1	0.161176	0.0244467	0.414482	0.124938	0.188961	0.0263089	0.309233
SEPHS2	0.365475	0.843935	0.000888932	0.22468	0.626393	0.0263229	0.309233
TRIM38	0.625988	0.555582	0.0613445	0.125484	0.0145575	0.0264939	0.309502
USP20	0.264968	0.0187104	0.921806	0.108758	0.0781844	0.0264438	0.309502
PSMB1	0.129046	0.0198684	0.356849	0.378714	0.112012	0.0264227	0.309502
NAMPT	0.784171	0.585477	0.00307071	0.0729277	0.376636	0.0263833	0.309502
MEOX1	0.808294	0.0131086	0.063726	0.121577	0.473661	0.0264541	0.309502
SNRPD3	0.572592	0.0485907	0.00366765	0.501102	0.761616	0.0264814	0.309502
LOC101902437	0.681131	0.0239168	0.472028	0.0505211	0.100983	0.0266078	0.310558
POLD4	0.538376	0.00411377	0.507028	0.611107	0.057294	0.0266461	0.31073
L3MBTL2	0.0220019	0.100133	0.110207	0.659075	0.247861	0.0267984	0.31223
MXD3	0.942521	0.0238759	0.609996	0.197111	0.0148	0.026966	0.312252
ENPP2	0.0627316	0.0814115	0.979658	0.269462	0.0295847	0.0268959	0.312252
LOC784176	0.242328	0.065531	0.90826	0.0872575	0.0318039	0.0269577	0.312252
PDGFB	0.849769	0.808511	0.842928	0.00170476	0.0402529	0.0268325	0.312252
PFKFB2	0.437185	0.552791	0.39723	0.00189146	0.219691	0.0268985	0.312252
PPP2R4	0.181892	0.00717196	0.188095	0.603342	0.269522	0.026903	0.312252
ATP5O	0.21003	0.129572	0.103058	0.0389201	0.366301	0.0269392	0.312252
RPS15	0.984267	0.00706631	0.135554	0.764186	0.0557083	0.0270059	0.312286
SHISA5	0.831464	0.00679974	0.0132062	0.570203	0.943309	0.0270164	0.312286
MEIS2	0.211989	0.01012	0.0250533	0.885228	0.852518	0.0271916	0.314037
LOC511531	0.0817297	0.254488	0.276212	0.00926005	0.768583	0.0273335	0.315124
QDPR	0.489684	0.00564288	0.248261	0.0755229	0.788834	0.0273252	0.315124
PER2-2	0.428093	0.449518	0.46292	0.00955905	0.0484416	0.0274906	0.316382
RSPH9	0.413604	0.026057	0.216419	0.0586248	0.301403	0.0274745	0.316382
FAM174A	0.177868	0.994224	0.124033	0.161063	0.0117041	0.0275329	0.316576
CYB5R1	0.0276825	0.0335107	0.908451	0.927174	0.0530409	0.0275746	0.316576
ABR	0.000977444	0.243432	0.697461	0.346765	0.721339	0.0276035	0.316576
ZRANB3	0.0008463	0.396487	0.981954	0.163309	0.771291	0.0275997	0.316576
C26H10orf26	0.870437	0.00896739	0.0276743	0.216926	0.891282	0.0277128	0.317553
CSNK2B	0.793129	0.0137004	0.258221	0.168403	0.088663	0.0277689	0.317715
USMG5	0.196659	0.153611	0.207991	0.0102177	0.652794	0.027775	0.317715
LOC510382	0.442923	0.83042	0.905484	0.000140487	0.897651	0.0278141	0.317886
B2M	0.480643	0.151725	0.01131	0.060869	0.839399	0.0278748	0.318304
ABHD8	0.128562	0.00617077	0.921242	0.777985	0.0747087	0.0280193	0.319125
LOC101904949	0.124464	0.0677301	0.327042	0.0936489	0.164382	0.0280033	0.319125
SLC2A8	0.245659	0.0194497	0.661755	0.0430514	0.311767	0.0280021	0.319125
RFX1	0.986284	0.297067	0.410204	0.103137	0.00344075	0.0280929	0.319411
LOC101902007	0.10326	0.0197595	0.900644	0.23153	0.100134	0.028073	0.319411
TMEM180	0.066479	0.0419653	0.523004	0.284416	0.102921	0.0281187	0.319429
VPS52	0.893569	0.4287	0.451686	0.000434226	0.570242	0.0281756	0.3198
IL32	0.460271	0.0144508	0.0745497	0.177063	0.488983	0.0282125	0.319944
ASNA1	0.427425	0.00349171	0.391243	0.534471	0.137965	0.028266	0.320275
PPT2	0.432239	0.0436068	0.130552	0.252501	0.0693946	0.0282918	0.320292
SNX21	0.195024	0.0268257	0.926725	0.879751	0.010124	0.0283193	0.320329
COG1	0.114367	0.0229454	0.688007	0.304308	0.0787895	0.0283644	0.320564
C17H12orf34	0.933712	0.276183	0.000755507	0.37944	0.587152	0.0284141	0.320851
LOC517820	0.344243	0.898484	0.0945238	0.0841234	0.0177304	0.0284995	0.32093
ZNF502	0.312036	0.0620721	0.178044	0.314824	0.040111	0.0284742	0.32093
SNRNP25	0.699198	0.011259	0.968666	0.02378	0.240721	0.0285185	0.32093
OFD1	0.0416034	0.0980854	0.133808	0.164105	0.486235	0.0284837	0.32093
BAAT	0.165599	0.907352	0.0142836	0.389086	0.0527096	0.0286722	0.321531
HIP1R	0.722838	0.058039	0.0680309	0.240375	0.0646115	0.0288034	0.321531
ANAPC2	0.5385	0.00492247	0.742091	0.242699	0.0927754	0.0287889	0.321531
RELA	0.423769	0.0182518	0.237802	0.218156	0.110662	0.0288357	0.321531
NRXN1	0.708474	0.0753015	0.00867171	0.630922	0.151323	0.0287368	0.321531
AGPAT2	0.71982	0.0334233	0.0171023	0.692178	0.154809	0.0287037	0.321531
WTIP	0.00540171	0.272182	0.382955	0.467874	0.168384	0.0288164	0.321531
IFT27	0.556661	0.0019536	0.520872	0.370893	0.210947	0.0287997	0.321531
UBE2S	0.0479157	0.00614268	0.834881	0.651652	0.277359	0.02884	0.321531
NDUFAB1	0.410498	0.0497409	0.432167	0.0093226	0.532993	0.0286009	0.321531
UQCRH	0.501793	0.240537	0.726056	0.000920802	0.546311	0.0287012	0.321531
LOC100847861	0.414163	0.0013495	0.931707	0.10574	0.808823	0.0288914	0.321832
HSD3B7	0.122431	0.029941	0.880303	0.93002	0.0149545	0.0290357	0.321835
ARMC5	0.607627	0.00795013	0.331539	0.799339	0.0351923	0.0291079	0.321835
RBM3	0.022473	0.232236	0.854162	0.269891	0.0374401	0.029105	0.321835
USE1	0.455603	0.00984167	0.419998	0.542724	0.0438133	0.0289939	0.321835
PTP4A3	0.349275	0.0131236	0.718056	0.26758	0.0513636	0.0291845	0.321835
DENND2A	0.125028	0.0565332	0.527002	0.109027	0.109878	0.0289283	0.321835
TSPAN9	0.806599	0.280136	0.00175051	0.94112	0.121049	0.0291111	0.321835
RUSC1	0.984138	0.1197	0.051267	0.0555072	0.133525	0.0289857	0.321835
NMRAL1	0.0142928	0.0780758	0.547319	0.324589	0.227333	0.0291143	0.321835
TSPAN14	0.178887	0.0393917	0.207685	0.120588	0.256005	0.0291609	0.321835
IRF1	0.691813	0.544326	0.00232911	0.13397	0.384767	0.0291738	0.321835
ALDOC	0.261577	0.00613587	0.108239	0.316382	0.818892	0.0290894	0.321835
JOSD1	0.684044	0.42637	0.230064	0.00523944	0.128972	0.0292286	0.322052
LOC538699	0.159218	0.0476113	0.533923	0.277961	0.0403628	0.0292566	0.322091
MECR	0.426111	0.00457833	0.409799	0.859226	0.0662599	0.0293008	0.322309
PARP10	0.0864892	0.0210217	0.804583	0.0946411	0.329709	0.0293555	0.322642
MACROD1	0.725869	0.001429	0.187139	0.989465	0.237992	0.029382	0.322664
EFNA1	0.392778	0.142414	0.0202445	0.28074	0.144194	0.0294362	0.32299
BTBD2	0.0513481	0.0125468	0.823263	0.58078	0.149243	0.0294908	0.323321
YPEL3	0.341268	0.0207706	0.232522	0.466794	0.0600901	0.0295979	0.324163
UBL4A	0.265983	0.0081638	0.942406	0.19957	0.113668	0.0296764	0.324163
SEC16A	0.468883	0.0905125	0.428494	0.0141268	0.180616	0.0296676	0.324163
RASSF7	0.136052	0.0114925	0.729484	0.0608358	0.66949	0.0296905	0.324163
LOC100300881	0.00111037	0.776456	0.137967	0.433875	0.898184	0.0296486	0.324163
MAMLD1	0.197586	0.21517	0.104104	0.740833	0.0142466	0.0297967	0.32492
RRP9	0.413186	0.0377267	0.052452	0.549571	0.104026	0.0298092	0.32492
ATP13A2	0.255898	0.0197028	0.289838	0.408322	0.0786178	0.0298781	0.325125
MED22	0.248395	0.0173284	0.462914	0.16442	0.143293	0.0298917	0.325125
PDE1B	0.144776	0.0337387	0.0374385	0.354527	0.724464	0.0299019	0.325125
MRPL28	0.717258	0.0260771	0.988918	0.0321121	0.079322	0.0299619	0.325241
LIMK1	0.0138652	0.0446311	0.66829	0.838776	0.135766	0.0299534	0.325241
E2F4	0.0502579	0.0775147	0.488398	0.870045	0.0286506	0.0300904	0.325551
CTSF	0.628388	0.0354692	0.646517	0.0623612	0.0528683	0.0301231	0.325551
SRF	0.030493	0.0501331	0.735299	0.668903	0.0632355	0.0301386	0.325551
NOP2	0.815797	0.0949819	0.0956844	0.0279454	0.228193	0.0300296	0.325551
AVP	0.0688976	0.125865	0.251409	0.0364378	0.595476	0.0300399	0.325551
HINT2	0.893465	0.146292	0.000770174	0.565872	0.833239	0.0301055	0.325551
LOC101904082	0.0256171	0.433935	0.975373	0.171298	0.0256825	0.0302013	0.325961
PLXNC1	0.0900867	0.493766	0.00862807	0.226947	0.54961	0.0302715	0.326452
RERGL	0.908819	0.360068	0.00234415	0.478972	0.130597	0.0303171	0.326677
CORO1B	0.561692	0.0416708	0.121081	0.677503	0.0250668	0.0303768	0.326786
HGS	0.30935	0.03821	0.115278	0.36404	0.0969481	0.0303609	0.326786
LOC786867	0.00170234	0.467361	0.711814	0.538658	0.158229	0.0304332	0.327126
DCBLD1	0.595086	0.530521	0.0121125	0.0235994	0.537286	0.0305218	0.327811
ARHGEF10	0.0105765	0.682896	0.136255	0.0516291	0.956613	0.0305697	0.328059
RPL38	0.799973	0.00314404	0.752073	0.632644	0.0407893	0.0306538	0.328426
NDUFAF3	0.482792	0.0154418	0.760587	0.208674	0.0412259	0.030641	0.328426
DARS2	0.18104	0.231935	0.0063066	0.212305	0.870139	0.0306974	0.328626
VAT1	0.243407	0.0350541	0.915776	0.409794	0.0153968	0.0308513	0.328939
FAU	0.811927	0.0154232	0.0605874	0.916533	0.0706768	0.0307892	0.328939
TMEM237	0.299927	0.242714	0.0154304	0.437748	0.0998744	0.0307739	0.328939
CSK	0.436974	0.0145899	0.714178	0.0992592	0.108929	0.0308226	0.328939
ATP2A2	0.868938	0.400637	0.0011531	0.167766	0.731756	0.030843	0.328939
TFPT	0.341948	0.00810274	0.174895	0.866585	0.117767	0.030913	0.32933
ADAM1B	0.522607	0.194985	0.412603	0.00305468	0.386566	0.0309907	0.329892
LOC101905197	0.544009	0.691119	0.00928395	0.145749	0.0991448	0.0313078	0.332999
LRP5	0.0362215	0.356216	0.348552	0.082132	0.136811	0.0313456	0.333109
KLK7	0.333434	0.199514	0.115287	0.0353823	0.186435	0.0313687	0.333109
KCNN1	0.16729	0.057773	0.703687	0.143154	0.0520587	0.0314056	0.333233
TTR	0.0301224	0.51888	0.281634	0.101453	0.113658	0.0314351	0.333278
CHMP3	0.95918	0.760141	0.355886	0.00321358	0.0609847	0.0314728	0.333409
EPN1	0.416885	0.00390887	0.927549	0.73629	0.0460482	0.0316293	0.333728
EPDR1	0.0520529	0.198347	0.207909	0.295367	0.0805295	0.0315543	0.333728
PRR5	0.795089	0.000736217	0.511627	0.763776	0.223483	0.0315787	0.333728
U2AF2	0.37849	0.0294022	0.632328	0.0246994	0.29462	0.0316134	0.333728
ARRDC2	0.649157	0.00375038	0.0610684	0.40622	0.846784	0.0315877	0.333728
C21H14orf2	0.227645	0.0087501	0.902865	0.0575147	0.496104	0.0316565	0.333747
LOC521542	0.0283167	0.0993183	0.887493	0.71004	0.0290276	0.0317074	0.334017
CUTA	0.48499	0.00600302	0.954372	0.886809	0.0210154	0.0318418	0.334364
EEF1A2	0.794367	0.0133022	0.148646	0.614095	0.0535782	0.031801	0.334364
C1QL3	0.419295	0.900773	0.0576606	0.0420305	0.0564986	0.0318149	0.334364
TSSC1	0.188396	0.00935811	0.452301	0.688432	0.094233	0.0318212	0.334364
SCAMP5	0.0427154	0.143299	0.120865	0.783404	0.089714	0.031926	0.334742
MAD1L1	0.0651663	0.0390884	0.616107	0.0664176	0.498904	0.0319285	0.334742
TMEM86A	0.472779	0.135144	0.289493	0.247589	0.0114064	0.0320207	0.335441
LOC101904143	0.140396	0.126369	0.304749	0.309878	0.0316238	0.032314	0.33707
RPL18A	0.836309	0.00285997	0.572151	0.728724	0.0532335	0.0323544	0.33707
INVS	0.0142366	0.152781	0.894485	0.315264	0.0865518	0.0323551	0.33707
SHKBP1	0.100493	0.147561	0.0424124	0.861244	0.0975837	0.0322645	0.33707
NAT14	0.378697	0.0120705	0.122473	0.515211	0.182786	0.032211	0.33707
VRK3	0.0455575	0.016799	0.790155	0.450881	0.193942	0.0322732	0.33707
HSPG2	0.951698	0.179668	0.348789	0.00312157	0.284302	0.0322923	0.33707
RASGRP3	0.594135	0.402776	0.0268262	0.0103154	0.803567	0.0324035	0.337309
DECR2	0.225153	0.174048	0.293715	0.188009	0.0246409	0.0324464	0.337404
AIFM2	0.330456	0.370275	0.00790255	0.0762019	0.724271	0.0324638	0.337404
WNT5A	0.773969	0.358628	0.0575195	0.0128954	0.260202	0.0325433	0.337964
PLEKHM2	0.182091	0.0270018	0.257334	0.438046	0.0970108	0.0326199	0.338483
PLCD1	0.0236311	0.127175	0.288992	0.55406	0.112005	0.0326703	0.338483
LAMTOR2	0.641771	0.00704843	0.179214	0.240264	0.276712	0.0326701	0.338483
COX19	0.120089	0.0304801	0.777838	0.0323006	0.588468	0.0327562	0.338574
MYBPC1	0.385909	0.221294	0.00290549	0.298275	0.729769	0.0327144	0.338574
NAGK	0.484618	0.1808	0.000841707	0.734258	0.999342	0.0327552	0.338574
LAMTOR4	0.545666	0.00320394	0.39603	0.386294	0.203438	0.0328699	0.339218
SMIM1	0.951428	0.0127905	0.0100763	0.607055	0.730942	0.0328692	0.339218
ATP2C2	0.264854	0.755247	0.200248	0.00243832	0.560235	0.0329883	0.339908
DLD	0.344302	0.299188	0.00539978	0.153018	0.642565	0.0329784	0.339908
ATP6V0C	0.8406	0.00726749	0.661264	0.36556	0.0372438	0.0330973	0.340667
NDUFA5	0.269132	0.903867	0.0365686	0.0131734	0.469695	0.0331136	0.340667
ZNF385A	0.209118	0.246229	0.97665	0.0715279	0.0153402	0.0331666	0.340681
NHLRC1	0.159958	0.00929019	0.948152	0.89645	0.0436851	0.0331661	0.340681
WDR92	0.0699386	0.818074	0.18491	0.0574945	0.0908439	0.0331967	0.340724
OIP5	0.0195615	0.276017	0.0375873	0.729597	0.37452	0.0332724	0.340971
SH2D7	0.0641956	0.982884	0.0146257	0.103552	0.580257	0.0332707	0.340971
GAMT	0.839685	0.00153984	0.478709	0.331488	0.272918	0.0334804	0.342836
DACT2	0.81012	0.0175946	0.347481	0.157485	0.072025	0.0335504	0.342861
MYH7B	0.0814616	0.169315	0.481392	0.0448038	0.18905	0.0335731	0.342861
CCDC64	0.209969	0.662211	0.00138179	0.994199	0.295323	0.0336388	0.342861
GMDS	0.496634	0.00635196	0.747836	0.0758608	0.314725	0.0336058	0.342861
TJP3	0.0721371	0.061537	0.0326634	0.691905	0.559863	0.0335457	0.342861
TMEM120B	0.434709	0.202285	0.273843	0.00327889	0.713898	0.033622	0.342861
DDX28	0.463732	0.0195292	0.565969	0.839195	0.0133436	0.0340131	0.343812
AP2A2	0.788395	0.0196082	0.998177	0.127375	0.0289177	0.0338014	0.343812
RAPSN	0.143208	0.00969628	0.819524	0.588303	0.0858612	0.0340459	0.343812
DMAP1	0.41576	0.00926467	0.598378	0.269677	0.0917442	0.0338728	0.343812
LOC101904780	0.180296	0.261557	0.306374	0.0173548	0.227084	0.0338398	0.343812
HSD11B1L	0.827401	0.0903556	0.035923	0.0854491	0.247735	0.0338064	0.343812
TPI1	0.365714	0.00709728	0.340874	0.250501	0.259966	0.0340971	0.343812
ENOX1	0.533975	0.0501984	0.102895	0.0600343	0.34358	0.033821	0.343812
THNSL2	0.00859239	0.737657	0.131223	0.188903	0.365392	0.0340179	0.343812
MRFAP1	0.217756	0.89593	0.0288889	0.0236887	0.429839	0.0340102	0.343812
C15H11orf71	0.664776	0.218682	0.00106965	0.721964	0.50847	0.0338948	0.343812
NUDT18	0.844021	0.00234732	0.164805	0.330584	0.531959	0.034022	0.343812
S100A2	0.0596512	0.0320968	0.51471	0.1087	0.537391	0.0340775	0.343812
PRKAR2B	0.699653	0.25306	0.000506959	0.768417	0.835161	0.0340917	0.343812
LTB	0.852999	0.222878	0.179058	0.0885342	0.0192618	0.0342613	0.343922
XAB2	0.596422	0.00910062	0.440913	0.712251	0.0338817	0.0341484	0.343922
SRSF5	0.0142055	0.133241	0.43621	0.398824	0.176312	0.0342631	0.343922
MTHFS	0.939169	0.304995	0.350622	0.00319094	0.180849	0.0342257	0.343922
FIS1	0.413369	0.00933737	0.049403	0.990848	0.307068	0.0342482	0.343922
TBC1D14	0.00129645	0.475438	0.261293	0.994163	0.362612	0.0342644	0.343922
UQCRC1	0.978901	0.0269597	0.298378	0.155936	0.0474903	0.03436	0.344224
GREB1	0.468095	0.541122	0.00250806	0.776612	0.118265	0.0343728	0.344224
TMEM66	0.691334	0.566962	0.00349201	0.0496709	0.858161	0.0343709	0.344224
NSMAF	0.0876174	0.897597	0.44629	0.124755	0.0133614	0.0344322	0.344557
CNP	0.09739	0.00998707	0.831481	0.979931	0.0740953	0.0345129	0.34478
LRRN1	0.790823	0.0460621	0.00456074	0.645872	0.546456	0.0344809	0.34478
CDPF1	0.606049	0.046114	0.0355019	0.0662733	0.893827	0.0345329	0.34478
CYHR1	0.19207	0.00815416	0.997399	0.497479	0.0757406	0.0345646	0.344836
TSPO	0.0863474	0.0125659	0.387632	0.970918	0.144931	0.0346866	0.345269
SCN1B	0.384696	0.00129199	0.716012	0.560014	0.296618	0.0346606	0.345269
LOC101905894	0.0789923	0.0968462	0.0487566	0.186953	0.84704	0.0346423	0.345269
TRAPPC3	0.11663	0.0204548	0.606782	0.112982	0.362742	0.0347397	0.345537
LOC783920	0.00916787	0.995502	0.214915	0.15835	0.191566	0.0348045	0.345921
FAM81A	0.570538	0.0403438	0.442882	0.0107913	0.542801	0.0348838	0.346448
STBD1	0.764967	0.76826	0.000475837	0.40217	0.532225	0.0349378	0.346462
JUN	0.463197	0.00820308	0.176771	0.164907	0.540243	0.034931	0.346462
MYOD1	0.13148	0.722619	0.0527072	0.342868	0.0352491	0.0351849	0.348651
RASL10B	0.482667	0.333773	0.00730068	0.272917	0.188922	0.0352295	0.34883
BCKDHA	0.934552	0.0358977	0.367135	0.180085	0.0274548	0.0353235	0.34946
ITFG3	0.312884	0.00620292	0.418712	0.345843	0.216896	0.0353461	0.34946
LOC100848407	0.171176	0.939406	0.00120159	0.456765	0.691644	0.0353773	0.349507
LTBR	0.0552865	0.100073	0.395947	0.847083	0.0330164	0.0354605	0.349617
COMMD5	0.520579	0.00467626	0.403547	0.740891	0.0841897	0.0354639	0.349617
SDHB	0.539341	0.0539793	0.0430155	0.35065	0.139567	0.035468	0.349617
LOC101906706	0.00651119	0.446616	0.929499	0.663509	0.0347399	0.0358418	0.349902
PSENEN	0.617459	0.0089668	0.642382	0.292067	0.0599635	0.035836	0.349902
TRIM28	0.289222	0.0121536	0.617151	0.380029	0.0753222	0.0357656	0.349902
DNPEP	0.878179	0.00828132	0.104547	0.943071	0.0863391	0.0356965	0.349902
SYMPK	0.0986654	0.0167181	0.669475	0.485045	0.115457	0.0356726	0.349902
AP5B1	0.893776	0.00670681	0.236994	0.359079	0.120858	0.0356022	0.349902
RABGAP1L	0.929221	0.548175	0.609134	0.00125051	0.159366	0.0356696	0.349902
CA11	0.605876	0.00303777	0.456763	0.410686	0.180121	0.035799	0.349902
RNF19B	0.002469	0.257303	0.686257	0.753729	0.189602	0.0358414	0.349902
TMEM214	0.63352	0.0797416	0.0183014	0.257774	0.259572	0.0356797	0.349902
NAA20	0.343871	0.893329	0.0486436	0.0142397	0.290649	0.0356732	0.349902
CISD3	0.832389	0.00878292	0.158266	0.107962	0.494752	0.0356579	0.349902
SLC26A10	0.145958	0.0688892	0.392453	0.0277349	0.568628	0.0358157	0.349902
RAMP3	0.013276	0.0486463	0.896082	0.989541	0.109854	0.0360628	0.350643
MDC1	0.278881	0.550424	0.227063	0.00720011	0.250095	0.0360098	0.350643
COX7A1	0.13097	0.0286452	0.327102	0.193096	0.265646	0.0360772	0.350643
RELT	0.253519	0.159455	0.0096384	0.454408	0.354264	0.0359949	0.350643
NDUFA2	0.242648	0.162583	0.0955282	0.0376464	0.442195	0.036	0.350643
SIM1	0.349387	0.264942	0.31401	0.00251884	0.858731	0.0360495	0.350643
LOC101903041	0.544156	0.606756	0.877832	0.61523	0.000354301	0.0361606	0.350707
SERPINB1	0.688517	0.164965	0.368927	0.0134547	0.111979	0.0361447	0.350707
LTBP3	0.161002	0.0885301	0.319275	0.092088	0.150773	0.0361636	0.350707
NLE1	0.579379	0.00454451	0.0955391	0.916391	0.27467	0.0362117	0.350916
TIMM10	0.0316314	0.0220186	0.640943	0.383527	0.372279	0.0363642	0.352135
LOC613595	0.522469	0.0997446	0.0133241	0.839928	0.109712	0.0364544	0.352491
FAM160A1	0.291157	0.933412	0.0842209	0.00477135	0.585544	0.0364404	0.352491
ZNF295	0.21327	0.458752	0.192666	0.0080514	0.422698	0.0365149	0.352816
PEX6	0.222764	0.0153587	0.736578	0.4906	0.0522395	0.036672	0.353859
RPS13	0.367729	0.00533222	0.702561	0.731622	0.0641675	0.0367028	0.353859
THYN1	0.226647	0.0135454	0.220881	0.888756	0.107372	0.0367165	0.353859
ROGDI	0.792022	0.0280358	0.0220793	0.398338	0.331544	0.0367301	0.353859
BOLA-DMB	0.312485	0.0780073	0.534674	0.245118	0.0203267	0.0367983	0.354258
SOX18	0.552154	0.0321385	0.206124	0.0613003	0.290019	0.036831	0.354313
RPS29	0.347253	0.0313748	0.356575	0.633164	0.0265172	0.036902	0.35448
ACAP3	0.189951	0.0903853	0.268554	0.0527611	0.268107	0.0369006	0.35448
NT5DC3	0.122083	0.723738	0.0235142	0.244246	0.128953	0.0369779	0.354811
FBXL6	0.0388004	0.0159959	0.913345	0.556284	0.207624	0.0369903	0.354811
C3H1orf122	0.649785	0.00668288	0.58975	0.348583	0.0737035	0.0371064	0.354927
ATP5H	0.18494	0.114777	0.411909	0.0152014	0.495032	0.0371069	0.354927
ZNF75A	0.64547	0.406361	0.232621	0.00185498	0.579767	0.0370432	0.354927
NAT8	0.498477	0.418624	0.000432503	0.921227	0.791476	0.03711	0.354927
LOC617875	0.91662	0.0616775	0.0494286	0.0756137	0.313441	0.0372616	0.356015
MDFIC	0.831441	0.161819	0.0322201	0.0423996	0.360988	0.0373047	0.356015
FAM65C	0.00223614	0.525018	0.162553	0.531783	0.653182	0.0372826	0.356015
AHCY	0.106608	0.0963737	0.0597854	0.441936	0.245287	0.0373887	0.356557
LOC516108	0.123417	0.0106545	0.668916	0.425149	0.178509	0.0374488	0.356873
ARFGAP2	0.355001	0.0304664	0.761304	0.0788266	0.103306	0.0375544	0.357189
LRRC55	0.172048	0.807927	0.0309959	0.119138	0.130823	0.0375902	0.357189
DRG2	0.523803	0.00868498	0.195051	0.313003	0.241071	0.03752	0.357189
HSP90AA1	0.747727	0.428445	0.00254646	0.17264	0.476281	0.037564	0.357189
GALNT11	0.451254	0.152953	0.897894	0.170321	0.00647499	0.0380127	0.357418
LOC101903837	0.198819	0.0335919	0.900155	0.558977	0.0207173	0.0384603	0.357418
ARFIP2	0.529061	0.127877	0.128546	0.304855	0.0255101	0.0377609	0.357418
ASL	0.523056	0.0196852	0.64689	0.331191	0.0310861	0.0380932	0.357418
CSRNP1	0.358147	0.107155	0.440568	0.106901	0.0381975	0.038257	0.357418
HSF1	0.0969309	0.035012	0.964285	0.462063	0.044804	0.0378019	0.357418
ZFP82	0.244004	0.962282	0.00930144	0.521602	0.0600577	0.0380374	0.357418
RPS16	0.775398	0.00359051	0.721968	0.486786	0.0707999	0.0383389	0.357418
NT5DC2	0.222621	0.109623	0.0570139	0.619252	0.0809463	0.0385039	0.357418
IGF1R	0.0747462	0.472261	0.143278	0.168971	0.0812091	0.0383835	0.357418
TBRG4	0.361657	0.0190134	0.339113	0.34195	0.0872232	0.0384355	0.357418
C7H19orf70	0.88632	0.0093936	0.969559	0.0918794	0.0940204	0.0384996	0.357418
HPS1	0.327756	0.054406	0.221327	0.181912	0.097139	0.0385024	0.357418
INPPL1	0.0233329	0.0643459	0.846521	0.530966	0.103222	0.0384733	0.357418
GPS1	0.239637	0.0166454	0.266244	0.62132	0.104052	0.0381229	0.357418
ECI1	0.821431	0.0164396	0.568064	0.084219	0.107727	0.0384523	0.357418
FAM59B	0.714978	0.028695	0.0616969	0.482298	0.114267	0.0385086	0.357418
RABAC1	0.725869	0.00311649	0.90342	0.279075	0.120381	0.0381228	0.357418
TPX2	0.621937	0.513549	0.0162153	0.0993371	0.132838	0.0380113	0.357418
DEAF1	0.0925061	0.0287578	0.249737	0.685428	0.151169	0.0381863	0.357418
TMTC1	0.079121	0.564366	0.0787017	0.122232	0.160557	0.0382317	0.357418
CCS	0.287484	0.00596731	0.530169	0.438597	0.169455	0.0377481	0.357418
METTL21E	0.00227112	0.780641	0.57875	0.320715	0.205995	0.0378159	0.357418
INCENP	0.439744	0.0621195	0.0237685	0.369976	0.282215	0.0378174	0.357418
GRWD1	0.506866	0.0112255	0.0581757	0.508209	0.410736	0.0382761	0.357418
SAP18	0.471611	0.754005	0.281569	0.00158281	0.427741	0.0378156	0.357418
MAN1C1	0.366431	0.981554	0.262587	0.00141837	0.503955	0.0377169	0.357418
MRP63	0.115009	0.00570539	0.518629	0.318918	0.640092	0.0384075	0.357418
MTSS1	0.475961	0.269963	0.155212	0.00465597	0.739548	0.0381275	0.357418
ADIPOR2	0.929191	0.171385	0.0327133	0.0163549	0.81114	0.0382817	0.357418
WEE1	0.430247	0.205313	0.0255812	0.0373564	0.822471	0.0383933	0.357418
DNAJB4	0.546971	0.0428028	0.0201569	0.172211	0.846621	0.0381739	0.357418
ERCC6	0.230403	0.390481	0.0508492	0.0161266	0.920581	0.0378612	0.357418
LYPD6	0.0479702	0.461234	0.906414	0.122052	0.0285473	0.0385497	0.357547
KLHL22	0.850016	0.0083911	0.883483	0.108002	0.102945	0.0386145	0.357897
LOC101907604	0.213554	0.773904	0.0254993	0.769075	0.0216685	0.0386732	0.358188
RPS17	0.181953	0.00756256	0.627877	0.362954	0.224636	0.0387472	0.358623
BAHD1	0.334649	0.165922	0.011781	0.638396	0.168881	0.038776	0.358637
C4H7orf55	0.886971	0.139177	0.0243593	0.218648	0.107652	0.0388645	0.359134
RARG	0.370066	0.064122	0.0175411	0.964103	0.176713	0.0389114	0.359134
FAHD2A	0.898094	0.0162475	0.00821853	0.910613	0.648712	0.0388859	0.359134
ACAD10	0.247457	0.512408	0.641477	0.42773	0.00205247	0.0390822	0.35929
GPR153	0.126683	0.266812	0.645687	0.954262	0.00341321	0.0389705	0.35929
CES2	0.491563	0.184018	0.00651635	0.972353	0.124448	0.0390544	0.35929
RCAN1	0.40565	0.0210989	0.0959396	0.408264	0.213089	0.0390917	0.35929
UHRF1	0.00415165	0.647608	0.361235	0.23078	0.318007	0.0390375	0.35929
EPT1	0.000356993	0.802679	0.442659	0.788766	0.711943	0.0390208	0.35929
RPL8	0.893059	0.00361125	0.825142	0.434698	0.0622554	0.0392926	0.360265
MYH7	0.561729	0.0429937	0.191623	0.151444	0.102697	0.0392789	0.360265
LOC519654	0.0782882	0.486742	0.0880834	0.140371	0.153052	0.0393256	0.360265
CREB3L1	0.490543	0.329759	0.969498	0.00258453	0.1774	0.039254	0.360265
SLC9A2	0.236834	0.530148	0.487668	0.00389224	0.30269	0.0393344	0.360265
NCAPH2	0.503124	0.0195549	0.311118	0.301154	0.0784792	0.0394053	0.360664
ACP5	0.17	0.365288	0.567099	0.120545	0.0171501	0.039564	0.361374
PGBD5	0.438994	0.753598	0.0286375	0.281254	0.0273542	0.0395925	0.361374
TCEA2	0.88098	0.0179368	0.388245	0.0755173	0.15704	0.0395474	0.361374
PODXL	0.315763	0.383894	0.0277382	0.0219458	0.986957	0.0395721	0.361374
UNC119	0.843069	0.0384113	0.537377	0.38634	0.010885	0.0396931	0.361541
KPTN	0.425936	0.00572395	0.773981	0.267611	0.144875	0.0396855	0.361541
RABGGTA	0.688488	0.00514384	0.228141	0.592855	0.152762	0.0396902	0.361541
LOC100847981	0.00118192	0.494591	0.265124	0.863706	0.5473	0.0397205	0.361541
RASL11B	0.690487	0.270693	0.0283807	0.977648	0.0144144	0.0402296	0.361754
TESK2	0.617789	0.908954	0.0786971	0.0624254	0.0266268	0.0397867	0.361754
RPS20	0.925995	0.00630795	0.484594	0.823038	0.0319677	0.0401344	0.361754
PIM2	0.911122	0.0295998	0.0693839	0.805543	0.0490073	0.0399289	0.361754
TMEM101	0.111356	0.0136526	0.885938	0.767689	0.0715235	0.0399576	0.361754
GIT1	0.228381	0.0384444	0.149734	0.444557	0.127749	0.0401982	0.361754
ANAPC11	0.791818	0.00376332	0.955905	0.202778	0.127859	0.0399224	0.361754
TRIM27	0.593781	0.0384262	0.0892951	0.282142	0.12991	0.0402035	0.361754
ZNRF1	0.0251387	0.0722778	0.379874	0.756731	0.141561	0.0399521	0.361754
ACE	0.362564	0.139857	0.482114	0.0114783	0.26647	0.0402359	0.361754
C7H5orf54	0.934005	0.15963	0.310515	0.00587823	0.274297	0.0401932	0.361754
PLN	0.997006	0.173301	0.00158346	0.931462	0.293097	0.0402088	0.361754
C11H2orf18	0.65902	0.249806	0.00126573	0.863823	0.413819	0.0401386	0.361754
LOXL4	0.86086	0.173699	0.0137631	0.072217	0.502866	0.0402237	0.361754
NES	0.0578525	0.127103	0.0246424	0.649966	0.624152	0.0398054	0.361754
SFMBT2	0.00259273	0.308077	0.157634	0.839896	0.7071	0.0402376	0.361754
NUFIP2	0.424868	0.750287	0.0107981	0.0279843	0.771609	0.0400838	0.361754
PPP1R3D	0.979982	0.650828	0.00111506	0.122522	0.852977	0.0400835	0.361754
LEMD2	0.604467	0.00612362	0.43707	0.310192	0.149471	0.0403163	0.361969
S100A14	0.0613159	0.0272081	0.0835439	0.808374	0.665556	0.0403084	0.361969
CAPN15	0.34214	0.107792	0.26513	0.0126433	0.607496	0.0403476	0.362003
ARPC4	0.171687	0.0075588	0.231526	0.696465	0.359534	0.0403931	0.362165
C25H7orf26	0.0621615	0.0255679	0.831229	0.654684	0.0872512	0.0404701	0.362476
GPAM	0.237662	0.0272885	0.314024	0.091108	0.406909	0.0404827	0.362476
LOC101905897	0.476854	0.650571	0.513707	0.0121103	0.0392508	0.0405677	0.362498
TRAPPC2L	0.0891696	0.157342	0.0828086	0.273275	0.238556	0.0405635	0.362498
PFKL	0.0253966	0.100879	0.407665	0.218119	0.332498	0.0405655	0.362498
DNM2	0.041585	0.0412028	0.885934	0.550988	0.0914305	0.0408098	0.364415
DYNLT1	0.101725	0.00810699	0.427747	0.722525	0.30043	0.0408437	0.36447
CYGB	0.246518	0.497259	0.243348	0.00444953	0.578433	0.0409123	0.364836
UBE2C	0.320276	0.0418158	0.241908	0.538423	0.0444302	0.0411557	0.364976
LOC515578	0.102971	0.461566	0.084924	0.432989	0.0444663	0.0412256	0.364976
DCX	0.00425361	0.993403	0.299107	0.69627	0.0883307	0.0412324	0.364976
GMPPA	0.486299	0.00712708	0.327199	0.662137	0.102586	0.0409975	0.364976
C18H19orf55	0.815611	0.12807	0.0141018	0.3615	0.145721	0.0411866	0.364976
CDK3	0.951135	0.0106006	0.0580822	0.585518	0.226229	0.0411789	0.364976
ALKBH7	0.943443	0.00708921	0.201179	0.179556	0.321192	0.0411881	0.364976
CD97	0.0976463	0.227369	0.105873	0.10081	0.32555	0.0410351	0.364976
LOC100141258	0.165995	0.0558824	0.356991	0.0649156	0.357874	0.0409645	0.364976
PTI	0.0475374	0.132544	0.0732046	0.430922	0.38964	0.0411365	0.364976
LOC518495	0.280274	0.234836	0.919024	0.00182274	0.701583	0.0411056	0.364976
IL4I1	0.526347	0.0287493	0.127312	0.467197	0.0867365	0.0413444	0.364988
SLC25A42	0.187414	0.243995	0.954081	0.00566013	0.315554	0.0412962	0.364988
MAPK4	0.130087	0.206433	0.0240007	0.311604	0.38852	0.0413315	0.364988
HS3ST2	0.215614	0.427079	0.0335037	0.0594634	0.424752	0.041296	0.364988
FAM21A	0.128527	0.408185	0.0527814	0.390756	0.0725336	0.0414829	0.365096
SMTNL1	0.295729	0.00517635	0.733435	0.677992	0.103024	0.0414628	0.365096
TXNRD2	0.839348	0.00599273	0.15142	0.888596	0.115856	0.0414584	0.365096
C23H6orf132	0.645687	0.202398	0.0526952	0.0384971	0.296068	0.0414852	0.365096
DYNLRB2	0.0596007	0.591255	0.610841	0.00916099	0.398185	0.0414951	0.365096
MED27	0.25419	0.0778757	0.984785	0.500026	0.00808164	0.0415801	0.365337
LOC100851276	0.0423089	0.090985	0.219991	0.199061	0.466842	0.0415542	0.365337
ABCC5	0.367965	0.46517	0.0101062	0.0898906	0.507101	0.0416056	0.365337
LEPREL2	0.081209	0.196037	0.411527	0.431774	0.0279463	0.0416722	0.365678
ZNF48	0.571576	0.0216394	0.296255	0.227304	0.0950379	0.0417064	0.365736
PSMB4	0.17827	0.0185936	0.216191	0.977314	0.113436	0.0418018	0.366328
SPNS1	0.172867	0.0847994	0.663663	0.204883	0.0399541	0.0418656	0.366486
OCEL1	0.585604	0.0331272	0.0590698	0.95683	0.0726635	0.0418769	0.366486
CARKD	0.260778	0.119187	0.11109	0.0627544	0.368058	0.0419031	0.366486
SAMD4B	0.95791	0.58868	0.218776	0.010372	0.0624958	0.0419749	0.366538
TOR4A	0.480724	0.00815108	0.35602	0.546585	0.105206	0.042058	0.366538
HIGD1D	0.328938	0.907986	0.268986	0.00338163	0.294612	0.0419981	0.366538
LOC100848090	0.00536679	0.0458099	0.855955	0.919561	0.414833	0.0420759	0.366538
SH3D19	0.862597	0.800312	0.0425191	0.00452568	0.602579	0.042001	0.366538
JMJD1C	0.447505	0.627906	0.150715	0.00313651	0.603757	0.0420504	0.366538
EGFL7	0.107942	0.0393874	0.968257	0.672914	0.0291591	0.0422403	0.366598
XRCC1	0.266939	0.0400189	0.24723	0.426083	0.0720945	0.0423566	0.366598
CHD7	0.783294	0.381437	0.435214	0.00642954	0.0962627	0.0421435	0.366598
MEPCE	0.592526	0.0458777	0.271718	0.112525	0.0975657	0.0423444	0.366598
C23H6orf226	0.0913813	0.0385718	0.569082	0.30574	0.131079	0.0421129	0.366598
C9H6orf70	0.304453	0.021274	0.111434	0.643016	0.174349	0.0422864	0.366598
PLOD1	0.367388	0.0563179	0.0698563	0.26525	0.210929	0.0422706	0.366598
APOA1BP	0.396248	0.00952786	0.536692	0.159157	0.250403	0.042233	0.366598
LOC101902039	0.0127438	0.0571926	0.763734	0.455565	0.31997	0.0423606	0.366598
MCCD1	0.137297	0.708967	0.0692609	0.0184784	0.647796	0.0422161	0.366598
RPS19	0.928212	0.00468428	0.537496	0.931107	0.0373972	0.0424382	0.366649
CYBA	0.213352	0.0400687	0.186381	0.876213	0.0583241	0.0424541	0.366649
RSPO3	0.233132	0.0838266	0.392791	0.158133	0.0670422	0.0424389	0.366649
ATP6V0B	0.465445	0.0122706	0.184997	0.766888	0.100686	0.0425056	0.366649
TRPM7	0.202983	0.698818	0.0118011	0.115317	0.422378	0.0424895	0.366649
ARHGEF18	0.438771	0.0403501	0.45077	0.439204	0.0233016	0.0425356	0.366668
LOC505383-2	0.713633	0.0356151	0.365147	0.023759	0.37157	0.0426191	0.366938
GGACT	0.369511	0.187743	0.0198165	0.0754744	0.789739	0.0426225	0.366938
ME3	0.925151	0.0995861	0.0325615	0.808617	0.0339603	0.0427662	0.367311
C5H12orf10	0.544807	0.0269326	0.747293	0.142592	0.0526498	0.0427461	0.367311
ALKBH4	0.445525	0.00269699	0.379662	0.849461	0.212675	0.0427773	0.367311
RNF213	0.0122776	0.729089	0.34915	0.0864606	0.304124	0.0427011	0.367311
KCNK2	0.879924	0.00765946	0.351744	0.873649	0.0399582	0.042889	0.367699
GTF3C5	0.317218	0.0123477	0.530366	0.619403	0.0642987	0.0428817	0.367699
ABCC10	0.325886	0.0273811	0.482319	0.0808902	0.238055	0.042927	0.367699
GOLGA7B	0.0208669	0.172842	0.999653	0.0763972	0.301071	0.0429441	0.367699
NDUFA10	0.830455	0.0402569	0.216083	0.020939	0.5486	0.0429619	0.367699
RPGRIP1	0.300689	0.5056	0.0735265	0.0600166	0.124333	0.0431011	0.367885
RGMA	0.866621	0.201229	0.0350808	0.0663567	0.20564	0.0431231	0.367885
CLIC4	0.188041	0.309051	0.1117	0.0242745	0.528481	0.0430569	0.367885
CHL1	0.210501	0.112046	0.013871	0.390773	0.652242	0.0430928	0.367885
PFKFB4	0.802341	0.00611612	0.0266544	0.952143	0.669165	0.0430769	0.367885
TCN2	0.377341	0.0224692	0.621161	0.2558	0.0623126	0.0432741	0.368934
PACS1	0.0688125	0.0442217	0.20235	0.605567	0.225361	0.0433019	0.368934
GPAA1	0.128656	0.00553118	0.957087	0.965132	0.128331	0.0434065	0.369586
ZER1	0.632219	0.0260642	0.142297	0.296836	0.121384	0.0434484	0.369704
NELFB	0.400608	0.00890324	0.388412	0.20079	0.305038	0.0435659	0.370395
NUDT14	0.682248	0.00229396	0.19046	0.727013	0.391831	0.0435857	0.370395
DKK2	0.469572	0.218271	0.0881726	0.329484	0.0285695	0.043636	0.370583
GRN	0.79576	0.0921918	0.303783	0.0191242	0.19986	0.0436722	0.370652
ZNF575	0.305609	0.00842533	0.915639	0.828199	0.0437021	0.0437208	0.370825
NPRL3	0.920088	0.0112455	0.217695	0.777858	0.0487965	0.0437731	0.371031
B3GALT4	0.471593	0.007484	0.408224	0.634763	0.0936675	0.0438271	0.37125
TONSL	0.172371	0.0453924	0.558144	0.281626	0.0702529	0.0440635	0.372493
UBALD1	0.802271	0.0029248	0.624126	0.813975	0.072543	0.0440868	0.372493
PRKCSH	0.087949	0.0790885	0.198035	0.454935	0.137886	0.044065	0.372493
ERI3	0.643925	0.0100585	0.214422	0.34245	0.181578	0.0440488	0.372493
VANGL1	0.145498	0.0825851	0.0705184	0.473732	0.215885	0.0441454	0.372749
CCL14	0.99002	0.0951398	0.927187	0.0177752	0.0561265	0.0442945	0.37353
CLN3	0.155671	0.0719933	0.241567	0.551521	0.0583399	0.0442887	0.37353
ADK	0.0925801	0.958131	0.208696	0.00897492	0.525545	0.0443546	0.373797
RAPGEF5	0.848366	0.509782	0.0457817	0.114946	0.0384908	0.0444449	0.374319
LOC100849030	0.370798	0.239103	0.381134	0.0683361	0.0384242	0.0448012	0.374914
MDFI	0.565194	0.103326	0.0809749	0.364416	0.051327	0.0447142	0.374914
AKR1A1	0.299482	0.0130938	0.614915	0.396125	0.0926697	0.0447347	0.374914
ATP5B	0.846566	0.162931	0.0283775	0.155623	0.145175	0.0447077	0.374914
PPP2R5D	0.686548	0.036534	0.0313034	0.679484	0.165072	0.0445925	0.374914
TAF10	0.270901	0.0308436	0.112962	0.4883	0.191596	0.0446677	0.374914
FTH1	0.924145	0.0706424	0.0128439	0.530036	0.198563	0.0446501	0.374914
TCAP	0.945219	0.0178832	0.0355769	0.704001	0.209482	0.0447891	0.374914
LRRC24	0.251663	0.00878662	0.1897	0.991545	0.212268	0.0446628	0.374914
ARHGAP18	0.208394	0.931461	0.00206245	0.763338	0.290489	0.0448157	0.374914
ZIC4	0.0658781	0.014752	0.778957	0.176672	0.664044	0.0448282	0.374914
CDK9	0.415939	0.0845911	0.120026	0.295015	0.0715542	0.0449338	0.375238
ZNF608	0.716638	0.645006	0.00114953	0.428946	0.391385	0.0449523	0.375238
ACVRL1	0.266949	0.0524473	0.0978758	0.0746325	0.87211	0.044948	0.375238
TMEM205	0.688629	0.027654	0.539274	0.278913	0.0313309	0.0451209	0.375457
TSC22D4	0.789924	0.0196902	0.697578	0.141732	0.0582603	0.0450739	0.375457
LPIN1	0.509017	0.682406	0.0991346	0.0294295	0.0885021	0.0451043	0.375457
PEX16	0.518271	0.00884009	0.521719	0.153803	0.243848	0.0450911	0.375457
TMEM102	0.272599	0.00583798	0.763776	0.270381	0.272973	0.0451114	0.375457
RRP12	0.080159	0.0741148	0.649202	0.099998	0.233321	0.0451981	0.375626
LOC100848991	0.849674	0.856584	0.00233539	0.0958454	0.552199	0.0451895	0.375626
C11H9orf69	0.390394	0.070399	0.0596944	0.288645	0.190378	0.0452502	0.37565
ACD	0.272725	0.0173452	0.247763	0.257221	0.299126	0.0452581	0.37565
CKMT2	0.824867	0.170767	0.193246	0.0148829	0.222873	0.0452932	0.375705
CCDC85B	0.195741	0.00231632	0.993952	0.837743	0.24016	0.0454115	0.37645
REPIN1	0.313935	0.0423074	0.429994	0.418181	0.0380572	0.0454809	0.376621
HMGCL	0.908555	0.043616	0.551958	0.0280234	0.148327	0.0454892	0.376621
NKAIN1	0.210895	0.0354339	0.325978	0.869958	0.0430827	0.045609	0.376667
C29H11orf68	0.725367	0.0203484	0.341893	0.181675	0.0995714	0.0456046	0.376667
C5H12orf73	0.119815	0.0265125	0.422389	0.531342	0.128055	0.0456071	0.376667
MRPL53	0.772084	0.0909597	0.0339013	0.119679	0.319664	0.0455413	0.376667
SNX17	0.0880182	0.0112448	0.845817	0.748424	0.146084	0.0456796	0.377014
ERRFI1	0.421303	0.0481067	0.0931147	0.196367	0.247411	0.0457292	0.377187
PCYOX1L	0.920941	0.157381	0.138048	0.288285	0.0160444	0.0459964	0.377738
TMEM115	0.971097	0.0148274	0.854688	0.341491	0.0219699	0.0459291	0.377738
CACNG1	0.565448	0.00226966	0.736622	0.833159	0.117452	0.0459848	0.377738
ZMAT5	0.921607	0.00416464	0.183394	0.992238	0.131954	0.0458767	0.377738
WNK2	0.596941	0.151068	0.789686	0.00531569	0.243843	0.0459216	0.377738
TNFAIP1	0.130322	0.121678	0.0912837	0.182963	0.348589	0.0459264	0.377738
C5H12orf44	0.618979	0.097986	0.0269758	0.103391	0.546081	0.0459432	0.377738
KDM8	0.863444	0.00312022	0.374034	0.263207	0.350264	0.0461064	0.377935
NDUFB6	0.461005	0.376374	0.0766813	0.015093	0.462212	0.0460805	0.377935
LOC100337244-2	0.0336273	0.0299241	0.166074	0.776695	0.714832	0.0460697	0.377935
CENPB	0.0982877	0.0162232	0.881543	0.723544	0.0918107	0.0462532	0.378282
TMEM147	0.764142	0.0081813	0.450732	0.273925	0.121137	0.0462921	0.378282
LOC539517	0.84156	0.0668231	0.243088	0.0337094	0.202856	0.0462848	0.378282
ZNF346	0.591965	0.636023	0.438712	0.00155188	0.364297	0.0462548	0.378282
SLC29A2	0.953118	0.014779	0.0177934	0.974138	0.38167	0.0461948	0.378282
ZNF593	0.669897	0.00506603	0.310969	0.899254	0.0987369	0.0463541	0.37832
RFC2	0.379013	0.0184436	0.0442742	0.362263	0.835452	0.0463435	0.37832
CEP76	0.941645	0.0603835	0.104214	0.0303376	0.522458	0.0464214	0.378601
ART3	0.113992	0.431274	0.00408688	0.739219	0.632913	0.046446	0.378601
RPLP2	0.747885	0.00595207	0.832725	0.375467	0.0677685	0.046544	0.378931
NDUFB3	0.486808	0.965015	0.313454	0.00128813	0.496994	0.0465288	0.378931
GRHPR	0.24995	0.0350757	0.959034	0.107165	0.10499	0.0466304	0.379167
ZNF366	0.26544	0.414416	0.12523	0.00926646	0.740452	0.0466054	0.379167
LOC100140207	0.272676	0.876697	0.416445	0.0157464	0.0606067	0.046755	0.379848
UBE2T	0.103124	0.0401205	0.36132	0.442928	0.143568	0.0467718	0.379848
RAB24	0.152852	0.052571	0.860328	0.173972	0.0792336	0.0468431	0.379959
C22H3orf62	0.675499	0.037677	0.214996	0.147904	0.117717	0.0468352	0.379959
TMCO6	0.439946	0.19399	0.0335748	0.340628	0.0978544	0.0469092	0.380262
PCDHGB6	0.590906	0.902569	0.665193	0.0786806	0.00342917	0.0469731	0.380546
LOC515624-2	0.0178169	0.180409	0.71651	0.502308	0.0829117	0.0470336	0.380568
LOC100848355	0.844195	0.0119851	0.124052	0.243709	0.313532	0.0470298	0.380568
DHX34	0.827902	0.0399083	0.271185	0.716734	0.0150905	0.0473359	0.38163
SYNPO	0.192076	0.10484	0.760729	0.191835	0.033077	0.0474252	0.38163
RNF14	0.316425	0.491111	0.0816199	0.137113	0.0558353	0.0473947	0.38163
URB2	0.724586	0.328232	0.0769185	0.0744524	0.0712181	0.0473631	0.38163
ZNF446	0.102372	0.0814795	0.157734	0.906092	0.0810082	0.0472334	0.38163
FHL3	0.398715	0.00257807	0.812982	0.74114	0.156645	0.0473688	0.38163
LSM11	0.0160827	0.351617	0.0721737	0.751351	0.315785	0.0473137	0.38163
ATP5L	0.204387	0.11185	0.355162	0.0159059	0.752648	0.0474238	0.38163
NTN4	0.762115	0.0680436	0.350299	0.00643434	0.830139	0.047372	0.38163
CENPV	0.150427	0.0101195	0.518594	0.879164	0.140303	0.0474771	0.381814
MPV17	0.0872814	0.0945096	0.978936	0.066841	0.180741	0.0475317	0.381866
PER1	0.513482	0.048539	0.26057	0.0296173	0.50735	0.0475414	0.381866
C6H4orf48	0.317786	0.0140752	0.128196	0.229552	0.743616	0.04763	0.382345
TMEM203	0.766789	0.0110375	0.12027	0.529755	0.182074	0.047721	0.382637
ADORA2A	0.739508	0.00257169	0.627055	0.260049	0.316631	0.0477244	0.382637
LOC615727	0.250595	0.126857	0.378128	0.0843688	0.0973407	0.0478836	0.38363
PFN1	0.5476	0.0067837	0.567018	0.419161	0.112356	0.0480278	0.38363
RNF217	0.477955	0.238668	0.383441	0.0129345	0.175344	0.048029	0.38363
ZNF17	0.63801	0.244995	0.00337706	0.659164	0.284555	0.0479714	0.38363
UBA7	0.0750515	0.131765	0.583284	0.0521434	0.32917	0.0479698	0.38363
CYCS	0.307495	0.878838	0.132236	0.00513488	0.539781	0.0479825	0.38363
DNAJB9	0.717391	0.932401	0.00130282	0.195593	0.582449	0.048052	0.38363
C5H12orf39	0.145319	0.975016	0.887561	0.0439455	0.0180034	0.0481171	0.383858
TMEM64	0.00507235	0.905187	0.0514118	0.909719	0.463658	0.0481387	0.383858
SCAMP4	0.0901037	0.0399088	0.579706	0.398555	0.120103	0.048204	0.384146
COL11A1	0.0138556	0.28157	0.704586	0.40745	0.0895641	0.0483621	0.385174
WDR25	0.720899	0.0141751	0.411701	0.499223	0.0482428	0.0486642	0.385948
LOC531692	0.300179	0.0284339	0.328402	0.533581	0.0675685	0.0485848	0.385948
LOC618217	0.0438729	0.167471	0.345637	0.524568	0.075878	0.0485923	0.385948
LRCH4	0.63307	0.0103247	0.599475	0.15755	0.163595	0.0485655	0.385948
CCDC22	0.257585	0.00449926	0.938567	0.556704	0.166408	0.0484988	0.385948
LOC101903905	0.18336	0.0542043	0.118602	0.45944	0.186886	0.0486314	0.385948
CCDC162P	0.629101	0.0174487	0.168813	0.0570117	0.958757	0.0486539	0.385948
IER5L	0.314303	0.11326	0.503835	0.572372	0.00989265	0.0487335	0.38615
FAM101A	0.860416	0.0531306	0.29508	0.674946	0.0111705	0.0487775	0.38615
ARHGAP44	0.0255836	0.814264	0.358536	0.844028	0.016128	0.0487678	0.38615
LOC522540	0.492085	0.767302	0.486775	0.00532131	0.104102	0.0488106	0.386159
SPPL2B	0.397523	0.0100698	0.962936	0.111437	0.237296	0.0488447	0.386159
ROR1	0.623561	0.0255775	0.0146097	0.438202	0.998982	0.0488664	0.386159
LOC101906340	0.188516	0.0239736	0.894084	0.180355	0.140204	0.0489182	0.386337
S100G	0.0736348	0.260833	0.132347	0.841546	0.0480264	0.0490838	0.386485
NINJ2	0.817925	0.685736	0.00345886	0.724586	0.0731487	0.0491106	0.386485
ZCCHC2	0.0551101	0.243865	0.52618	0.160364	0.0903578	0.0490046	0.386485
RHBDD3	0.993025	0.00285613	0.521582	0.458821	0.15107	0.0490253	0.386485
SLX1A	0.976872	0.0105054	0.086158	0.401559	0.289624	0.0491128	0.386485
TCEA3	0.672679	0.064563	0.103938	0.0256985	0.885561	0.049082	0.386485
CX3CL1	0.702538	0.613764	0.340542	0.0112809	0.0623009	0.0492215	0.387109
HOXA4	0.268186	0.292295	0.852144	0.0428414	0.0361146	0.0492663	0.38722
LRP10	0.645079	0.0219624	0.221118	0.722837	0.0457272	0.0493236	0.38722
LOC536642-2	0.476382	0.0138728	0.124177	0.211976	0.595185	0.0493215	0.38722
RECQL5	0.472582	0.0774579	0.398073	0.036614	0.19483	0.049442	0.387492
ZBTB47	0.0344629	0.0181337	0.718051	0.956142	0.241992	0.0494072	0.387492
U2AF1	0.928596	0.277773	0.00105699	0.802385	0.475229	0.0494464	0.387492
PNKD	0.838166	0.00817289	0.0378323	0.990215	0.407233	0.0496067	0.388517
LOC516719	0.0606612	0.096838	0.0772913	0.798123	0.288953	0.0496665	0.388755
HAGH	0.935206	0.0300905	0.430857	0.198115	0.0438606	0.0498565	0.388923
SNAP91	0.0275185	0.392915	0.586733	0.203483	0.0814728	0.0498027	0.388923
GPC1	0.542884	0.0339055	0.573438	0.104121	0.0957406	0.0498165	0.388923
HOGA1	0.119573	0.220488	0.162547	0.117491	0.209303	0.0498649	0.388923
TOMM20	0.130247	0.731785	0.0036746	0.991389	0.302944	0.0498071	0.388923
TSPYL2	0.76504	0.464254	0.0134481	0.0241357	0.913734	0.0498507	0.388923
CRTC2	0.0987457	0.0480893	0.537242	0.276369	0.149801	0.0499333	0.388996
PCBP4	0.28579	0.0099534	0.452775	0.363575	0.225399	0.0499124	0.388996
LOC789018	0.290658	0.0039418	0.413078	0.62567	0.357802	0.05003	0.389519
ZDHHC14-2	0.122913	0.16351	0.113416	0.782444	0.0594904	0.0500742	0.389634
BRPF1	0.726873	0.417368	0.021887	0.121233	0.132182	0.0501628	0.389863
B3GALT1	0.13019	0.030417	0.487803	0.0947282	0.581147	0.0501446	0.389863
FBXW10	0.572851	0.249343	0.0942206	0.146399	0.0541101	0.0502231	0.389991
FBL	0.830092	0.0141431	0.113747	0.42945	0.18599	0.0502384	0.389991
PSMB6	0.342924	0.014484	0.147261	0.965926	0.151687	0.0503854	0.390902
CAMSAP3	0.531527	0.00480289	0.493793	0.426053	0.199754	0.050419	0.390932
NOSIP	0.838685	0.00856149	0.199803	0.52414	0.142985	0.0504878	0.391006
PRADC1	0.65165	0.00339548	0.215976	0.927983	0.242259	0.0504627	0.391006
SPTB	0.211831	0.126378	0.361329	0.0533746	0.208486	0.0505228	0.391048
YIF1A	0.318805	0.0387558	0.739627	0.427993	0.0275581	0.0505649	0.391144
TTC38	0.555394	0.012574	0.214877	0.731766	0.0984846	0.0506689	0.39149
HSF4	0.821729	0.00891223	0.912318	0.0329943	0.490457	0.0506616	0.39149
CDK5	0.172172	0.0136452	0.627965	0.819175	0.0898387	0.0507926	0.391986
POLR3H	0.435218	0.0252551	0.0210432	0.67479	0.695024	0.0507651	0.391986
RPL29	0.594647	0.005515	0.842189	0.674497	0.0587057	0.0510215	0.392707
CDH23	0.321012	0.140967	0.754844	0.013241	0.241905	0.0510349	0.392707
CCDC6	0.0105938	0.914027	0.0707765	0.572585	0.278319	0.0509786	0.392707
LOC615514	0.0865091	0.137972	0.184214	0.162021	0.30666	0.0509872	0.392707
BCL7C	0.056733	0.0220764	0.454454	0.480925	0.399035	0.0509828	0.392707
HEXIM2	0.634034	0.0208887	0.0849625	0.727493	0.134043	0.0511269	0.393136
TMEM241	0.689511	0.343383	0.312962	0.00172333	0.859936	0.0511503	0.393136
POLR2A-2	0.515853	0.28244	0.717617	0.00253409	0.416582	0.0513121	0.39415
C7H5orf15	0.0324063	0.661333	0.67367	0.0413614	0.185134	0.0513642	0.39432
DOCK6	0.226086	0.0565918	0.527236	0.0633148	0.260172	0.0515264	0.395336
CHCHD6	0.779667	0.022321	0.584792	0.0727608	0.150565	0.0516327	0.395376
ZFYVE21	0.08928	0.0293804	0.29444	0.388001	0.371544	0.051589	0.395376
ZMYND8	0.0306055	0.448403	0.0688045	0.292509	0.403904	0.0516515	0.395376
ARMC7	0.0536225	0.00657767	0.625468	0.605643	0.834849	0.0516476	0.395376
LMF1	0.292774	0.00312707	0.720087	0.773029	0.219655	0.051761	0.395984
PHOSPHO1	0.769907	0.0439062	0.15456	0.389198	0.0551566	0.0518225	0.396133
RPS10	0.76783	0.00363271	0.885513	0.308748	0.147156	0.0518406	0.396133
NDUFS1	0.406506	0.269958	0.110613	0.0237999	0.390227	0.0519874	0.397025
PAK1	0.0352894	0.964339	0.480461	0.792133	0.00873366	0.0520955	0.397336
FLOT1	0.0841987	0.0202752	0.929172	0.245436	0.290759	0.0521186	0.397336
LOC783680	0.785601	0.625896	0.00224286	0.153102	0.670319	0.0521135	0.397336
ZNF784	0.175189	0.00970692	0.910121	0.741677	0.0987581	0.0521658	0.397467
UROS	0.595375	0.0198324	0.302142	0.177337	0.179687	0.0522559	0.397923
ARL10	0.012945	0.162556	0.0834538	0.966112	0.672245	0.052361	0.398494
CDYL	0.151436	0.145312	0.229234	0.671933	0.033766	0.0524734	0.398889
HSPA12B	0.329423	0.0954001	0.0819281	0.259345	0.171251	0.0524461	0.398889
LOC513767	0.834837	0.068297	0.874295	0.263973	0.00875477	0.0526861	0.39916
ADIPOQ	0.742192	0.0724587	0.0639602	0.875582	0.0382573	0.0526907	0.39916
FRMD8	0.054142	0.148048	0.920228	0.250598	0.0620668	0.0525519	0.39916
COQ4	0.788256	0.00643084	0.513685	0.595278	0.0740697	0.052576	0.39916
FZD8	0.0420194	0.46182	0.085799	0.150836	0.45752	0.0526006	0.39916
PCED1A	0.289006	0.0199409	0.0331937	0.649741	0.925465	0.0526369	0.39916
TMEM176A	0.304006	0.0527294	0.532626	0.935969	0.0146161	0.0531354	0.399624
SULT1C4-2	0.0525856	0.136987	0.489605	0.769479	0.0430903	0.0531742	0.399624
RNF181	0.97626	0.00445524	0.58569	0.536243	0.0848907	0.0529003	0.399624
NDUFB10	0.706078	0.0122569	0.542003	0.182368	0.136104	0.0530303	0.399624
KAT8	0.384385	0.0160884	0.340915	0.378056	0.146533	0.0531328	0.399624
TADA3	0.469387	0.0148886	0.629725	0.173374	0.152075	0.0529192	0.399624
PIGW	0.00598662	0.444673	0.465317	0.498881	0.187877	0.052939	0.399624
MTCH1	0.210423	0.0366668	0.137489	0.567992	0.193602	0.0530928	0.399624
HSD17B10	0.644689	0.0106477	0.203256	0.4119	0.20231	0.0529853	0.399624
ATP6V1E2	0.0983249	0.257987	0.259289	0.0733489	0.240105	0.0528639	0.399624
VSTM4	0.612294	0.660763	0.573344	0.00189107	0.266604	0.0531762	0.399624
ZFP36	0.804606	0.24309	0.654351	0.00204847	0.442787	0.0529348	0.399624
INPP5D	0.801707	0.632684	0.0367767	0.0133983	0.464686	0.0529497	0.399624
SEMA4G	0.064658	0.0655216	0.264735	0.194305	0.536309	0.0531555	0.399624
SURF1	0.925024	0.00496279	0.861954	0.570906	0.0518973	0.0532576	0.399645
SLC39A3	0.391164	0.00674594	0.674053	0.895454	0.0736687	0.0532839	0.399645
SCAMP3	0.0561487	0.0477327	0.594477	0.6321	0.116778	0.0533608	0.399645
LOC101905499	0.772055	0.453504	0.00230638	0.884006	0.164604	0.0533318	0.399645
HIGD1B	0.936907	0.030366	0.0355405	0.153488	0.757578	0.053351	0.399645
LOC100297621	0.283653	0.842551	0.0107165	0.0583626	0.78753	0.0533911	0.399645
SMAD6	0.00166361	0.548071	0.385845	0.337757	0.986925	0.0532663	0.399645
SLC35A4	0.381661	0.0216147	0.334141	0.354206	0.120962	0.0534989	0.400225
NAGLU	0.505672	0.0254339	0.144714	0.0902028	0.705585	0.0535974	0.400508
EBPL	0.0473275	0.0288329	0.183935	0.509659	0.925518	0.05358	0.400508
LBX1	0.0856061	0.0450034	0.5586	0.636669	0.0868551	0.0537494	0.401189
MRPS12	0.104029	0.0165246	0.104456	0.778725	0.850733	0.053737	0.401189
SELENBP1	0.841505	0.0245829	0.669535	0.177094	0.048605	0.0538094	0.40141
CD320	0.5789	0.00563465	0.477492	0.284989	0.269943	0.0539763	0.4022
PRR15L	0.0392361	0.0301944	0.426774	0.670777	0.353269	0.0539732	0.4022
CLIP2	0.91368	0.138296	0.107525	0.349287	0.0252925	0.0540337	0.402247
MRPL2	0.909354	0.0209309	0.372354	0.0543384	0.311768	0.0540436	0.402247
TPPP	0.00831522	0.18205	0.1502	0.596937	0.885885	0.0540915	0.402376
WDYHV1	0.450638	0.0649863	0.0549199	0.512356	0.146283	0.0541761	0.402487
SLC25A29	0.320978	0.0102259	0.6685	0.154646	0.355675	0.0542163	0.402487
LOC101906477	0.900159	0.941501	0.0212026	0.0149917	0.447921	0.0542096	0.402487
SLC6A1	0.787455	0.483698	0.055841	0.0095983	0.591399	0.0542285	0.402487
RRM1	0.109297	0.672536	0.0183685	0.740093	0.121107	0.0543073	0.402845
ACSF3	0.015615	0.0520712	0.701197	0.48607	0.438935	0.0544785	0.403661
SSBP4	0.0838527	0.0177337	0.507143	0.347913	0.463331	0.0544577	0.403661
LOC100299025	0.453885	0.340185	0.0810123	0.112336	0.0870216	0.0546544	0.404007
WASH1	0.258097	0.00403384	0.816541	0.559386	0.257747	0.0547337	0.404007
TUFT1	0.295488	0.459734	0.0922775	0.0328064	0.297471	0.0546688	0.404007
RAMP2	0.187493	0.0328243	0.140306	0.390305	0.362477	0.0546221	0.404007
MAST3	0.996033	0.0251443	0.11265	0.105746	0.410419	0.0546988	0.404007
ASMTL-2	0.697538	0.0367147	0.592178	0.0163181	0.493508	0.054613	0.404007
ZNF43	0.452009	0.0571511	0.137062	0.0645555	0.536339	0.0547396	0.404007
MAFF	0.921477	0.385744	0.127239	0.101821	0.026702	0.0548421	0.404415
LOC781663	0.739295	0.994761	0.722579	0.00220061	0.105196	0.0548562	0.404415
ANKRD16	0.046832	0.0179123	0.978022	0.439321	0.341745	0.0548997	0.40451
OARD1	0.276227	0.400132	0.856757	0.00755139	0.172489	0.0549453	0.40462
TUBA4A	0.833334	0.0178305	0.178505	0.827768	0.0565104	0.0551441	0.404953
FAM89B	0.245868	0.00887302	0.643865	0.963061	0.0914636	0.0550507	0.404953
SNRPA	0.40267	0.0145545	0.22141	0.642061	0.148907	0.0551414	0.404953
SLC25A33	0.99164	0.0673222	0.0504323	0.202635	0.181547	0.0550861	0.404953
C21H14orf79	0.6935	0.0392436	0.0651166	0.128538	0.544172	0.0551132	0.404953
EDC4	0.599387	0.0761058	0.496026	0.0609445	0.0905383	0.055357	0.406064
MUTYH	0.63452	0.114066	0.222395	0.0130264	0.595371	0.0553523	0.406064
LOC101904162	0.744418	0.704891	0.00359542	0.489963	0.135364	0.0554318	0.406161
ABI3	0.799801	0.0622828	0.568986	0.0103391	0.426872	0.0554223	0.406161
DIAPH1-2	0.773385	0.516437	0.192708	0.0841729	0.0193929	0.0555709	0.406211
PHB2	0.878181	0.019724	0.501269	0.288495	0.0502324	0.0556215	0.406211
TMEM104	0.946878	0.0884483	0.0321392	0.867507	0.0536815	0.0554916	0.406211
LOC509808	0.158566	0.849721	0.0290829	0.0974731	0.328843	0.0555606	0.406211
MNT	0.424489	0.221097	0.0166928	0.206472	0.388086	0.0555427	0.406211
SLC2A12	0.0142491	0.554408	0.535784	0.0691817	0.429891	0.0556359	0.406211
SPP2	0.00698504	0.115946	0.545893	0.633032	0.450124	0.0556622	0.406211
MAP1A	0.694056	0.0198496	0.0910724	0.121973	0.823727	0.055685	0.406211
PPP1R14C-2	0.0555426	0.682209	0.987757	0.181406	0.0188708	0.0562419	0.406898
MBP	0.0218714	0.220136	0.951496	0.53336	0.0520657	0.0559975	0.406898
ZC3H3	0.808721	0.0244176	0.700834	0.143013	0.0639894	0.0558439	0.406898
MTA1	0.218892	0.35071	0.0665185	0.315353	0.0795079	0.0562175	0.406898
RPL37A	0.579714	0.0153577	0.380482	0.447669	0.0844097	0.0562092	0.406898
PIK3IP1	0.463718	0.00852666	0.284032	0.8077	0.140417	0.0560389	0.406898
ATG7	0.489253	0.00819279	0.425516	0.42117	0.177545	0.0560845	0.406898
C11H9orf50	0.342443	0.00992217	0.697454	0.285959	0.18853	0.0561437	0.406898
NDUFA1	0.257295	0.246532	0.409934	0.02532	0.193647	0.0560723	0.406898
DDX41	0.405248	0.01946	0.101894	0.807289	0.196153	0.0560046	0.406898
MYL5	0.20653	0.0105305	0.17631	0.732165	0.4533	0.0560098	0.406898
RND3	0.727266	0.155431	0.259499	0.00938692	0.465214	0.0562347	0.406898
LOC101908204	0.063504	0.96473	0.00608975	0.712142	0.478636	0.0559842	0.406898
FLNB	0.511591	0.252048	0.222191	0.00878279	0.506436	0.0560563	0.406898
RAB35	0.0403951	0.0885475	0.101855	0.551364	0.635839	0.056134	0.406898
PRUNE2	0.0083425	0.820364	0.27228	0.718764	0.0958862	0.0563233	0.407263
THOP1	0.55976	0.0258168	0.293624	0.0631408	0.480028	0.056372	0.407392
MRC1	0.0180115	0.874092	0.363061	0.865147	0.0261549	0.0565677	0.408582
LOC615263	0.714952	0.33479	0.47969	0.0748473	0.0150687	0.05661	0.408664
PMM1	0.73984	0.016705	0.995532	0.152016	0.0700295	0.0570061	0.409106
TMEM219	0.903649	0.00234845	0.84909	0.937342	0.0776322	0.0570435	0.409106
OTOP1	0.960265	0.0286287	0.143756	0.239464	0.138226	0.056961	0.409106
PLEK	0.614713	0.0257077	0.0849498	0.55229	0.176264	0.0569274	0.409106
EIF6	0.517331	0.0233256	0.198436	0.241943	0.224844	0.0568143	0.409106
HDHD3	0.606532	0.00325802	0.376783	0.506341	0.346688	0.0569315	0.409106
CA14	0.0136374	0.0359091	0.723338	0.964835	0.382444	0.0569329	0.409106
TSPAN5	0.510912	0.282355	0.00735477	0.250715	0.490112	0.0568438	0.409106
ALPL	0.568248	0.00443609	0.179686	0.553443	0.521899	0.0569662	0.409106
LOC101907303	0.880434	0.513183	0.0136011	0.0400685	0.53204	0.0570126	0.409106
RFX2	0.0443416	0.0814575	0.718404	0.0862382	0.582409	0.056832	0.409106
C4H7orf29	0.00168175	0.170549	0.694387	0.837884	0.785637	0.0570388	0.409106
DNAJC12	0.610296	0.946906	0.00242433	0.833489	0.112759	0.0571894	0.409707
CIB1	0.0731604	0.0873612	0.126083	0.260386	0.627097	0.0571661	0.409707
RCAN2	0.243656	0.22547	0.0651094	0.455415	0.0809366	0.0572355	0.409815
AP1M1	0.555765	0.0108474	0.300215	0.643553	0.113337	0.0572792	0.409906
SHF	0.486761	0.00142417	0.731557	0.523771	0.498158	0.0573624	0.410278
RFX5	0.684587	0.581134	0.242089	0.267523	0.00517076	0.0576018	0.410316
TOR3A	0.136854	0.0743063	0.484751	0.257044	0.105122	0.0575944	0.410316
RPL10	0.623446	0.0066236	0.765581	0.389585	0.107942	0.0575276	0.410316
PPP1R12C	0.0914841	0.0239944	0.98317	0.363446	0.169457	0.05752	0.410316
ZNF513	0.314368	0.0394716	0.059707	0.846385	0.211742	0.0574827	0.410316
IPP	0.30298	0.844609	0.0610652	0.0314813	0.271081	0.0576358	0.410316
SSSCA1	0.177876	0.0106277	0.318714	0.61122	0.360869	0.0575135	0.410316
MEN1	0.312524	0.022143	0.161885	0.283079	0.419663	0.0575645	0.410316
HAUS7	0.00637834	0.0510356	0.762747	0.794766	0.67602	0.0576477	0.410316
TMTC4	0.335388	0.308871	0.160653	0.0524436	0.153341	0.0577614	0.410781
LOC616903	0.284703	0.90029	0.00707021	0.12462	0.592843	0.0577754	0.410781
MINK1	0.247062	0.163413	0.21459	0.156321	0.0991542	0.0578808	0.411309
COMMD9	0.799982	0.00867562	0.213527	0.816668	0.111714	0.0581218	0.412592
CCDC107	0.803821	0.0252107	0.0336629	0.383874	0.516491	0.0581351	0.412592
IMPA2	0.452306	0.00958165	0.237776	0.185739	0.707051	0.0581552	0.412592
UBL5	0.841908	0.0128727	0.0318828	0.817614	0.480098	0.0582349	0.412935
CPSF1	0.232756	0.0715969	0.928468	0.0538493	0.163308	0.058348	0.413071
MAD2L2	0.8327	0.0017744	0.824419	0.414662	0.269275	0.0583341	0.413071
LOC618756	0.776195	0.0123259	0.037765	0.639572	0.588182	0.0583096	0.413071
ZNF133	0.904794	0.0430265	0.0375981	0.51294	0.181885	0.0584765	0.413759
HMGN4-2	0.465224	0.283637	0.00192764	0.692686	0.778025	0.0586135	0.414506
USP42	0.401143	0.92849	0.449509	0.0166665	0.0492628	0.0587123	0.414538
WDR18	0.640306	0.277116	0.927794	0.0048739	0.171279	0.0587042	0.414538
TRAF4	0.523781	0.00377041	0.707329	0.479266	0.205315	0.0587105	0.414538
PGS1	0.81571	0.14727	0.516084	0.0491449	0.0452055	0.0587834	0.414818
ZNF750	0.628691	0.592809	0.0124342	0.20685	0.144504	0.0589869	0.415935
BCL2L13	0.119999	0.0702988	0.33625	0.190361	0.256658	0.0590049	0.415935
STK11	0.0579232	0.119486	0.164052	0.617589	0.198473	0.0591568	0.416784
HSPA1A	0.611003	0.247452	0.100915	0.0445618	0.204907	0.0591946	0.416828
NRIP1	0.232047	0.831286	0.897186	0.002177	0.373364	0.0595438	0.419062
EVL	0.906094	0.00989687	0.782056	0.578228	0.0349477	0.0598138	0.419155
PPP1R27	0.0376983	0.0619207	0.92264	0.593475	0.110874	0.0598136	0.419155
C17H4orf46	0.0653249	0.71044	0.0869559	0.244601	0.143564	0.0598123	0.419155
RPS27L	0.0150877	0.237215	0.288714	0.737849	0.185094	0.0596601	0.419155
MCM5	0.174847	0.0390689	0.144517	0.674387	0.211816	0.0596339	0.419155
LOC528332	0.00766813	0.395082	0.991227	0.157479	0.298988	0.0597299	0.419155
RBM12B	0.124971	0.689446	0.0951109	0.0402454	0.428171	0.0596838	0.419155
MRPS18A	0.271124	0.00308611	0.979356	0.370951	0.466593	0.059843	0.419155
ALS2CL	0.434766	0.0426112	0.339207	0.0264309	0.850301	0.0596883	0.419155
HDAC11	0.629932	0.0228331	0.176418	0.77684	0.0722029	0.05997	0.419377
ACAA1	0.379308	0.00338944	0.810879	0.849397	0.160633	0.0599475	0.419377
SLC18B1	0.75158	0.200098	0.610228	0.00427282	0.36272	0.0599456	0.419377
GRTP1	0.367979	0.00951828	0.408909	0.859278	0.116387	0.0602025	0.419479
SERF2	0.832776	0.0401091	0.85334	0.0345241	0.145061	0.0600775	0.419479
DPP9	0.0211363	0.732658	0.0673376	0.812622	0.168567	0.0601014	0.419479
WDR83	0.151178	0.0256824	0.863363	0.123663	0.345737	0.060224	0.419479
CCND3	0.872978	0.0434356	0.0530829	0.180614	0.393396	0.0601465	0.419479
ISCA1	0.352604	0.707362	0.368097	0.00368328	0.422878	0.0601427	0.419479
LTBP1	0.440424	0.0168878	0.0414313	0.959764	0.485201	0.0602708	0.419479
IFT81	0.27736	0.331926	0.335939	0.0078482	0.590681	0.060238	0.419479
LOC101901923	0.304039	0.369124	0.178567	0.00785784	0.910976	0.0602586	0.419479
LOC100848598	0.229068	0.299388	0.0671968	0.972916	0.0321517	0.0604374	0.420385
ZBTB40	0.874855	0.459184	0.173991	0.00672816	0.306765	0.0604648	0.420385
PRR14	0.491045	0.0247439	0.654082	0.933829	0.0194917	0.0605652	0.420826
ZNF771	0.291836	0.0107783	0.974192	0.653891	0.072309	0.060624	0.420826
IL6R	0.0744141	0.373301	0.622621	0.0109236	0.766846	0.0606223	0.420826
FHL1	0.881322	0.874567	0.314781	0.886905	0.000674855	0.0607083	0.420881
STAB1	0.988965	0.13432	0.141526	0.0405242	0.190502	0.0606868	0.420881
TARDBP	0.924225	0.4501	0.111723	0.0138031	0.226678	0.0607588	0.420881
FAM189A2	0.369746	0.16945	0.0192763	0.154892	0.777371	0.0607596	0.420881
EXOSC7	0.138831	0.0291084	0.202336	0.515598	0.345585	0.060829	0.421141
PLAU	0.917721	0.855504	0.063005	0.434434	0.00685092	0.0612164	0.421637
FARS2	0.987793	0.0183522	0.509782	0.789169	0.0201106	0.0610757	0.421637
PNPLA2	0.718641	0.0125091	0.53131	0.534553	0.057604	0.0611778	0.421637
CNOT10	0.759378	0.478518	0.0578325	0.0409258	0.170413	0.0610496	0.421637
SLC25A26	0.869557	0.00945209	0.191806	0.293274	0.31817	0.0611857	0.421637
AGA	0.0490473	0.710461	0.171703	0.0693224	0.353423	0.0610558	0.421637
SIGIRR	0.778949	0.000661273	0.909697	0.887266	0.354149	0.0612203	0.421637
ADO	0.616065	0.413086	0.324884	0.00498584	0.356667	0.0611664	0.421637
MAP7D3	0.866707	0.578591	0.172545	0.00382586	0.444477	0.0611945	0.421637
ATP5E	0.0795067	0.487074	0.234095	0.033746	0.479884	0.061111	0.421637
RPS14	0.777863	0.0063579	0.686546	0.712011	0.0610377	0.0613013	0.421754
SUV420H2	0.646242	0.0214109	0.88524	0.0280794	0.428724	0.0612744	0.421754
UBL7	0.898072	0.00512629	0.824929	0.645928	0.0602705	0.0613741	0.422035
IRX3	0.0537583	0.300776	0.712679	0.0784145	0.163829	0.0614212	0.422139
RPL18	0.856031	0.00304427	0.65111	0.987924	0.0884203	0.0614671	0.422178
DYNLRB1	0.601461	0.0121344	0.169197	0.208919	0.574887	0.0614909	0.422178
BOLA-DMA	0.257356	0.0888727	0.652021	0.389755	0.0256731	0.0617194	0.422669
MIF4GD	0.586401	0.106229	0.283765	0.0595002	0.141691	0.0616698	0.422669
NPEPL1	0.0502796	0.0225723	0.924434	0.477191	0.297972	0.0617089	0.422669
ENY2	0.0509805	0.92668	0.0235417	0.286385	0.467022	0.061601	0.422669
LOC101906485	0.984169	0.792705	0.0004207	0.622873	0.729993	0.0617227	0.422669
FAM149A	0.932048	0.471	0.189017	0.0647379	0.027866	0.0618369	0.423196
RBM38	0.390873	0.0326627	0.345697	0.460769	0.0737033	0.0618852	0.423196
FAM114A1	0.789952	0.419582	0.0814942	0.0149303	0.372079	0.061928	0.423196
MOSC2	0.00212685	0.810735	0.140411	0.941073	0.658073	0.0618991	0.423196
SLC25A28	0.827314	0.0291446	0.0625893	0.466285	0.213888	0.0620421	0.423318
NIPSNAP3A	0.926232	0.439541	0.00304351	0.401786	0.302172	0.0620228	0.423318
EML3	0.211341	0.0621093	0.0989826	0.379237	0.305298	0.062022	0.423318
RELB	0.205993	0.0121998	0.711399	0.382202	0.221344	0.0622256	0.423693
LSM6	0.0888395	0.262085	0.0645768	0.367209	0.273778	0.0622044	0.423693
TMCC2	0.460344	0.0167396	0.646677	0.0707879	0.428497	0.0622029	0.423693
PTMS	0.064817	0.021212	0.36563	0.53541	0.561257	0.0621804	0.423693
MDH2	0.631321	0.0566546	0.559389	0.0951565	0.0796404	0.0623204	0.423901
B3GNT3	0.169398	0.143676	0.0325348	0.347545	0.550734	0.0623049	0.423901
WDR62	0.605674	0.365609	0.224489	0.0609072	0.0501558	0.0623787	0.424079
COTL1	0.667454	0.0991152	0.951817	0.43959	0.0055101	0.0625428	0.424538
FAM127C	0.604788	0.0322064	0.709741	0.127027	0.0868477	0.0625408	0.424538
FOXO3	0.974808	0.481177	0.0188107	0.0408693	0.422573	0.0625082	0.424538
PPA1	0.124221	0.80859	0.564375	0.0188306	0.143042	0.062586	0.424613
INTS8-2	0.851369	0.700199	0.862646	0.0479578	0.00620443	0.0626659	0.424936
ESRRB	0.515611	0.224357	0.997494	0.0141076	0.0947128	0.0629549	0.425224
NFKBIL1	0.891239	0.00560925	0.355426	0.689821	0.12523	0.062785	0.425224
RAB3IL1	0.090875	0.0531264	0.476914	0.502428	0.133168	0.0629232	0.425224
KIAA1522	0.208619	0.0488612	0.143123	0.750687	0.140824	0.0629664	0.425224
SCARB1	0.00992834	0.356822	0.181079	0.728575	0.328849	0.0628353	0.425224
TSPAN15	0.841535	0.702157	0.509759	0.00154343	0.331642	0.0629547	0.425224
ITGB1BP3	0.0377339	0.0287641	0.461877	0.840654	0.365695	0.0629385	0.425224
DOCK1	0.0177273	0.168283	0.766471	0.10657	0.629446	0.0627569	0.425224
PHC1	0.427432	0.204351	0.400346	0.071511	0.0619221	0.063119	0.426037
HIC2	0.736204	0.12183	0.20473	0.0471386	0.179377	0.0632228	0.426099
LOC789200	0.508709	0.00478464	0.30762	0.876656	0.236559	0.0632251	0.426099
RPS6KA1	0.389801	0.0663614	0.0301738	0.604328	0.329015	0.0632051	0.426099
GGA3	0.620023	0.19745	0.427497	0.0115315	0.258077	0.0633426	0.42648
LOC101906293	0.734439	0.309646	0.000983779	0.745144	0.934366	0.0633463	0.42648
FAM98C	0.64046	0.0317095	0.324927	0.265385	0.089235	0.0634703	0.426966
CIZ1	0.100728	0.0864791	0.6779	0.206575	0.128151	0.0634832	0.426966
C24H18orf8	0.49186	0.135657	0.0087989	0.713986	0.37368	0.0635609	0.42727
LOC506598	0.353471	0.0103118	0.470816	0.466845	0.195875	0.0636308	0.427459
C19H17orf85	0.0306108	0.122159	0.276026	0.490696	0.310019	0.0636538	0.427459
MYLK4	0.0641356	0.0935512	0.29832	0.787672	0.111825	0.0638103	0.427691
ADAMTS4	0.450013	0.766883	0.00428322	0.562198	0.189752	0.063818	0.427691
SLC25A10	0.130404	0.0109331	0.967536	0.429706	0.265552	0.0637488	0.427691
COA3	0.324947	0.0311635	0.394608	0.148182	0.266025	0.0637773	0.427691
IER3	0.668156	0.608654	0.0042204	0.221898	0.414853	0.0638934	0.427979
THRB	0.637077	0.385171	0.0661387	0.141146	0.0691453	0.0639898	0.428189
SORBS2	0.221316	0.900428	0.0434327	0.0255102	0.717281	0.0639852	0.428189
APBA3	0.531423	0.0498842	0.175277	0.619725	0.0556955	0.064474	0.429089
TRIOBP	0.289397	0.193335	0.122807	0.376097	0.0617778	0.064296	0.429089
COL6A2	0.724462	0.0904729	0.131397	0.238903	0.0774971	0.0642482	0.429089
S1PR3	0.267099	0.220381	0.041672	0.581289	0.112223	0.0643859	0.429089
ORAI1	0.822393	0.0203949	0.675615	0.116465	0.120849	0.0642582	0.429089
TTF2	0.328693	0.90912	0.00469865	0.939029	0.121633	0.0644711	0.429089
UFD1L	0.0951724	0.120022	0.245489	0.379883	0.149563	0.064217	0.429089
LOC100335716	0.177662	0.114949	0.295283	0.158696	0.166715	0.0642706	0.429089
PARM1	0.806666	0.315732	0.00707871	0.328159	0.271136	0.0644821	0.429089
COX14	0.711863	0.0229163	0.191211	0.102142	0.503088	0.0644521	0.429089
SEMA6A	0.949137	0.717241	0.00687037	0.0366196	0.932947	0.0643303	0.429089
HMG20B	0.235738	0.0887402	0.468186	0.714179	0.0230137	0.0646188	0.429782
TMBIM1	0.303882	0.115052	0.612122	0.0414161	0.181868	0.0646728	0.429924
GDAP1	0.755622	0.933238	0.607011	0.00206241	0.182789	0.0647139	0.42998
SUGP1	0.380248	0.0203465	0.704198	0.448299	0.0666326	0.0650466	0.430966
SHMT2	0.149116	0.0715581	0.506763	0.411073	0.0729721	0.0649162	0.430966
DCTPP1	0.257714	0.00841048	0.847746	0.775969	0.114054	0.0650171	0.430966
SCRIB	0.256977	0.0125875	0.899468	0.428361	0.130232	0.0649417	0.430966
HECTD3	0.0677185	0.0293031	0.417028	0.843522	0.232931	0.0650108	0.430966
NUP210	0.199863	0.0798504	0.395142	0.107566	0.239993	0.0650583	0.430966
LOC101904071	0.995451	0.710095	0.803147	0.295081	0.000974105	0.0651527	0.431318
PRAF2	0.0749252	0.0714348	0.816188	0.213507	0.175067	0.0651768	0.431318
ZNF326	0.743281	0.138217	0.00536834	0.441006	0.672074	0.0652194	0.431384
BNIPL	0.77383	0.395279	0.0969612	0.678504	0.00813458	0.0652756	0.431459
STOML1	0.690504	0.681307	0.268763	0.00170567	0.759435	0.0652962	0.431459
MRPL24	0.615846	0.00746238	0.61159	0.797012	0.0734161	0.06546	0.431548
STX5	0.836371	0.0616537	0.261023	0.0959158	0.127172	0.0653922	0.431548
[truncated: 11,515 more rows]
