# Supplementary material for: RNA-Seq Meta-analysis identifies genes in skeletal muscle associated with gain and intake across a multi-season study of crossbred beef steers
Source: BMC Genomics. 2018 Jun 4;19:430. doi: 10.1186/s12864-018-4769-8 (PMC5987596; doi:10.1186/s12864-018-4769-8)
Supplement: Supplementary file 3 — DEGs associated with the intake main effect in the individual cohort and meta analyses. Genes are ordered by adjusted meta-P-value. The individual cohort cells for DEGs identified in the meta-analysis are colored according to the sign of their log2 fold change, where green indicates up-regulation and red indicates down-regulation in high intake. Genes with all gray cell indicate those that were excluded because they were also significant for the gain by intake interaction term. (XLSX 1241 kb) [file 12864_2018_4769_MOESM3_ESM.xlsx]

## Sheet: A
Additional File 3. DEGs associated with the intake main effect in the individual cohort and meta analyses.
Gene1	Cohort 1 Raw P-value2	Cohort 2 Raw P-value	Cohort 3 Raw P-value	Cohort 4 Raw P-value	Cohort 5 Raw P-value	Meta-P-value	Adjusted Meta-P-value
ALB	0.0414206	0.279667	3.12e-08	0.000194377	0.105856	3.93934e-10	5.19559e-06
IQANK1	0.652736	0.00355768	0.54117	0.0306239	4.79e-08	4.77228e-08	0.000268393
FAIM2	0.0574421	0.369487	9.48e-08	0.00163439	0.747182	6.10492e-08	0.000268393
SLC16A7	0.0386495	0.414047	2.31e-05	0.457617	0.000157272	4.62287e-07	0.000762138
KIAA1211	0.716649	0.341666	0.0705685	4.11e-06	0.000349467	4.35968e-07	0.000762138
PDXK	0.396881	0.0926141	0.00014472	2.2e-05	0.138668	3.04512e-07	0.000762138
HRAS	0.592966	0.00325004	1.69e-07	0.375815	0.202639	4.35743e-07	0.000762138
LOC101904174	0.976407	0.711813	0.395036	1.53e-10	0.298403	2.44712e-07	0.000762138
METRNL	0.163095	0.814926	1.71e-06	0.00326141	0.0634423	7.46472e-07	0.00109391
MLLT11	8.08e-05	0.466532	0.000191765	0.0108124	0.886655	1.03314e-06	0.00136261
CLCNKA	0.0751605	0.0825618	0.00313128	0.099764	5.59e-05	1.50088e-06	0.00179956
DKK3	0.301249	0.441935	0.667074	2.87e-08	0.048112	1.66387e-06	0.00182873
KCNG2	0.191454	0.0266766	0.865641	0.830012	4.93e-08	2.29914e-06	0.00233256
ZNF775	0.0559804	0.00187746	0.00160389	0.184439	0.00870055	3.20908e-06	0.00282164
RALGDS	0.806605	0.140645	0.378989	6.91e-08	0.0839436	3.00027e-06	0.00282164
ZNF414	0.00143465	0.0121838	0.645554	0.604937	5.58e-05	4.25754e-06	0.00350954
EGR3	0.393469	0.017163	6.24e-06	0.049982	0.214526	4.90107e-06	0.00380236
STARD10	0.43134	5.64e-06	0.30337	0.390776	0.00221572	6.51705e-06	0.00477382
CST6	0.0307585	0.00777136	0.00333811	0.0186194	0.0459252	6.87714e-06	0.00477382
TICAM1	0.285915	0.0397294	0.000816016	0.00150491	0.0558361	7.66542e-06	0.00505496
IFITM10	0.928133	0.0881821	0.00218455	0.0661006	8.75e-05	9.66562e-06	0.00607047
SLC7A13	1.41e-05	0.345653	0.0700239	0.0441436	0.0762349	1.05299e-05	0.00631269
KIAA1875	0.755684	0.663562	0.698134	0.214502	2.1e-08	1.36329e-05	0.00749184
GABPB2	0.737213	0.0944066	1.32e-05	0.0473331	0.0358454	1.35047e-05	0.00749184
BOK	0.00573837	0.00179056	0.0878249	0.0496403	0.0372709	1.42804e-05	0.00753378
LOC101904159	0.0397989	0.191684	4.37e-05	0.45447	0.0121863	1.54971e-05	0.00786122
DTX2	0.780465	0.0325365	0.759385	0.000155171	0.000736115	1.78816e-05	0.00813245
LOC101904117	0.293368	0.195791	5.68e-06	0.361932	0.0179636	1.73437e-05	0.00813245
C2H2orf88	0.00205967	0.0183826	0.000977792	0.221109	0.267038	1.77714e-05	0.00813245
CD163	0.348369	0.824417	0.00518393	0.453646	4.37e-06	2.26587e-05	0.00888468
S100A1	0.695469	0.00243704	0.0385519	0.0397833	0.00113084	2.25849e-05	0.00888468
HYI	0.868446	0.00408527	0.0104803	0.0283477	0.00283774	2.29039e-05	0.00888468
PKNOX2	0.34245	0.267066	1.92e-06	0.292794	0.0536973	2.14681e-05	0.00888468
MCHR1	0.098508	6.76e-05	0.00681388	0.366279	0.175273	2.24196e-05	0.00888468
MOB3B	0.729334	0.196191	0.0490582	1.26e-06	0.356757	2.39146e-05	0.00901172
ISOC2	0.0022799	7.72e-05	0.600637	0.492254	0.0646657	2.5189e-05	0.00922828
ZBTB42	0.262887	0.0164462	0.0630442	0.00151277	0.00886208	2.69186e-05	0.0093771
HAGHL	0.375694	0.00363456	0.000753888	0.0732555	0.0502724	2.77282e-05	0.0093771
SPP2	0.0182806	0.0692514	0.000699434	0.014442	0.290812	2.73018e-05	0.0093771
TRMT2A	0.068716	0.00103213	0.0468034	0.764227	0.00163986	2.98807e-05	0.00985243
LOC788175	0.447254	0.00101543	0.0027715	0.262854	0.0133986	3.14471e-05	0.010116
ZNF580	0.224332	0.00183456	0.0298435	0.135955	0.00313895	3.5976e-05	0.0112371
FAM132B	0.5301	0.110034	0.00185262	9.64e-05	0.514694	3.66363e-05	0.0112371
GLRX5	0.970202	0.203948	0.00235799	0.000239487	0.0513067	3.86568e-05	0.0115874
METTL7B	0.646753	0.0412173	2.78e-06	0.591518	0.134538	3.95439e-05	0.0115899
LRP3	0.386019	0.00178459	0.00481436	0.154822	0.0123269	4.18466e-05	0.0119982
CD248	0.611196	0.43647	0.00255563	0.000194222	0.0493834	4.29513e-05	0.0120529
SHBG	0.236208	0.001108	0.00403913	0.324694	0.020191	4.49952e-05	0.0121111
C5H12orf5	0.699585	0.715177	0.807774	6.72e-07	0.0251457	4.44698e-05	0.0121111
TMEM8A	0.49174	0.0205794	0.0382587	0.165272	0.000113164	4.6601e-05	0.0122924
ST3GAL3	0.96627	0.0212005	3.96e-05	0.786254	0.0120939	4.90154e-05	0.0126758
SLC16A6	0.411324	0.688484	0.389725	1.41e-06	0.0512016	5.02994e-05	0.0127577
C17H12orf34	0.571907	0.0346736	0.00386774	0.000178052	0.650338	5.48471e-05	0.0136486
MED29	0.27956	0.0101799	0.000106001	0.602313	0.0517316	5.73831e-05	0.0140153
MANEAL	0.0184564	0.566101	0.0838204	0.106281	0.000108766	6.08759e-05	0.014598
MFSD4	0.268914	0.00762845	0.297242	0.0138317	0.00146673	7.13863e-05	0.016398
CHCHD6	0.724017	0.000368793	0.444151	0.0646974	0.00169193	7.41708e-05	0.016398
LIMS2	0.597765	0.00132544	0.0532991	0.0212473	0.0145736	7.45987e-05	0.016398
RABGGTA	0.679449	0.00606125	0.0260023	0.00145945	0.0805259	7.23673e-05	0.016398
SCN3B	0.0136548	0.646356	0.00106993	0.00504654	0.269703	7.35853e-05	0.016398
LLGL2	0.918892	0.0648463	0.0120455	0.00935988	0.00222031	8.28004e-05	0.0177523
NQO2	0.195143	0.00173846	0.0282201	0.165781	0.00949168	8.34517e-05	0.0177523
BOP1	0.819897	0.00497105	0.00916149	0.980702	0.000440809	8.81399e-05	0.018452
CHD5	0.00318912	0.44881	0.225059	0.00995769	0.00540023	9.31944e-05	0.0192053
PTX3	0.0862401	0.519268	0.0110896	0.000278003	0.128418	9.49207e-05	0.0192601
GXYLT2	0.0341936	0.253088	0.0382972	0.617953	9.39e-05	0.000101212	0.0193462
HCFC1R1	0.925734	0.000572789	0.879517	0.206266	0.000198102	0.000100486	0.0193462
CX3CL1	0.266969	0.317095	0.798575	1.51e-05	0.0184128	9.94006e-05	0.0193462
LOC616200	0.0625533	0.00099815	0.506789	0.00472683	0.124916	9.89319e-05	0.0193462
LOC101903873	0.115798	0.370742	2.76e-06	0.27341	0.608598	0.000103221	0.0194482
FAM173A	0.393127	0.00375083	0.00133901	0.14362	0.0710791	0.000105031	0.0195106
OAT	0.330937	0.510242	0.150542	0.00215893	0.000407908	0.000114083	0.0208978
HOGA1	0.119525	0.118024	0.144023	0.115162	0.000104052	0.000121867	0.0220178
C11H2orf68	0.745832	5.94e-05	0.776259	0.0735294	0.0101656	0.000127186	0.0226684
SH3BP2	0.94351	0.0164711	0.00261946	0.059553	0.0120836	0.000140923	0.0247818
NPPC	0.335322	0.6487	0.111496	2.12e-06	0.593905	0.000145587	0.025265
SMARCB1	0.160489	0.00531896	0.381319	0.210206	0.000525462	0.000165439	0.0277946
REEP1	0.115878	0.526566	0.0102383	0.00110268	0.0526162	0.000166485	0.0277946
GADD45B	0.196903	0.442977	0.000184676	0.00226277	0.982137	0.000164876	0.0277946
ZC3H12A	0.514351	0.0621854	0.897752	8.99e-05	0.0142776	0.000168677	0.0278085
ASPSCR1	0.431706	0.000347808	0.788871	0.817244	0.000447959	0.000191496	0.0311584
FAM57B	0.17954	0.0516022	0.00777018	0.0279632	0.0218632	0.000193721	0.0311584
C8H9orf41	0.217878	0.273521	0.00314906	0.00201451	0.121966	0.000200879	0.0319205
VAC14	0.231554	0.00603674	0.623361	0.0196013	0.00278776	0.000205964	0.0323389
DCXR	0.0681933	0.000105457	0.416218	0.0615113	0.295332	0.000228366	0.0354343
KIAA2013	0.597861	0.0144121	0.0497272	0.00115112	0.116743	0.000238748	0.0366145
LOC101906689	0.179109	0.038943	0.0492451	0.00308882	0.0554096	0.000242624	0.0367812
CIDEA	0.355067	0.00788714	0.00167621	0.103386	0.124868	0.000248405	0.0372297
FAM46B	0.250971	0.0470121	0.526484	0.000566968	0.0176425	0.00025327	0.0375323
TNK2	0.317794	0.0614107	0.00105068	0.0129101	0.253304	0.000268669	0.0393719
ZNF579	0.146893	0.00141564	0.333233	0.621356	0.00163116	0.00027847	0.039921
PNMAL1	0.236599	7.21e-06	0.803216	0.226998	0.224747	0.000277458	0.039921
LOC101907815	0.4631	0.000321742	0.0859498	0.366168	0.0154392	0.000285089	0.0404305
LOC101906112	0.573566	0.642919	0.258301	0.000181464	0.0043151	0.000291717	0.0409304
LOC101907823	0.260316	0.270758	0.071986	0.611913	2.46e-05	0.000297116	0.0412491
GPD1	0.793064	0.00586546	0.00104562	0.0506169	0.328153	0.000310289	0.0426292
ARRDC4	0.0642822	0.456552	0.110119	0.000107708	0.238861	0.000317246	0.0426955
PXMP2	0.307051	0.0170836	7.35e-05	0.73227	0.292558	0.000315629	0.0426955
NME4	0.603489	0.0014283	0.68004	0.325745	0.000461159	0.000331594	0.042827
TMEM120A	0.0246891	0.0246626	0.147576	0.112951	0.008888	0.00033783	0.042827
HMGN3	0.0656356	0.363965	0.00823695	0.0169948	0.0258509	0.000326921	0.042827
PVALB	0.014651	0.00480881	0.42987	0.0476342	0.0601356	0.000327814	0.042827
LOC101904486	0.766887	0.681686	0.00265553	0.000435832	0.149666	0.000338822	0.042827
LOC101906910	0.249207	0.919663	0.000764407	0.0027746	0.183896	0.000335461	0.042827
CNTFR	0.131886	0.0995478	0.000401449	0.0571315	0.306875	0.000344143	0.042827
SH2D7	0.272302	0.842759	7.66e-06	0.102286	0.514029	0.0003442	0.042827
RTEL1	0.0683264	0.104483	0.265798	0.147344	0.000372302	0.000377156	0.0446753
CDK18	0.225497	0.0340624	0.00957023	0.133957	0.010652	0.000379379	0.0446753
TMEM98	0.253092	0.069885	0.000325181	0.935178	0.0194106	0.00037803	0.0446753
COX8B	0.905996	0.0210424	0.387601	0.000150149	0.0906672	0.000367382	0.0446753
CRYBG3	0.124065	0.711483	0.0359911	0.000133566	0.239672	0.000370479	0.0446753
PLAGL1	0.155419	0.356537	0.00255566	0.00157389	0.459828	0.000372692	0.0446753
HCN2	0.0611248	0.00203185	0.782316	0.962062	0.00118715	0.000396152	0.0462275
PSMB9	0.427778	0.0257546	0.642977	0.000120125	0.131874	0.00039957	0.0462275
MRPL28	0.254279	0.00288493	0.493141	0.0145894	0.0219181	0.000408995	0.0469064
NDUFA3	0.654792	0.00401709	0.970114	0.00264529	0.0177332	0.000419853	0.0469274
LOC508916	0.000272419	0.245093	0.183814	0.13437	0.0721002	0.000417699	0.0469274
LGALS1	0.126876	0.000130069	0.118197	0.0844441	0.72187	0.000417703	0.0469274
S100A2	0.322511	0.000357412	0.615412	0.0075442	0.231471	0.000431032	0.0477721
TNNI1	0.507893	0.00149025	0.232206	0.122248	0.00595457	0.000441814	0.048559
TMEM160	0.311178	0.000528037	0.0373654	0.188806	0.116082	0.000459219	0.0500549
ARRDC1	0.628456	0.00506036	0.066998	0.715791	0.000919474	0.000473939	0.051236
HES6	0.530138	0.0982061	0.0230322	0.000269141	0.447069	0.000484372	0.051938
TAF6	0.444537	0.051759	0.524614	0.00905323	0.00147391	0.000526812	0.0551439
TAZ	0.0561885	0.0218077	0.893091	0.00864323	0.0168445	0.000522464	0.0551439
MIF	0.738195	0.00151995	0.00384095	0.805712	0.045914	0.000522718	0.0551439
JAG2	0.432222	0.0490792	0.486078	0.0334654	0.000533878	0.000583562	0.0560126
PWWP2B	0.690554	0.00315042	0.599287	0.190641	0.000745771	0.000586302	0.0560126
EEFSEC	0.444858	0.00106044	0.542803	0.28434	0.00236726	0.000554727	0.0560126
MAN2C1	0.633651	0.00897311	0.447469	0.0179355	0.00383401	0.000561074	0.0560126
ERCC1	0.660713	0.000288057	0.476857	0.182052	0.0111751	0.000584563	0.0560126
TMEM127	0.710399	0.341907	0.0991471	0.000331635	0.0216472	0.000556012	0.0560126
ZNF787	0.0873752	0.00176013	0.0840343	0.620854	0.0227617	0.000579727	0.0560126
MACROD1	0.612092	0.00206961	0.045034	0.052787	0.0573357	0.000555472	0.0560126
BLVRB	0.61712	0.00162951	0.462642	0.00666773	0.0610366	0.00059584	0.0560126
AGPAT2	0.934002	0.00437624	0.000616442	0.893799	0.0789557	0.000568043	0.0560126
KLHL25	0.292111	0.0722655	0.000292486	0.0970037	0.312123	0.000590087	0.0560126
FANCI	0.138139	0.51502	0.00350839	0.0016005	0.475302	0.000597128	0.0560126
PRMT2	0.552268	0.000797067	0.355223	0.00199236	0.560837	0.000560514	0.0560126
BCL2	0.00620808	0.302676	0.0854958	0.00159148	0.745427	0.000598816	0.0560126
MUSTN1	0.292859	0.000239117	0.0879507	0.0329212	0.885507	0.000572252	0.0560126
MAP2K3	0.719825	0.0123533	0.0136558	0.0113918	0.141596	0.0006114	0.056787
CUEDC2	0.101724	0.0003819	0.295447	0.311211	0.0555962	0.000617832	0.0569831
MYH6	0.317694	0.255268	0.00871091	0.172901	0.00168997	0.000636239	0.0582733
TMCO4	0.0010654	0.211234	0.020274	0.557966	0.0841398	0.000654365	0.0592837
NBL1	0.0423904	0.000787543	0.0198881	0.864002	0.374828	0.000656261	0.0592837
CDK5RAP3	0.276639	0.0135257	0.3519	0.580935	0.000304271	0.000696863	0.0594797
RYR1	0.214987	0.418869	0.349218	0.000210242	0.0334228	0.000670001	0.0594797
SLC25A39	0.588983	0.00800347	0.128088	0.0103177	0.0362206	0.0006807	0.0594797
SHISA4	0.472331	0.00403438	0.011734	0.184721	0.0546554	0.00068093	0.0594797
CNPY3	0.276775	0.0161462	0.0378544	0.0203709	0.070137	0.000717058	0.0594797
PLIN5	0.229266	0.0051548	0.0217296	0.104833	0.0877563	0.000704801	0.0594797
KBTBD4	0.291882	0.61849	0.0397749	0.000193339	0.169471	0.000702575	0.0594797
PDLIM7	0.669843	0.00132587	0.0666062	0.0187007	0.207067	0.0006885	0.0594797
KCNC4	0.034601	0.18588	0.00234884	0.0548155	0.268562	0.000673253	0.0594797
PSMB8	0.233296	0.0575099	0.360161	0.000109734	0.435015	0.000692152	0.0594797
RASSF7	0.016026	0.007266	0.546438	0.0069934	0.538794	0.0007127	0.0594797
KIRREL	0.900862	0.106074	0.811534	4.94e-06	0.629234	0.000715614	0.0594797
TYRP1	0.164414	0.00130998	0.0109918	0.14071	0.700909	0.000698538	0.0594797
SCARF2	0.364882	0.0647277	0.316679	0.247644	0.000137232	0.000744901	0.0610217
HIP1R	0.932804	0.110262	0.110587	0.0138341	0.00161454	0.000744611	0.0610217
CA14	0.00323441	0.0428618	0.532025	0.0317641	0.109484	0.000750026	0.0610623
LOC101903921	0.083546	0.0241725	0.177178	0.163942	0.00461211	0.000780865	0.0613025
ASB10	0.0700048	0.041368	0.251723	0.071174	0.00512856	0.000771128	0.0613025
TRAF7	0.163392	0.0492566	0.345849	0.00811312	0.0117316	0.000768577	0.0613025
THAP7	0.190434	0.00201366	0.0647241	0.425487	0.025463	0.000777271	0.0613025
TNNI2	0.488163	0.00550286	0.00299325	0.129317	0.258439	0.000776885	0.0613025
CD44	0.948545	0.402295	0.0097213	0.000162182	0.441174	0.000769664	0.0613025
SERTAD4	0.870164	0.0465424	0.114931	0.0387084	0.00154592	0.000798199	0.0616239
GLTSCR2	0.287739	0.0122764	0.108884	0.461364	0.00155628	0.000793064	0.0616239
APOL3-2	0.539014	0.319407	0.573923	3.66e-06	0.77119	0.000798976	0.0616239
INHA	0.746757	0.640313	0.00407434	0.00247495	0.0594033	0.000815193	0.0625092
PTDSS2	0.694275	0.0219797	0.0181416	0.119523	0.00874085	0.000821198	0.0626057
SCN1B	0.261786	0.000321882	0.532098	0.05388	0.120988	0.000827744	0.062742
HMGA1	0.295634	0.0157254	0.0191469	0.328109	0.0101478	0.000836462	0.0630405
KLF15	0.786384	0.0540128	0.00290834	0.289566	0.00842561	0.0008471	0.0634795
TRIM32	0.0110473	0.0824038	0.122939	0.771599	0.00354103	0.000856392	0.0638133
GAS2	0.102887	0.12878	0.00300681	0.12309	0.0631295	0.000864383	0.0640469
MYPOP	0.0960774	0.00879859	0.208521	0.363263	0.00487904	0.000870353	0.064129
ID2	0.973625	0.0520563	0.00013117	0.0587636	0.808312	0.000877392	0.0642885
PEF1	0.0356974	0.0438348	0.0403288	0.185767	0.0276188	0.000894056	0.0645342
FADD	0.023589	0.00561473	0.260611	0.110262	0.0852452	0.000895425	0.0645342
MISP3	0.586928	0.0303526	0.000287091	0.31526	0.20107	0.00089494	0.0645342
RADIL	0.401241	0.0307341	0.0195877	0.869656	0.00157298	0.000907846	0.0649324
C16H1orf170	0.125976	0.0194948	0.356054	0.00552145	0.0687351	0.000910797	0.0649324
SLC2A8	0.219865	0.00814067	0.686951	0.002593	0.10765	0.000934112	0.0662366
PGM1	0.530313	0.123715	0.542515	4.41e-05	0.228278	0.000964842	0.0680497
MECR	0.506414	0.00293481	0.0489272	0.488729	0.0107183	0.00101015	0.0685168
ZBTB45	0.00469704	0.0290408	0.328609	0.612476	0.0134545	0.000987107	0.0685168
LOC787548	0.34047	0.000878677	0.41105	0.181266	0.0168971	0.00100164	0.0685168
ALG12	0.00366628	0.0108385	0.479267	0.824074	0.0235949	0.000988958	0.0685168
LOC101903875	0.0216267	0.156771	0.694656	0.00346468	0.0458537	0.000996689	0.0685168
KCNH2	0.485086	0.218604	0.370924	0.000154112	0.0635095	0.00101822	0.0685168
ULBP11	0.00237056	0.062204	0.0152952	0.414737	0.409143	0.00101372	0.0685168
EPHX1	0.207396	0.0109597	0.116461	0.00293918	0.468677	0.000977619	0.0685168
LDLRAD4	0.164605	0.127733	0.00651834	0.00349007	0.797949	0.00101165	0.0685168
BCL3	0.359707	0.078033	0.238401	0.00957983	0.00618987	0.00104157	0.0697321
NTRK1	0.0261409	0.288245	0.00240187	0.509663	0.043875	0.00105706	0.0704118
IGSF8	0.137001	0.0183099	0.549269	0.199279	0.00149305	0.00106731	0.0707373
GAMT	0.594221	0.00201171	0.144239	0.020026	0.119596	0.00107317	0.07077
TFPT	0.379344	0.00257162	0.0107176	0.950851	0.0422673	0.00108722	0.0713399
COASY	0.228442	0.0176035	0.145272	0.58166	0.00128816	0.00112095	0.0731895
MYH15	0.563428	0.0489687	0.00399117	0.514529	0.00792441	0.00114246	0.0742264
GCAT	0.981966	0.0175268	0.0667719	0.00151502	0.263294	0.00116032	0.0750171
LOC101905689	0.0969507	0.107252	0.466001	0.0685109	0.00140137	0.00117317	0.0751114
ANAPC2-2	0.676738	0.00543611	0.16691	0.102106	0.00741647	0.00117273	0.0751114
SOCS3	0.251211	0.456471	0.793409	0.000102566	0.0503194	0.00118134	0.0752688
UNC5A	0.75847	0.269264	0.558481	0.0123904	0.000335115	0.0011889	0.0753869
PAGR1	0.38992	0.0138033	0.00280785	0.29155	0.108465	0.00119697	0.0755348
TSSC1	0.160303	0.00114492	0.153396	0.728542	0.0238355	0.00121745	0.0760996
MGST3	0.753626	0.00174696	0.465979	0.00815786	0.097329	0.00121414	0.0760996
ACCS	0.412869	0.010289	0.193791	0.0262745	0.0237554	0.00126346	0.0780889
CES2	0.0178202	0.202479	0.00106434	0.597002	0.222261	0.00125567	0.0780889
LTF	0.768242	0.166767	3.86e-05	0.270772	0.385183	0.00126704	0.0780889
LOC100847951	0.0817009	0.419109	0.54576	0.224237	0.000128413	0.00130767	0.0788565
MED16	0.549778	0.112744	0.00924735	0.291489	0.00330449	0.00133291	0.0788565
TIPARP	0.674742	0.877334	0.000799085	0.0281559	0.0411097	0.00132468	0.0788565
FBXL15	0.156725	0.003566	0.0740779	0.264597	0.048775	0.00130078	0.0788565
THY1	0.599898	0.180791	0.0180619	0.00539929	0.0519564	0.00132828	0.0788565
C4A	0.19971	0.168748	0.599127	0.000303498	0.090134	0.00133331	0.0788565
AXL	0.914772	0.657322	0.041234	0.000153723	0.140954	0.00130609	0.0788565
HKR1	0.287242	0.943423	0.00200145	0.00162909	0.614784	0.00131689	0.0788565
BBS10	0.977771	0.569475	6.86e-05	0.0224312	0.621472	0.00129748	0.0788565
MRPL40	0.347829	0.00248705	0.567593	0.0837914	0.0135323	0.00134123	0.078971
MIEN1	0.149995	0.000114074	0.406071	0.175424	0.460603	0.00134957	0.079109
GJA1	0.787148	0.142593	0.00176648	0.00983638	0.290908	0.00136019	0.0793784
LOC100336584	0.872972	0.00825848	0.00298933	0.0377653	0.709555	0.00137824	0.0800773
KLC4	0.251434	0.0946172	0.840728	0.0206955	0.00141625	0.00139368	0.0802676
LOC101905266	0.0371215	0.122125	0.0965688	0.00605944	0.219933	0.00138874	0.0802676
LOC509808	0.0338273	0.134366	0.00820992	0.200763	0.0793367	0.00140803	0.0807411
STRN4	0.544522	0.00835569	0.0346924	0.643645	0.00596757	0.00142895	0.0812833
MAP2K2	0.425199	0.00653476	0.0918051	0.395452	0.00601513	0.00142981	0.0812833
TBRG4	0.188776	0.00294603	0.390514	0.539956	0.00531634	0.00145885	0.0815285
ACTA1	0.323044	0.0127905	0.0193555	0.444631	0.0174088	0.00145122	0.0815285
PIP4K2A	0.0119783	0.335896	0.307013	0.0232522	0.0216951	0.00145832	0.0815285
ATF5	0.193614	0.0238332	0.00111794	0.227653	0.523151	0.00144309	0.0815285
TMEM55B	0.216112	0.0956541	0.862491	0.598119	6.02e-05	0.00149092	0.0822749
CACNB3	0.95293	0.0712446	0.0815206	0.0373558	0.00307997	0.00148194	0.0822749
ECI1	0.0741499	0.00942876	0.630583	0.0668503	0.0217536	0.00148945	0.0822749
GFPT2	0.520976	0.899351	0.017969	0.0171083	0.00462452	0.00153226	0.0842041
RANGRF	0.283902	0.00109008	0.0262532	0.151343	0.554652	0.00155928	0.0853334
FIBP	0.815853	0.00137124	0.586211	0.587078	0.00179907	0.00157728	0.0859616
MXD4	0.486324	0.0124565	0.0501426	0.130217	0.017675	0.00158815	0.086198
NME3	0.0042873	0.0129169	0.276432	0.227204	0.204783	0.00161019	0.0870359
LOC617552	0.933568	0.0638928	0.110428	0.715382	0.000152531	0.001621	0.0871615
ETNK2	0.0978674	0.00249441	0.0313279	0.901135	0.104701	0.00162573	0.0871615
GPS1	0.205162	0.00502838	0.296093	0.169252	0.0145258	0.00167446	0.0872904
LAMTOR4	0.257392	0.0010698	0.352654	0.137913	0.0546425	0.00164271	0.0872904
RIC8A	0.846111	0.157508	0.0295568	0.0021956	0.0851196	0.00164996	0.0872904
MT2A	0.926309	0.0229879	0.000992409	0.210201	0.168806	0.00167257	0.0872904
FBXO15	0.820209	0.00571268	0.000632581	0.987173	0.251327	0.00164868	0.0872904
PAFAH1B3	0.550971	0.00104023	0.00439681	0.693295	0.425697	0.00166249	0.0872904
RBM20	0.887244	0.688159	0.00570609	0.000410423	0.52129	0.00166523	0.0872904
PITX3	0.818017	0.000658142	0.0510673	0.0782536	0.355456	0.00169708	0.0881211
CEBPD	0.550007	0.0687329	0.00201976	0.0440369	0.229453	0.00170816	0.0883489
C5H12orf39	0.00595185	0.662953	0.494851	0.122017	0.00327314	0.00172173	0.0887027
B3GAT3	0.610441	0.00341755	0.169651	0.0542826	0.0411408	0.00173894	0.088895
MPZL3	0.241885	0.765241	0.00820554	0.00648197	0.0800664	0.00173547	0.088895
C8H9orf3	0.397332	0.0411712	0.150875	0.000846517	0.383558	0.00175671	0.0894568
LOC101905404	0.503683	0.0077199	0.840174	0.894075	0.000293104	0.00184444	0.0928488
NKAIN1	0.162098	0.0258694	0.216726	0.0315381	0.0298361	0.00184294	0.0928488
DOK7	0.0700419	0.0250704	0.029919	0.492462	0.0327543	0.00183064	0.0928488
PERP	0.316935	0.305405	0.275265	0.0404176	0.000809911	0.00186987	0.0930868
ATP5G2	0.727003	0.0158927	0.136877	0.0181093	0.030398	0.00186735	0.0930868
ZDHHC14-2	0.061548	0.457151	0.00406786	0.198064	0.0384868	0.00187035	0.0930868
COQ4	0.836044	0.00172891	0.502779	0.19558	0.00630193	0.00190692	0.0940698
TST	0.346243	0.00649294	0.0750385	0.472951	0.0113205	0.00191863	0.0940698
TMEM9	0.703249	0.0211607	0.497395	0.00540505	0.0223942	0.00190723	0.0940698
PLCL1	0.461914	0.35337	0.617948	5.95e-05	0.149791	0.00191199	0.0940698
MYO18B	0.695447	0.0341551	0.158522	0.0166415	0.0144956	0.0019266	0.094111
ARSA	0.948741	0.00533822	0.246325	0.783915	0.000949596	0.00195826	0.0952916
CSRNP3	0.75665	0.987773	0.0522644	0.000230123	0.10381	0.00196522	0.0952916
VLDLR	0.396673	0.702171	0.154041	3.06e-05	0.720335	0.00198464	0.0958809
TNNC1	0.576961	0.00460292	0.0112455	0.336603	0.0946799	0.00199397	0.0959797
MAN2B1	0.84896	0.0845669	0.104425	0.0119118	0.0109701	0.00203675	0.0965794
NFKBIZ	0.372952	0.0012167	0.205777	0.113266	0.0930191	0.00204304	0.0965794
NTN4	0.238571	0.0398301	0.396015	0.00111544	0.229954	0.00201463	0.0965794
SERTAD1	0.0993116	0.00669413	0.0265883	0.165671	0.333297	0.00203117	0.0965794
LOC510613	0.963555	0.160777	3.5e-05	0.272358	0.665112	0.00204061	0.0965794
CHN1	0.34142	0.708409	0.00603365	0.0119187	0.0569546	0.00205344	0.0967245
CTDP1	0.223461	0.0260092	0.0426507	0.15876	0.0254882	0.00207235	0.0969951
LOC539517	0.0279027	0.0771721	0.039614	0.0277998	0.423426	0.0020739	0.0969951
LOC100337413	0.926655	0.753474	0.0482316	0.0648427	0.000466804	0.00209694	0.0972186
CDKN1A	0.0712765	0.0592529	0.220858	0.0132931	0.0824145	0.00210079	0.0972186
MYL9	0.892131	0.00129603	0.555497	0.0131138	0.121162	0.00209873	0.0972186
PGAM2	0.368263	0.00566052	0.198071	0.0259494	0.0968	0.00212376	0.0979381
NPDC1	0.698022	0.0651202	0.618237	0.334001	0.000115642	0.00219582	0.0983974
SYNPO	0.251771	0.0189926	0.691918	0.223119	0.00146101	0.00218559	0.0983974
P4HTM	0.962663	0.00436826	0.185666	0.789013	0.00174611	0.0021813	0.0983974
SRM	0.522523	0.0057567	0.374001	0.117958	0.00791088	0.00214273	0.0983974
AGTRAP	0.660873	0.00766002	0.051063	0.196559	0.0212442	0.00218689	0.0983974
MLKL	0.346941	0.00360241	0.64377	0.0547241	0.0248435	0.00220833	0.0983974
CNN1	0.287978	0.0281783	0.45544	0.000864878	0.333899	0.00216883	0.0983974
UCP2	0.845655	0.00564027	0.0364093	0.0171288	0.358725	0.00216853	0.0983974
PHLDB2	0.487277	0.378302	0.0446559	0.000239125	0.555016	0.0022063	0.0983974
PRRX2	0.427526	0.292104	0.00085542	0.0102191	0.973697	0.00216241	0.0983974
LOC100300816	4.9e-05	0.277179	0.27666	0.671476	0.440219	0.00223317	0.0989643
TNFSF10	0.430844	0.509586	0.028208	0.000252953	0.710266	0.00223606	0.0989643
LPPR2	0.00262466	0.568576	0.527071	0.42583	0.0034081	0.00227832	0.0994954
UXT	0.332163	0.00402469	0.771071	0.23821	0.0047329	0.00230841	0.0994954
CHI3L1	0.156656	0.0831405	0.338117	0.029857	0.00875444	0.00229227	0.0994954
NUDT8	0.780214	0.00165815	0.354575	0.0665557	0.0371766	0.00226882	0.0994954
SPAG6	0.00312777	0.0350263	0.0984708	0.755839	0.139806	0.00227607	0.0994954
KCNJ2	0.518033	0.244121	0.00784044	0.00369676	0.315769	0.00230153	0.0994954
RFX2	0.0579918	0.102662	0.00389873	0.0750493	0.663126	0.00229823	0.0994954
PTGS1	0.676363	0.256737	0.382568	2.55e-05	0.678093	0.00228882	0.0994954
FARS2	0.922858	0.00625729	0.382526	0.490117	0.00109878	0.00234811	0.0995793
SERGEF	0.299091	0.00360835	0.572551	0.776323	0.00247099	0.00234198	0.0995793
C1H21orf2	0.87356	0.00892246	0.000352317	0.827554	0.520278	0.00233765	0.0995793
LOC100337259	0.0152768	0.242022	0.00571025	0.0896106	0.626259	0.00234125	0.0995793
GLYAT	0.0427743	0.0172528	0.0106847	0.188213	0.794939	0.00233391	0.0995793
CTIF	0.0272206	0.169985	0.0540631	0.328104	0.0146841	0.00237064	0.100213
ABCA3	0.675602	0.0471715	0.0481829	0.734958	0.00107792	0.00238683	0.100243
MDFIC	0.993578	0.0940174	0.00416153	0.0158641	0.196661	0.00238156	0.100243
LOC101903625	0.796697	0.362552	1.49e-05	0.314781	0.901727	0.00239416	0.100243
OXT	0.600726	0.0327636	0.113775	0.949521	0.000583886	0.00242258	0.100578
COG1	0.170689	0.0250006	0.43521	0.309013	0.00216358	0.0024228	0.100578
CYB5R1	0.050737	0.0103918	0.767758	0.648385	0.00474506	0.00242814	0.100578
CNPPD1	0.518574	0.0131972	0.0152384	0.239718	0.0499447	0.00243267	0.100578
NSUN5	0.493016	0.00642709	0.0210591	0.534874	0.0353324	0.00245039	0.10068
WTIP	0.00640107	0.0611604	0.457552	0.047127	0.149073	0.00244666	0.10068
FRAS1-2	0.00636447	0.246015	0.0920087	0.0143674	0.619431	0.00248016	0.101586
SHROOM3	0.047921	0.286187	0.322532	0.0447645	0.00650911	0.00248967	0.10166
DDT	0.685027	0.00201405	0.677367	0.496727	0.00281648	0.00251584	0.102412
OSGIN1	0.461626	0.143543	0.563649	0.0243901	0.00144223	0.00252474	0.102458
LRRC8C	0.0277835	0.1871	0.00101235	0.393903	0.637498	0.00253549	0.102578
MLF1	0.234972	0.694692	0.0109698	0.00258983	0.288511	0.0025585	0.103193
ELOVL6	0.147742	0.371042	0.00541331	0.252588	0.0180253	0.00257679	0.10332
PNKD	0.119174	0.00422938	0.0157233	0.876549	0.194551	0.00257733	0.10332
ZNF358	0.87503	0.00571185	0.146679	0.370986	0.00499517	0.00258714	0.103399
TEX22	0.450974	0.249724	0.283444	0.347042	0.000124468	0.00261526	0.103495
ODZ3	0.0079208	0.670701	0.586865	0.0439505	0.0101342	0.00262876	0.103495
SHARPIN	0.521974	0.00265124	0.0659796	0.900371	0.0166995	0.002607	0.103495
PRR5	0.119313	0.000565351	0.20156	0.528282	0.193187	0.00262728	0.103495
FAM213B	0.308403	0.000814373	0.0260953	0.431041	0.489665	0.00262142	0.103495
SLC7A8	0.329019	0.600217	0.305323	2.83e-05	0.818079	0.00263883	0.103582
MAFK	0.155556	0.389803	0.372832	0.127989	0.000488131	0.00266142	0.103875
TBL3	0.991058	0.00160822	0.890845	0.881561	0.00113333	0.00266992	0.103875
SEMA4D	0.831015	0.194453	0.61319	1.93e-05	0.739507	0.00266394	0.103875
NDUFS8	0.997899	0.00403241	0.472548	0.0273379	0.0276314	0.00269423	0.104206
TRIM25	0.000219931	0.729056	0.037755	0.372319	0.636565	0.00269204	0.104206
ZFPM1	0.130295	0.0191649	0.586507	0.885153	0.00111761	0.00271122	0.104556
LBP	0.654056	0.00687648	0.0655921	0.591965	0.00854898	0.00277101	0.104719
PKN1	0.535804	0.00260499	0.246373	0.495481	0.00867036	0.00274987	0.104719
DUSP15	0.405849	0.00175697	0.442936	0.489961	0.00943795	0.00272713	0.104719
TGFBR3L	0.913732	0.175264	0.00151293	0.361631	0.0169903	0.00276524	0.104719
C7H19orf60	0.502772	0.00897067	0.0173522	0.636428	0.0298593	0.00276331	0.104719
MYLK2	0.765486	0.0367224	0.146374	0.000961085	0.377346	0.00277004	0.104719
LGALS3	0.0006926	0.286523	0.0859581	0.0916535	0.943909	0.00274775	0.104719
LOC789200	0.52589	0.00687196	0.0821283	0.873694	0.0060758	0.00288157	0.106273
EXOSC4	0.401426	0.00106873	0.859066	0.287151	0.014549	0.00283384	0.106273
PIGQ	0.0525482	0.0107529	0.144023	0.970308	0.0200593	0.00289273	0.106273
C11H9orf50	0.469598	0.00112262	0.390498	0.270972	0.028153	0.00287481	0.106273
NELFB	0.570955	0.00635994	0.0504417	0.138315	0.0625021	0.00289208	0.106273
MOB2	0.839296	0.00121122	0.0432574	0.53257	0.0670259	0.00287382	0.106273
LMNA	0.312696	0.0471252	0.622384	0.00155149	0.109708	0.00286231	0.106273
GDAP1	0.752102	0.884617	0.00808365	0.00230892	0.126983	0.00288332	0.106273
HABP2	0.000240404	0.629029	0.0637599	0.205845	0.796295	0.00288805	0.106273
MTUS2	0.656255	0.0257594	0.0371951	0.0029851	0.816178	0.00282341	0.106273
CDC42EP2	0.866789	0.0353615	0.00121096	0.275074	0.155757	0.0029011	0.106285
RHOG	0.914658	0.00726057	0.0645765	0.514794	0.00731378	0.00293331	0.106577
GHDC	0.251107	0.010172	0.0485758	0.761923	0.0170357	0.00292782	0.106577
TMEM141	0.15853	0.00198917	0.292519	0.79563	0.0218944	0.00292305	0.106577
LOC101903383	0.900177	0.0570727	0.0166341	0.297542	0.00640907	0.00295308	0.107
DLGAP4	0.636317	0.484304	0.284189	0.00156337	0.0121619	0.0029996	0.107797
LOC101904053	0.103081	0.0821763	0.00664438	0.394762	0.0749026	0.00299834	0.107797
C15H11orf70	6.03e-05	0.387128	0.478411	0.432583	0.343617	0.00299287	0.107797
PEX16	0.00615613	0.00616718	0.525332	0.862268	0.0972761	0.00300971	0.107867
CLIP2	0.399019	0.379139	0.0221961	0.00521176	0.0969768	0.00304123	0.108701
KLHDC3	0.413117	0.0355098	0.691458	0.00225756	0.0751124	0.00307088	0.109465
NPNT	0.00385481	0.0876158	0.129858	0.238492	0.165585	0.00308635	0.109719
RNF208	0.100892	0.00570066	0.974695	0.713227	0.00442959	0.00313663	0.111017
SNTA1	0.32455	0.00294897	0.0689471	0.506366	0.0530752	0.00313968	0.111017
HHIPL1	0.278713	0.00421608	0.0395531	0.351687	0.109517	0.00316099	0.111472
TPGS1	0.179229	0.00320517	0.968522	0.401139	0.00814039	0.003195	0.111714
ADAM8	0.00578463	0.792016	0.672103	0.0644188	0.00924263	0.00321606	0.111714
CHCHD10	0.973454	0.00153188	0.448147	0.261793	0.0105493	0.00323156	0.111714
LOC531692	0.0835886	0.0110247	0.331848	0.265589	0.0223056	0.00318846	0.111714
RAMP3	0.0099676	0.0209416	0.841282	0.405284	0.0259775	0.00323563	0.111714
CHODL	0.74571	0.45216	0.000690829	0.240954	0.0327201	0.00321996	0.111714
HPCAL1	0.303631	0.0293326	0.00191038	0.887461	0.120468	0.00319782	0.111714
HPS6	0.20548	0.0193882	0.0289623	0.0728436	0.217668	0.00321109	0.111714
XRCC1	0.286303	0.0293395	0.677594	0.0723079	0.00465492	0.00331988	0.11285
C25H16orf13	0.821068	0.00187149	0.35918	0.162144	0.0210673	0.00328167	0.11285
ATXN7L1	0.841172	0.748484	0.00594642	0.00700567	0.0730166	0.00331905	0.11285
LRRC14	0.915173	0.0227227	0.00315256	0.371899	0.077974	0.00330147	0.11285
ZNF444	0.0389711	0.0151827	0.0827075	0.270135	0.143626	0.00329844	0.11285
LOC101905626	0.593521	0.887832	7.83e-05	0.172314	0.269407	0.0033194	0.11285
BREH1	0.697182	0.176654	0.000378295	0.272508	0.151861	0.00333526	0.113081
ZNF628	0.33832	0.0117328	0.301247	0.996824	0.00163466	0.00336072	0.113362
LOC101904315	0.0206989	0.23995	0.0709263	0.0625265	0.0882151	0.00335394	0.113362
CLASRP	0.201927	0.367965	0.494168	0.268047	0.000203273	0.00342539	0.114511
TMCO6	0.149276	0.423519	0.0344377	0.137613	0.00668076	0.00342662	0.114511
ADK	0.114326	0.945581	0.169096	0.00277358	0.0393497	0.00341852	0.114511
LOC788334	0.00923822	0.0438356	0.949047	0.00524203	0.994686	0.0034295	0.114511
ACOT8	0.464614	0.0169443	0.483864	0.0250073	0.0211128	0.00343842	0.114519
RSG1	0.294425	0.0452299	0.0232011	0.795537	0.00832752	0.00348228	0.115396
ADAMTS8	0.0215269	0.932019	0.0177752	0.194714	0.0293989	0.00347573	0.115396
UBXN1	0.9947	0.00276075	0.811187	0.0338317	0.0275258	0.00351609	0.116225
RHBDF1	0.81998	0.0921734	0.000711005	0.941784	0.0413009	0.00353533	0.116569
SIK1	0.482582	0.554808	0.137214	8.1e-05	0.706705	0.00355087	0.116789
SLC4A3	0.574863	0.0853111	0.234255	0.206673	0.000897125	0.00358378	0.116996
CITED4	0.644266	0.0802545	0.0119014	0.71214	0.00483005	0.00356749	0.116996
LIMK2	0.462761	0.0240019	0.0137264	0.525012	0.0265291	0.00357578	0.116996
LOC101904143	0.0482031	0.150644	0.339931	0.211402	0.00421974	0.00367045	0.119236
GSTM2	0.174863	0.0323355	0.00636732	0.627684	0.0973287	0.00366745	0.119236
TNNT1	0.597588	0.00511191	0.0264622	0.344301	0.0795282	0.00368423	0.119389
NUDT18	0.901456	0.00471094	0.232782	0.00508496	0.444076	0.00370672	0.119687
C7H19orf80	0.0665856	0.0624274	0.00733693	0.083567	0.877463	0.00371157	0.119687
ZNF324	0.734706	0.00330232	0.242499	0.762293	0.00503903	0.00373981	0.120011
MRPS26	0.660398	0.00142536	0.112346	0.210151	0.101688	0.00373965	0.120011
LOC101904771	0.180122	0.0592226	0.105976	0.00820992	0.244534	0.00375116	0.120083
MYOZ2	0.0303506	0.890155	0.0014272	0.27683	0.214117	0.00377009	0.120396
TRANK1	0.287139	0.365913	0.158281	0.000351032	0.393735	0.00378552	0.120597
ARFGAP2	0.234425	0.0197855	0.965918	0.0586396	0.00878179	0.00379566	0.120629
SLC9A3R1	0.276944	0.272135	0.0334457	0.677273	0.00138542	0.00386409	0.121459
CCHCR1	0.43108	0.00933829	0.5115	0.421186	0.00271776	0.00385446	0.121459
PRKCSH	0.0630977	0.0696307	0.152323	0.411926	0.00859355	0.00386862	0.121459
LOC404103	0.0590892	0.056041	0.231338	0.0543506	0.0566079	0.00385438	0.121459
CRLF1	0.289378	0.0423473	0.0444253	0.0293878	0.148525	0.00387704	0.121459
FNDC1-2	0.72795	0.850847	0.00107918	0.0224442	0.156149	0.0038375	0.121459
TRMT1	0.741449	0.0125402	0.366255	0.590139	0.0011984	0.00391465	0.121769
SLC3A2	0.291577	0.029281	0.0822575	0.014564	0.234651	0.00390488	0.121769
STYXL1	0.594332	0.00701843	0.000950804	0.761358	0.795005	0.00390555	0.121769
AKR1A1	0.717973	0.00248786	0.880251	0.0980438	0.0157221	0.00393245	0.122036
CPM	0.0307394	0.0420181	0.0996585	0.291241	0.065059	0.00395026	0.1223
LRRC39	0.830848	0.796278	4.48e-05	0.24331	0.340697	0.00397111	0.122658
MEDAG	0.940609	0.469005	0.00411351	0.0132379	0.103775	0.00401277	0.123655
AGPAT6	0.0385876	0.0132777	0.777323	0.387417	0.0164645	0.00406742	0.125047
GP9	0.0395221	0.542749	0.816912	0.246136	0.000603788	0.00414038	0.12582
BAI1	0.0012837	0.848989	0.466662	0.792106	0.00655826	0.00418339	0.12582
PSMD13-2	0.316691	0.00872829	0.343616	0.18861	0.0147436	0.00418247	0.12582
DDX28	0.840275	0.007936	0.643903	0.0288863	0.0211155	0.00415722	0.12582
SPAG8	0.376245	0.0335936	0.00856833	0.896327	0.0270511	0.00416504	0.12582
SEMA4G	0.0415126	0.0896532	0.901187	0.0173521	0.0448397	0.00414654	0.12582
LOC101903832	0.16046	0.122163	0.00672354	0.0787601	0.248841	0.00411625	0.12582
TRIM47	0.359779	0.0366995	0.115329	0.00543826	0.319528	0.00418796	0.12582
ZNF621	0.895135	0.302698	0.000149779	0.087472	0.729131	0.00412231	0.12582
GRAMD1B	0.0952344	0.77533	0.000903327	0.0481904	0.810645	0.00414203	0.12582
CCL21	0.0143189	0.404117	0.930402	0.00243134	0.204259	0.00421923	0.126471
COX5B	0.904912	0.0114253	0.474367	0.00814107	0.0672785	0.00423337	0.126608
ARMC5	0.528668	0.00328689	0.320479	0.912182	0.00541605	0.00430645	0.126645
CTU2	0.0210329	0.0762879	0.198443	0.637471	0.0137459	0.00434986	0.126645
SELO	0.775046	0.00280518	0.0969859	0.941413	0.0138287	0.00429956	0.126645
MMP16	0.841376	0.749647	0.0828578	0.00301935	0.0175553	0.00432757	0.126645
NR2F1	0.152615	0.107584	0.0225492	0.317046	0.0231573	0.00426941	0.126645
TBKBP1	0.802362	0.00561174	0.670633	0.0376978	0.0244506	0.00434224	0.126645
PTGES	0.300869	0.129508	0.82483	0.00233654	0.0368424	0.0043237	0.126645
SLC41A3	0.505832	0.0899705	0.00206058	0.236965	0.124868	0.00433277	0.126645
CHST6	0.990192	0.791269	0.000100309	0.147018	0.240393	0.00433593	0.126645
WDR60	0.000900609	0.1649	0.0617012	0.694437	0.430181	0.00429089	0.126645
LOC101904465	0.135457	0.0637369	0.0500954	0.0132392	0.473494	0.00426152	0.126645
C26H10orf26	0.329805	0.0277749	0.0401587	0.00901712	0.818587	0.00426614	0.126645
HSP90AA1	0.756687	0.682877	0.000543011	0.0411761	0.242413	0.00436166	0.126709
PNPLA2	0.640389	0.00950874	0.483017	0.53418	0.00181382	0.00441615	0.12719
LOC101907604	0.672785	0.600113	0.000885739	0.364265	0.0218746	0.00441587	0.12719
NDUFB7	0.568562	0.0028551	0.622766	0.0967472	0.0290205	0.0044035	0.12719
PPARD	0.787348	0.175695	0.0177117	0.0019157	0.607274	0.00441678	0.12719
ZNF470	0.0287248	0.954784	0.00152786	0.556647	0.122726	0.00443035	0.127303
XAB2	0.556121	0.0100137	0.347146	0.607105	0.00247887	0.00448189	0.127995
NDUFAF3	0.888445	0.0145902	0.960253	0.0640487	0.00366125	0.00449239	0.127995
MED22	0.574863	0.00585301	0.116643	0.233938	0.0315494	0.0044679	0.127995
IFIH1	0.631221	0.0141306	0.523924	0.00166527	0.375179	0.00449325	0.127995
ETV6	0.671395	0.588617	0.000304496	0.034978	0.697314	0.00451014	0.128199
PATZ1	0.361975	0.29122	0.277754	0.00794563	0.0127794	0.00455173	0.129103
AP2S1	0.953019	0.000801539	0.15328	0.299814	0.0850995	0.00456741	0.129269
PPAPDC3	0.671863	0.00386684	0.126698	0.352147	0.025931	0.00458741	0.129558
ZNF18	0.923357	0.00395992	0.0763033	0.292251	0.0369915	0.00459878	0.129601
MED12	0.313583	0.617984	0.214497	0.00995698	0.00732998	0.00461789	0.129862
PTP4A3	0.494856	0.0261697	0.170688	0.480869	0.00287851	0.004646	0.130375
ACTC1	0.0107998	0.184214	0.176475	0.0114013	0.766693	0.00465608	0.13038
C3H1orf85	0.711964	0.013098	0.911206	0.212112	0.00171294	0.00467592	0.130399
PCBP4	0.919371	0.00404332	0.191511	0.323504	0.0134617	0.00468989	0.130399
BGN	0.963238	0.304917	0.0764165	0.00480367	0.0288113	0.00469632	0.130399
RPS27L	0.0386399	0.309633	0.0102391	0.176857	0.143069	0.00468917	0.130399
CCS	0.73286	0.000782886	0.138831	0.782468	0.0502861	0.00472634	0.130957
CTSF	0.608424	0.0439874	0.553794	0.0779092	0.00273573	0.00475298	0.131145
UHRF1	0.0104763	0.672723	0.178616	0.00862848	0.290085	0.00474424	0.131145
ACTR3B	0.543634	0.101024	0.394867	0.210932	0.000701843	0.00480805	0.131169
PON1	0.00969724	0.148787	0.0472817	0.803696	0.0585626	0.00480846	0.131169
PPAP2C	0.463987	0.00186065	0.502406	0.0625228	0.117381	0.00477892	0.131169
MPV17L2	0.539157	0.000334737	0.177797	0.699484	0.141685	0.00477564	0.131169
SELENBP1	0.0695821	0.0245259	0.0362125	0.171081	0.302495	0.00479492	0.131169
FAM124B	0.028565	0.185859	0.0250327	0.0521776	0.463718	0.00481353	0.131169
LRFN3	0.625743	0.0150921	0.624731	0.831816	0.000675772	0.00492046	0.131688
NCKIPSD	0.883425	0.0572772	0.796208	0.0279397	0.00292105	0.0048905	0.131688
RNF167	0.131288	0.0112885	0.644775	0.908562	0.00374794	0.00485438	0.131688
ESPN	0.251101	0.0455011	0.0273168	0.314644	0.0335133	0.00489369	0.131688
DGCR6	0.670923	0.0022083	0.452119	0.143947	0.0344132	0.00492244	0.131688
COX4I1	0.746318	0.00283893	0.500203	0.0441756	0.0702924	0.00489352	0.131688
TEX30	0.513716	0.629961	0.00965783	0.0136223	0.0778011	0.00491632	0.131688
NDUFA13	0.979514	0.00227325	0.333903	0.026573	0.166317	0.00488821	0.131688
LOC785567	0.0295696	0.509316	0.00649253	0.0783214	0.432172	0.00491335	0.131688
C13H20orf27	0.834269	0.00769183	0.034831	0.50848	0.0294641	0.00495445	0.131742
SSH3	0.0831331	0.0820036	0.0145205	0.915837	0.0368509	0.00494623	0.131742
PRADC1	0.224165	0.00118431	0.504688	0.511339	0.0487854	0.00494786	0.131742
LSMD1	0.30209	0.00884043	0.65535	0.0265633	0.0723551	0.00497044	0.131902
C23H6orf108	0.728793	0.00349443	0.259024	0.501074	0.0102371	0.00499135	0.132066
NR1H3	0.617193	0.00269424	0.24539	0.260315	0.0319033	0.00499667	0.132066
FSTL1	0.953566	0.0936659	0.0818113	0.0648021	0.00725177	0.00504376	0.132211
LOC101903988	0.00391555	0.782022	0.781673	0.199573	0.00728223	0.00509039	0.132211
DACT3	0.300844	0.0610005	0.28556	0.0664132	0.0101906	0.00516103	0.132211
LMF2	0.791415	0.0153165	0.694315	0.0280879	0.0150505	0.00517255	0.132211
SLC35E4	0.863483	0.0328833	0.0100032	0.792431	0.0154096	0.00507973	0.132211
CCSAP	0.00709557	0.0871979	0.266859	0.95487	0.0223116	0.00513093	0.132211
CIB1	0.850761	0.00566697	0.0172618	0.887524	0.047009	0.00508376	0.132211
GRINA	0.87792	0.00871185	0.0616216	0.150383	0.0480862	0.0050169	0.132211
NUDT16L1	0.503523	0.00157806	0.200091	0.460943	0.0484919	0.00516828	0.132211
ETFB	0.190721	0.00490095	0.075472	0.920336	0.0539189	0.00511334	0.132211
TRERF1	0.832808	0.271156	0.00615061	0.0445554	0.0554912	0.00504399	0.132211
TUBA4A	0.4221	0.00299825	0.0430519	0.957313	0.0677853	0.00514954	0.132211
SIX2	0.178648	0.0648054	0.0193168	0.0836514	0.185538	0.00508247	0.132211
UROD	0.0426935	0.00443147	0.329098	0.227348	0.248485	0.00513071	0.132211
KLHL36	0.226953	0.150337	0.106509	0.00199935	0.471347	0.00503419	0.132211
LOC100336949	0.0429485	0.184125	0.00207961	0.352471	0.613055	0.00516811	0.132211
RPH3AL	0.0162144	0.386115	0.243837	0.00329896	0.694171	0.00510839	0.132211
LOC101903525	0.289671	0.785764	0.0979939	0.34183	0.000468987	0.00519099	0.132223
C19H17orf103	0.802348	0.0373469	0.00719698	0.251195	0.0661419	0.00519853	0.132223
MYCT1	0.913497	0.123451	0.000265879	0.204099	0.586228	0.00520311	0.132223
SLC22A18	0.900577	0.010233	0.835614	0.252685	0.0018594	0.00523457	0.132767
CCDC162P	0.715152	0.0879588	0.247595	0.000620066	0.377397	0.00526179	0.133201
IGF1R	0.0721997	0.664907	0.0316382	0.0427659	0.0563113	0.00527509	0.133282
LEPREL2	0.165668	0.294109	0.0331392	0.229891	0.0100442	0.00534731	0.133319
MRPS2	0.342092	0.00350847	0.24692	0.578066	0.0215327	0.00530701	0.133319
RAC3	0.615667	0.00170193	0.4247	0.132944	0.0628916	0.0053395	0.133319
YIF1B	0.846334	0.000954561	0.0855572	0.468535	0.113933	0.00530788	0.133319
LOC101906052	0.852842	0.945879	0.0361759	0.000870355	0.145747	0.00532025	0.133319
LOC100847861	0.361053	0.00106036	0.430327	0.0497534	0.453484	0.00533583	0.133319
CPT1A	0.851493	0.6316	0.000174303	0.0399358	0.993482	0.00533793	0.133319
NCLN	0.842358	0.00928053	0.563895	0.171125	0.00496136	0.0053618	0.133428
TIMP1	0.855052	0.0166645	0.189223	0.034651	0.0406948	0.00542191	0.134574
SCARF1	0.875365	0.728646	0.0091349	0.00766399	0.0855098	0.00543846	0.134574
TNXB	0.500864	0.54662	0.043188	0.00252888	0.127614	0.00543594	0.134574
MRPL38	0.549022	0.00529305	0.146855	0.344346	0.0261354	0.00546094	0.134877
LOXL4	0.171496	0.222414	0.00154778	0.0789471	0.829611	0.00548709	0.13527
GPR172A	0.583351	0.0121675	0.304585	0.594024	0.0030191	0.00549771	0.135278
LOC101904864	0.0395756	0.0299075	0.22339	0.771624	0.0191578	0.00552918	0.135382
GAK	0.0728642	0.0337863	0.714044	0.0844524	0.0263525	0.00553271	0.135382
CACNG1	0.465622	0.0034506	0.105045	0.462566	0.0500979	0.00553167	0.135382
LOC100848655	0.621518	0.934877	0.898902	0.0922687	8.14e-05	0.00554343	0.135393
ADAL	0.769317	0.839718	0.00182813	0.00672934	0.494979	0.00555432	0.135408
ALS2CL	0.70902	0.134169	0.349882	0.0285436	0.00417397	0.00558597	0.135431
TXNRD2	0.819238	0.00474926	0.146465	0.981787	0.00712382	0.00560613	0.135431
CST3	0.318707	0.00762831	0.216513	0.0495739	0.152754	0.00560659	0.135431
CYB5RL	0.43908	0.00824442	0.0308592	0.214493	0.165086	0.00557616	0.135431
LOC515697	0.13449	0.464713	0.523424	0.000431009	0.282117	0.00559833	0.135431
PSENEN	0.348521	0.00818733	0.139412	0.427824	0.0235531	0.00562887	0.135473
BTNL9	0.329266	0.0772834	0.0977497	0.052076	0.0309261	0.00562638	0.135473
LCAT	0.976714	0.259533	0.443227	3.85e-05	0.929951	0.00564285	0.135562
ZNF524	0.46136	0.00325311	0.33166	0.714881	0.0113634	0.00566375	0.135817
RCN3	0.635435	0.0571125	0.0299223	0.00973187	0.38398	0.00567785	0.135908
BMF	0.235747	0.120543	0.132877	0.0949914	0.0113862	0.00570377	0.136281
CD59	0.315931	0.519777	0.203307	0.0807072	0.00154191	0.00577322	0.137194
MAP1LC3A	0.949946	0.00803381	0.101656	0.507297	0.0105263	0.00576158	0.137194
LIN7B	0.841805	0.00103065	0.621924	0.386369	0.0199786	0.00578353	0.137194
STRA13	0.753778	0.0376807	0.365266	0.00665813	0.0602992	0.00578361	0.137194
EPN1	0.732504	0.00296002	0.730439	0.771581	0.00345071	0.0058341	0.137759
SLC25A19	0.850114	0.0634208	0.0472571	0.00711688	0.232457	0.00583249	0.137759
LOC101902489	0.0110519	0.0223858	0.0486475	0.84526	0.414962	0.00583876	0.137759
MED27	0.315556	0.031137	0.922773	0.37965	0.00124186	0.00589063	0.137884
ASMTL	0.530647	0.00953273	0.341461	0.405872	0.00605998	0.005865	0.137884
GPR137	0.773768	0.00147993	0.772528	0.713756	0.00674515	0.00587533	0.137884
PLBD2	0.739157	0.0180662	0.0677716	0.272975	0.0173707	0.00590679	0.137884
TSEN2	0.0695109	0.0237569	0.674735	0.00558401	0.688502	0.00589946	0.137884
SLC37A4	0.246258	0.0646476	0.224345	0.00168263	0.710963	0.00588863	0.137884
CDK5	0.801891	0.00518283	0.105851	0.302257	0.0323954	0.00592261	0.138009
RNF26	0.416216	0.0383679	0.196001	0.202323	0.00682697	0.00593786	0.138121
KIAA0415	0.581319	0.0320315	0.120464	0.926359	0.00209846	0.00597381	0.138712
CORO1B	0.591765	0.00878891	0.872281	0.0468588	0.020826	0.00603829	0.139943
ENPP2	0.0603387	0.0208023	0.86912	0.190925	0.0213048	0.00604801	0.139943
NDUFB9	0.618603	0.0106343	0.415374	0.0304381	0.0535915	0.00606716	0.14014
ASL	0.523102	0.0381673	0.523109	0.499435	0.000861683	0.00610298	0.140352
ANKRD13B	0.927761	0.0190029	0.284698	0.9109	0.00104191	0.00635816	0.140352
ARAP1	0.219601	0.128514	0.0709934	0.971658	0.00231047	0.00610613	0.140352
TLE2	0.338457	0.014861	0.381298	0.844391	0.00281915	0.00617053	0.140352
SBF1	0.610466	0.0292216	0.309189	0.133807	0.00653796	0.00641577	0.140352
NAT14	0.46035	0.0143305	0.122065	0.610965	0.00985128	0.00643597	0.140352
FN1	0.486421	0.990706	0.00164871	0.345845	0.0175248	0.00640671	0.140352
TMEM259	0.21796	0.0179081	0.583106	0.11432	0.018602	0.00642976	0.140352
RPL10	0.392145	0.0137684	0.216315	0.214787	0.0191558	0.00639728	0.140352
PVRL2	0.740659	0.0102088	0.355916	0.0725464	0.0246316	0.00640062	0.140352
LOC100847509	0.745798	0.419412	0.772661	0.000775821	0.0255129	0.00637704	0.140352
METTL12	0.507352	0.016504	0.040366	0.455916	0.0292643	0.00611728	0.140352
APRT	0.78693	0.00386083	0.722692	0.0740091	0.0293908	0.00636974	0.140352
RPL3L	0.393604	0.00948691	0.0639167	0.685744	0.0295837	0.00643142	0.140352
HMOX2	0.459515	0.0140987	0.0606012	0.404448	0.0296909	0.00631198	0.140352
NOL3	0.820835	0.00029824	0.824853	0.785211	0.0305826	0.00643816	0.140352
ME3	0.188094	0.0626441	0.0330373	0.352345	0.0339306	0.00625462	0.140352
CD5L	0.177719	0.599327	0.0828133	0.0152786	0.0346645	0.00627136	0.140352
ZYX	0.648427	0.0901598	0.808325	0.00281558	0.0352898	0.00629387	0.140352
HIGD2A	0.477526	0.00413863	0.672902	0.0792315	0.0437733	0.00621511	0.140352
NDUFS7	0.280334	0.00310266	0.226584	0.508475	0.0481893	0.00641941	0.140352
NSMF	0.0362639	0.0334017	0.131488	0.438253	0.0676221	0.00631705	0.140352
EDC3	0.217992	0.0885459	0.242785	0.0121031	0.0827851	0.0062939	0.140352
NADSYN1	0.616395	0.0674674	0.371565	0.0029275	0.105441	0.00636385	0.140352
ADCK4	0.538941	0.0296776	0.00476511	0.573022	0.110984	0.00643626	0.140352
RNF187	0.0962514	0.00257261	0.166356	0.839007	0.138867	0.00639166	0.140352
FNTB	0.152768	0.103918	0.219269	0.00649193	0.202096	0.00617207	0.140352
KLHDC8B	0.832247	0.0186205	0.005691	0.212494	0.255337	0.00637826	0.140352
MXRA8	0.673948	0.374656	0.0153982	0.00460312	0.269396	0.00641226	0.140352
C25H7orf43	0.775306	0.0142672	0.00334952	0.407277	0.299083	0.00612065	0.140352
LPAR6	0.493291	0.193172	0.000318606	0.444593	0.352451	0.00635218	0.140352
PAK6	0.686563	0.000188979	0.0693553	0.878472	0.600829	0.00634487	0.140352
IL17RA	0.635866	0.185967	0.000102611	0.528028	0.754555	0.00642444	0.140352
SLC25A30	0.056725	0.12379	0.000923713	0.755988	0.953825	0.00627658	0.140352
ADRBK1	0.431131	0.0203399	0.35931	0.0704118	0.0221843	0.00650589	0.141176
TMEM101	0.131611	0.00785579	0.579947	0.259982	0.0315163	0.00649775	0.141176
LOC101902970	0.267116	0.16283	0.00272813	0.262711	0.157961	0.00650806	0.141176
TADA3	0.206414	0.0104631	0.533123	0.50043	0.00871461	0.00659813	0.14266
CAV3	0.539263	0.000891862	0.236711	0.316153	0.139405	0.00659467	0.14266
GUK1	0.105589	0.0107382	0.501625	0.749567	0.0118349	0.00662045	0.142675
HSD17B8	0.40569	0.00944356	0.376306	0.0561521	0.0622941	0.00661811	0.142675
FAM89B	0.942145	0.0062196	0.0245452	0.580569	0.0606618	0.00663883	0.142838
SLC25A1	0.143798	0.0301342	0.150855	0.252677	0.030875	0.00667036	0.142991
LOC100847554	0.0163441	0.209246	0.122017	0.238627	0.0514212	0.00668934	0.142991
PC	0.769178	0.0748797	0.0958326	0.011831	0.0783469	0.00668553	0.142991
RPS6KA5	0.00164191	0.0283894	0.537765	0.530078	0.382978	0.00666031	0.142991
PLEKHM2	0.751771	0.00902954	0.255807	0.544295	0.00545541	0.00672213	0.14346
TRIM28	0.335979	0.0192152	0.470471	0.312361	0.00550467	0.00678275	0.143954
NUDT22	0.59873	0.00304579	0.624314	0.276428	0.0165812	0.00677897	0.143954
NDUFA7	0.730528	0.0229386	0.639942	0.0056698	0.0860062	0.00678892	0.143954
TOR4A	0.0334901	0.00977631	0.138475	0.675159	0.169943	0.00676407	0.143954
BRF1	0.769323	0.0166263	0.0629263	0.55754	0.0117239	0.00681802	0.144019
MYL2	0.348929	0.0186857	0.0353897	0.506778	0.0448819	0.00680621	0.144019
CPXM2	0.21917	0.418397	0.00913744	0.00908654	0.692001	0.00682479	0.144019
PTOV1	0.306101	0.00256679	0.324176	0.675882	0.0307631	0.0068495	0.14431
OLFML2A	0.808128	0.683041	0.0806	0.000138421	0.862394	0.00686315	0.144367
LOC615727	0.390393	0.450644	0.296271	0.078266	0.00130781	0.00688509	0.144598
CR2	0.274739	0.0389241	0.425	0.370434	0.0031963	0.00692682	0.144904
RNPEPL1	0.662302	0.00518248	0.172196	0.991271	0.00919596	0.00693263	0.144904
ANXA1	0.601497	0.822454	0.00779481	0.0308444	0.0452595	0.00692851	0.144904
COX8A	0.131141	0.00464193	0.882566	0.268104	0.0375896	0.00695676	0.144949
PTGER4	0.187222	0.00887548	0.009212	0.615168	0.573849	0.00694709	0.144949
GMPPA	0.541324	0.00279718	0.543109	0.617759	0.0106936	0.00697307	0.14506
GSTT1	0.200906	0.00385645	0.56462	0.0172628	0.725233	0.00701279	0.145656
LOC511919	0.758676	0.00643811	0.830203	0.405278	0.00340215	0.00711513	0.14574
POLD4	0.657816	0.00352601	0.670104	0.589209	0.0061536	0.00715454	0.14574
TESK1	0.778364	0.0206022	0.14823	0.378258	0.00626505	0.00715241	0.14574
EIF4EBP1	0.512203	0.00458192	0.356789	0.554192	0.0120225	0.00710428	0.14574
THOC6	0.129467	0.0137644	0.722638	0.113605	0.037675	0.00704409	0.14574
FRRS1	0.0439646	0.0653578	0.287883	0.16464	0.0407731	0.00708103	0.14574
L3MBTL2	0.496479	0.0317783	0.0938948	0.0288713	0.129579	0.00707129	0.14574
LOX	0.455778	0.449676	0.0544871	0.00230786	0.218922	0.00716049	0.14574
DEDD2	0.938484	0.0178663	0.49681	0.00300389	0.223001	0.00710523	0.14574
UQCRQ	0.745173	0.0512568	0.468331	0.00093755	0.333746	0.0071205	0.14574
TBCEL	0.625	0.245447	0.000381183	0.177116	0.539258	0.00710964	0.14574
ZBTB40	0.64319	0.676218	0.491439	3.21e-05	0.812316	0.00709932	0.14574
CYB561	0.84006	0.0820862	0.105347	0.000939707	0.825943	0.00715703	0.14574
PLCD1	0.699432	0.00962696	0.955751	0.0600252	0.014798	0.00722625	0.146078
LOC100847122	0.128608	0.113993	0.0269949	0.386521	0.0371494	0.00719647	0.146078
TM7SF2	0.0315426	0.0154514	0.372944	0.278952	0.112692	0.00722415	0.146078
PI16	0.350974	0.629805	0.0198267	0.00502311	0.259982	0.00723245	0.146078
FLT3LG	0.0241285	0.00326666	0.985752	0.26636	0.27643	0.00723023	0.146078
CAMSAP3	0.186663	0.0495305	0.491031	0.593691	0.00213103	0.00725048	0.146218
PCOLCE2	0.180676	0.280467	0.127298	0.081853	0.0109485	0.00728327	0.146655
LTBR	0.146867	0.128798	0.303541	0.216288	0.00472126	0.00735576	0.146666
MAPK12	0.429771	0.00474729	0.962564	0.599247	0.00500922	0.00738365	0.146666
SLC39A3	0.54846	0.00400668	0.159448	0.578839	0.0290641	0.00738333	0.146666
BTBD2	0.0891209	0.0119432	0.290027	0.571806	0.0330247	0.00732603	0.146666
RELB	0.885299	0.0261997	0.726742	0.00325464	0.106125	0.0073197	0.146666
ART5	0.26806	0.000145774	0.962654	0.875462	0.177167	0.00733049	0.146666
TPI1	0.42949	0.00215208	0.469206	0.0622217	0.21547	0.00731279	0.146666
LOC101906451	0.252967	0.0680005	0.00817281	0.092284	0.454215	0.00738182	0.146666
SDC4	0.225229	0.187581	0.0506589	0.00479492	0.574458	0.00738391	0.146666
HMBS	0.242723	0.0269643	0.904458	0.12463	0.0080243	0.00740543	0.146873
FAM171A2	0.690438	0.0126816	0.909709	0.769485	0.000982379	0.0074937	0.147254
LOC101903837	0.29243	0.0329043	0.825494	0.664223	0.00114449	0.00750861	0.147254
SUGP1	0.166614	0.0218649	0.800553	0.428861	0.00479955	0.00747786	0.147254
UBA52	0.559475	0.00275059	0.859505	0.321881	0.0141974	0.00751397	0.147254
PRKCZ	0.24161	0.0114768	0.113938	0.453088	0.0421415	0.00750356	0.147254
FAM207A	0.033964	0.0192048	0.0901862	0.30432	0.336552	0.007497	0.147254
CD274	0.00256608	0.222449	0.092761	0.262869	0.430101	0.00746358	0.147254
FDX1L	0.0372172	0.0135939	0.203636	0.0663661	0.87169	0.0074405	0.147254
CLDN5	0.153827	0.0228616	0.338847	0.286613	0.0178508	0.00755928	0.147703
IDH3G	0.738568	0.0144519	0.19699	0.101871	0.0284392	0.00755483	0.147703
ISLR	0.629548	0.334301	0.0254114	0.00584499	0.195829	0.00758073	0.147891
MGC138914	0.000103976	0.81112	0.166117	0.637092	0.687213	0.00759134	0.147891
RAB11FIP3	0.801725	0.144652	0.692321	0.271025	0.000288061	0.00770725	0.148306
LOC517820	0.450396	0.697583	0.111035	0.0880258	0.00206037	0.00775764	0.148306
SIPA1	0.731243	0.0221045	0.205749	0.380985	0.00500875	0.007774	0.148306
CDK2AP2	0.93626	0.0138222	0.120379	0.662527	0.00624217	0.00785622	0.148306
LOC101902906	0.433523	0.231329	0.101053	0.0690827	0.00908779	0.00778779	0.148306
AKT1S1	0.921586	0.000731535	0.959156	0.986957	0.00983689	0.00771551	0.148306
PIK3R1	0.459546	0.843054	0.222569	0.00723562	0.0100598	0.00771423	0.148306
LOC782348	0.815485	0.0350201	0.703763	0.0271823	0.0113072	0.007629	0.148306
AUP1	0.447337	0.0139292	0.360542	0.147172	0.0194996	0.00786005	0.148306
KLF16	0.319641	0.034842	0.214805	0.124035	0.0214978	0.00780191	0.148306
AMBP	0.0641147	0.0409548	0.140317	0.746615	0.0230594	0.0077715	0.148306
DDX41	0.166327	0.0179352	0.185173	0.434153	0.0265581	0.00779363	0.148306
MRPL41	0.0960587	0.00330226	0.391166	0.990021	0.0509929	0.0077037	0.148306
SIGIRR	0.795352	0.000755742	0.224364	0.910029	0.0512634	0.00772707	0.148306
ERI3	0.570812	0.00309665	0.880041	0.0428103	0.0939298	0.00769599	0.148306
GRASP	0.32923	0.0200094	0.186005	0.0516074	0.101121	0.00781524	0.148306
TIGD4	0.479689	0.213288	0.00131071	0.391286	0.122417	0.00783987	0.148306
FBP1	0.00323345	0.16042	0.0954375	0.252552	0.511609	0.00781676	0.148306
PRUNE2	0.00072596	0.686595	0.22787	0.0832216	0.679445	0.00783888	0.148306
TKT	0.151606	0.17101	0.00297597	0.120859	0.687992	0.00783304	0.148306
S100A13	0.417192	0.00391482	0.989071	0.00532322	0.724578	0.00767492	0.148306
MRPS5	0.0128119	0.392537	0.425664	0.00298559	0.968076	0.00763756	0.148306
ZNF672	0.541534	0.0568749	0.0711476	0.177132	0.0166975	0.00788895	0.148427
HSD17B7	0.689589	0.902674	0.0152277	0.000982799	0.695681	0.00788862	0.148427
GAS7	0.570034	0.48913	0.000959412	0.166186	0.146542	0.00791725	0.148747
ATP5D	0.765865	0.00176678	0.549593	0.870956	0.0101037	0.00794229	0.148791
GADL1	0.478075	0.882559	0.00692698	0.0114747	0.195524	0.00795345	0.148791
ATP6V1C2	0.553241	0.40583	0.222636	0.000222609	0.588274	0.00794385	0.148791
ALG3	0.852483	0.0107754	0.105682	0.206097	0.0329817	0.0079884	0.149234
AP2A2	0.75836	0.0210988	0.856498	0.155267	0.00311167	0.00800728	0.149326
LOC528802	0.680648	0.221936	0.416109	0.00206185	0.0511674	0.00801596	0.149326
CRLF3	0.428974	0.268894	0.00762105	0.0594879	0.128023	0.00806934	0.150108
RFX1	0.666629	0.517577	0.321245	0.073659	0.000826256	0.00811205	0.150267
PPP1R3E	0.084066	0.205159	0.531597	0.00981614	0.0748905	0.00810717	0.150267
LOC100295973	0.0753177	0.0656278	0.110625	0.0397377	0.309482	0.00809437	0.150267
GATSL3	0.746738	0.00605064	0.167091	0.181168	0.0494417	0.00812586	0.150311
TIMP2	0.622937	0.0189025	0.00920005	0.21477	0.291334	0.00813919	0.150347
MARCH2	0.292773	0.00101169	0.435467	0.409864	0.129389	0.00819094	0.151091
LOC101906696	0.787218	0.418749	0.0265523	0.79199	0.000999712	0.00826573	0.151422
TSTA3	0.373474	0.0052298	0.749113	0.716458	0.00658125	0.00823989	0.151422
FAM59B	0.506855	0.0900819	0.0323854	0.42428	0.0110292	0.00825676	0.151422
RPL28	0.753781	0.00116902	0.633876	0.996239	0.0124115	0.00824606	0.151422
LOC100848883	0.0269	0.162971	0.598942	0.151207	0.0174569	0.00826625	0.151422
AGAP3	0.424795	0.0108533	0.124678	0.804536	0.0150296	0.00828268	0.151512
NKD1	0.0377642	0.20953	0.620258	0.0656707	0.021611	0.00829489	0.151525
NPEPL1	0.109081	0.00280959	0.989751	0.901256	0.0255978	0.00832179	0.151806
ST6GALNAC4	0.446702	0.00419365	0.600902	0.608798	0.0102625	0.00835081	0.151916
WSCD1	0.001465	0.353788	0.118877	0.208779	0.545926	0.00834229	0.151916
LAMTOR1	0.108981	0.0072069	0.489568	0.18926	0.0969017	0.00836637	0.151989
RPS28	0.856842	0.00255397	0.534454	0.738317	0.00825518	0.00842947	0.152483
GSTM1-2	0.0158838	0.492781	0.355722	0.15248	0.0168202	0.00843981	0.152483
LOC101908080	0.50905	0.491822	0.122972	0.00288035	0.0801855	0.00841492	0.152483
ANGPT2	0.0208665	0.0320174	0.0786017	0.26226	0.516636	0.00841852	0.152483
PHB2	0.29387	0.00940934	0.347592	0.67564	0.0111734	0.0085338	0.15397
LYVE1	0.417223	0.752051	0.136654	0.00728349	0.0233763	0.00857034	0.154418
FXYD1	0.848075	0.00447706	0.485783	0.0372996	0.106506	0.0085922	0.154601
LOC533921	0.199051	0.520524	0.180919	0.901494	0.00043452	0.00860479	0.154617
CKM	0.540648	0.0100394	0.143173	0.40742	0.0232907	0.00863021	0.154652
CMTM4	0.468859	0.996053	0.159278	0.00120527	0.0822205	0.00862793	0.154652
PEMT	0.924394	0.00772723	0.884092	0.150969	0.00786	0.00872705	0.155451
EIF3F	0.610689	0.0131632	0.355041	0.265034	0.00995926	0.00875919	0.155451
LOC511937	0.320603	0.104338	0.027378	0.35362	0.0232587	0.00875844	0.155451
STK11	0.151416	0.0217443	0.317207	0.141258	0.0510009	0.00875165	0.155451
LTBP3	0.939157	0.089084	0.0953908	0.0104621	0.0899854	0.00874304	0.155451
HSD17B10	0.642134	0.00412906	0.398299	0.0778739	0.0921291	0.00879403	0.155451
CAPG	0.583985	0.154556	0.0602343	0.0118703	0.117604	0.00880444	0.155451
PGP	0.311506	0.0122503	0.0796849	0.0899079	0.27329	0.00870924	0.155451
CADM3	0.210113	0.567708	0.192965	0.000951193	0.340335	0.00869286	0.155451
RET	0.584369	0.30185	0.0100289	0.00974809	0.438421	0.00878094	0.155451
LOC511094	0.0723024	0.00366108	0.121775	0.326071	0.720673	0.00879256	0.155451
ABTB2	0.0275699	0.395681	0.0546113	0.0551884	0.232469	0.00884758	0.156004
RPS9	0.488347	0.00483091	0.687745	0.770601	0.00612751	0.00886204	0.15605
JUND	0.114137	0.111832	0.0583229	0.108128	0.095649	0.00889253	0.156378
CATSPERG	0.776847	0.00365156	0.529849	0.926041	0.00560852	0.00897804	0.156652
SPPL2B	0.391597	0.0316462	0.42101	0.194141	0.00768785	0.00896274	0.156652
TRIM65	0.0544452	0.0668744	0.943094	0.163752	0.0138859	0.00897936	0.156652
RPLP2	0.119775	0.0045168	0.931095	0.532362	0.0289579	0.00894545	0.156652
LOC101905197	0.343606	0.255653	0.0131409	0.181398	0.0372321	0.00897005	0.156652
NPR3	0.327272	0.00868922	0.00706142	0.449061	0.859878	0.00893627	0.156652
MYLPF	0.734923	0.00720537	0.387473	0.0183871	0.207814	0.00900504	0.156892
DHX34	0.872238	0.33598	0.27181	0.725091	0.000137092	0.00906691	0.157554
SCNM1	0.618147	0.00379548	0.287827	0.155029	0.075504	0.00905614	0.157554
CCDC106	0.909945	0.00737852	0.173862	0.749502	0.00923439	0.00919433	0.158102
ATG7	0.766803	0.00166929	0.583607	0.384289	0.0279314	0.00914633	0.158102
CCDC101	0.798127	0.00697682	0.0740397	0.545044	0.0358693	0.00917935	0.158102
UCHL1	0.0284898	0.165216	0.0755814	0.584361	0.0386652	0.00916198	0.158102
LRRK1	0.068496	0.537737	0.236072	0.00724828	0.127	0.00913513	0.158102
TTR	0.0458143	0.134162	0.0488097	0.197874	0.135886	0.00918451	0.158102
ANXA4	0.931346	0.963738	0.0342674	0.00115364	0.227289	0.00918301	0.158102
LEPR	0.899902	0.000400726	0.0925122	0.522392	0.461877	0.00917082	0.158102
JSRP1	0.825898	0.00165769	0.846617	0.424953	0.016524	0.00924136	0.158497
CFD	0.436129	0.177787	0.00018678	0.930951	0.602937	0.00923358	0.158497
CARKD	0.0291258	0.025259	0.917891	0.0734295	0.164454	0.00925356	0.1585
RCE1	0.740788	0.0390026	0.938608	0.368193	0.000833382	0.00938407	0.158792
PPP1R14C-2	0.205671	0.764784	0.164429	0.043497	0.00739017	0.00937825	0.158792
CYB5R3	0.923244	0.0127522	0.940777	0.0478201	0.0155786	0.00932942	0.158792
AP5B1	0.914088	0.0277573	0.290564	0.0620591	0.0180565	0.00933718	0.158792
C7H19orf70	0.410808	0.00699436	0.576284	0.180329	0.0277315	0.00935232	0.158792
IFT140	0.474566	0.0819309	0.00863845	0.662817	0.0373471	0.00937867	0.158792
CAPN7	0.806559	0.560504	0.0287792	0.0121476	0.0526392	0.0093826	0.158792
GFER	0.58877	0.00120058	0.631481	0.0537414	0.341684	0.00928648	0.158792
CREM	0.779196	0.744197	0.0601886	0.000349714	0.682482	0.00939097	0.158792
ARMC12	0.132652	0.790148	0.00675914	0.0130233	0.896887	0.009348	0.158792
ENTPD6	0.568416	0.0269359	0.383037	0.00606887	0.236316	0.00945378	0.159649
LOC101908067	0.784937	0.159094	0.32031	0.255943	0.000825054	0.00948159	0.159705
SNAPC2	0.772502	0.0166085	0.244814	0.57405	0.00468509	0.00948233	0.159705
ITGB1BP3	0.0216897	0.0782022	0.173449	0.252895	0.113873	0.0095015	0.159705
GDF11	0.316375	0.0357307	0.0496816	0.0728339	0.207252	0.00950555	0.159705
HTT	0.350065	0.214351	0.282482	0.464062	0.000869618	0.0095647	0.160342
SHF	0.850705	0.000930538	0.496784	0.718019	0.0303077	0.00956774	0.160342
ACPT	0.835136	0.000929687	0.73785	0.501292	0.0299188	0.00959406	0.160579
CCDC22	0.888879	0.0049475	0.0605837	0.595604	0.0544733	0.00963426	0.16064
GLYCTK	0.798608	0.00317584	0.0632659	0.31657	0.170143	0.00963303	0.16064
NOV	0.346998	0.497952	0.00181433	0.123695	0.222915	0.00963421	0.16064
POLM	0.869439	0.0411894	0.775662	0.333423	0.00094605	0.00972478	0.16076
TMEM115	0.801417	0.0169252	0.360743	0.349266	0.00514602	0.00974973	0.16076
IFITM5	0.184345	0.0767466	0.438677	0.0310794	0.0450282	0.00966597	0.16076
GSTP1	0.127845	0.00842091	0.533359	0.209762	0.0726882	0.00971931	0.16076
RPS26	0.795727	0.00704711	0.854476	0.01572	0.116226	0.00971901	0.16076
ZNF503	0.295633	0.182749	0.00191218	0.507719	0.166049	0.00968449	0.16076
SEMA3B	0.0136051	0.892102	0.0421825	0.0523465	0.325267	0.00969035	0.16076
LRRC66	0.0566733	0.783759	0.00202515	0.133354	0.731286	0.00973258	0.16076
ADAMTS5	0.0761942	0.130089	0.00406989	0.275978	0.790114	0.00975114	0.16076
SLIT2	0.441509	0.360374	0.24772	0.215397	0.00104174	0.00978754	0.160958
ITGA8	0.209768	0.24516	0.23921	0.0019678	0.365111	0.00978321	0.160958
TSSC4	0.579086	0.00192263	0.898589	0.897355	0.00996756	0.00986715	0.161461
WDR24	0.769095	0.00941052	0.103058	0.931788	0.0128525	0.00985502	0.161461
ALKBH7	0.899358	0.00498496	0.0258076	0.449097	0.172161	0.00986499	0.161461
SLCO4A1	0.197327	0.492513	0.0797984	0.0025197	0.457532	0.0098611	0.161461
FLRT1	0.102201	0.281406	0.194707	0.627103	0.0026749	0.0102026	0.161637
DMWD	0.516515	0.0426173	0.641131	0.158995	0.00411507	0.0100829	0.161637
HDAC11	0.866499	0.00468245	0.370427	0.903207	0.00665521	0.00993225	0.161637
CHMP4C	0.705996	0.442196	0.0791559	0.0506738	0.00733125	0.0100427	0.161637
DMAP1	0.931697	0.00722466	0.926143	0.182643	0.00829759	0.0102433	0.161637
ITGA7	0.987214	0.202333	0.0282012	0.156093	0.0102516	0.00991692	0.161637
ACADVL	0.185127	0.0560537	0.282482	0.202526	0.0159559	0.0102618	0.161637
ECSIT	0.819105	0.00598124	0.191588	0.507727	0.0188772	0.00990349	0.161637
TECR	0.990476	0.00807475	0.124153	0.463764	0.0206162	0.0102776	0.161637
SSBP4	0.0817128	0.0658527	0.272144	0.301432	0.0213136	0.0102138	0.161637
SPSB3	0.439308	0.00708975	0.172462	0.649671	0.0267267	0.0101528	0.161637
COMTD1	0.411845	0.00612098	0.290392	0.412717	0.0311702	0.0102207	0.161637
TCEA2	0.84396	0.00250857	0.30073	0.433825	0.0342693	0.0102566	0.161637
RNF215	0.699591	0.0921066	0.0368573	0.0938677	0.040848	0.00998684	0.161637
MPG	0.446517	0.004354	0.115868	0.798216	0.0528341	0.0102823	0.161637
HSF4	0.0777878	0.0200434	0.195422	0.494213	0.0614298	0.0100953	0.161637
ZBTB47	0.184524	0.0194096	0.115367	0.212829	0.104869	0.0100741	0.161637
GAPDH	0.397921	0.00199447	0.876386	0.123244	0.109224	0.0101798	0.161637
TPRG1L	0.476157	0.00247988	0.118819	0.581815	0.116237	0.0102737	0.161637
PIEZO1	0.242116	0.160284	0.451977	0.00394682	0.135042	0.0101691	0.161637
SERTAD3	0.415011	0.00562901	0.29751	0.0930788	0.143989	0.0101438	0.161637
LOC101903038	0.0281278	0.395063	0.0188885	0.291637	0.148354	0.00996776	0.161637
DCN	0.878449	0.519973	0.039733	0.00328148	0.154956	0.0100789	0.161637
LRRC17	0.109213	0.580976	0.00943395	0.0850785	0.183254	0.0101571	0.161637
INTS9	0.978071	0.27181	0.000177377	0.871644	0.228493	0.0102015	0.161637
ABL1	0.593505	0.305861	0.464271	0.000450331	0.240196	0.00999432	0.161637
BCL7C	0.0847115	0.00295623	0.196106	0.517485	0.35823	0.00998502	0.161637
SMOX	0.93304	0.0976276	0.00609551	0.0427333	0.389454	0.0100882	0.161637
BMP5	0.557811	0.47451	0.000125085	0.575277	0.484143	0.0100735	0.161637
SAMD12	0.0221129	0.404742	0.0484455	0.0355524	0.596472	0.0100535	0.161637
SEC14L1	0.890764	0.625844	0.0238781	0.00102703	0.672617	0.0100542	0.161637
RAB15	0.448232	0.335556	0.00103153	0.0843128	0.719233	0.0102139	0.161637
IP6K3	0.954557	0.241753	0.0712999	0.000594951	0.957934	0.0101907	0.161637
C15H11orf49	0.865914	0.0672028	0.102801	0.161143	0.00992384	0.0103317	0.161643
VPS25	0.0186054	0.0266947	0.723803	0.320381	0.0828555	0.0103141	0.161643
C8G	0.509279	0.000375105	0.580046	0.709187	0.121603	0.010324	0.161643
INHBA	0.771929	0.06373	0.000346894	0.697545	0.801153	0.0103098	0.161643
RFX5	0.70217	0.663446	0.0126523	0.299593	0.00560334	0.0105742	0.161897
GTF2IRD1	0.189307	0.0581963	0.579857	0.224385	0.00689542	0.0105666	0.161897
SLC2A4RG	0.557682	0.01062	0.267304	0.830567	0.00732907	0.0103841	0.161897
TFPI	0.76453	0.758453	0.168442	0.0100085	0.0100801	0.0105443	0.161897
SYMPK	0.357327	0.00827546	0.681198	0.417112	0.0115441	0.0104303	0.161897
TRPT1	0.227016	0.034751	0.179474	0.55127	0.0126721	0.0105716	0.161897
TCEB2	0.348376	0.00308127	0.864925	0.354346	0.0299636	0.0105472	0.161897
C25H16orf59	0.804132	0.0239226	0.086522	0.181618	0.0324215	0.0105051	0.161897
DNM1	0.258368	0.613206	0.0601433	0.0267032	0.0379717	0.0104025	0.161897
VPS28	0.385933	0.00536952	0.119991	0.934527	0.0414997	0.0103889	0.161897
PARP3	0.585734	0.628039	0.00393023	0.115781	0.0580731	0.0104464	0.161897
NRIP1	0.193707	0.816311	0.803491	0.00064487	0.119869	0.0105202	0.161897
LSMEM2	0.118611	0.0162169	0.231059	0.17933	0.123982	0.0105647	0.161897
QPCTL	0.0633116	0.125518	0.022425	0.235845	0.230116	0.0104097	0.161897
BCAR3	0.00493486	0.467908	0.297952	0.0528504	0.272291	0.0105787	0.161897
EFHD2	0.573969	0.431597	0.919951	0.000128759	0.337522	0.0105812	0.161897
DST	0.617481	0.680334	0.0368809	0.00141716	0.444361	0.0104727	0.161897
DGAT2	0.00905016	0.184319	0.0138311	0.927694	0.456122	0.0104771	0.161897
DYNLRB1	0.663518	0.00470291	0.0661941	0.0946341	0.492249	0.0103731	0.161897
ADIG	0.100359	0.00517336	0.103331	0.392242	0.472663	0.0106123	0.162184
TRAPPC9	0.984018	0.0140933	0.360221	0.11911	0.0168983	0.0106917	0.162832
PIK3IP1	0.723915	0.0295766	0.114513	0.00872395	0.469382	0.0106808	0.162832
SHISA5	0.189735	0.0172608	0.00789084	0.431294	0.901312	0.010685	0.162832
TYSND1	0.283657	0.0116043	0.841543	0.50984	0.00715636	0.0107296	0.162871
SCAMP4	0.0486479	0.0360424	0.192243	0.397021	0.075539	0.0107313	0.162871
EMP1	0.0532991	0.208965	0.73233	0.00498349	0.248466	0.0107243	0.162871
CDNF	0.0158721	0.896502	0.120253	0.049651	0.119205	0.0107447	0.162887
FAM149A	0.194805	0.0786522	0.219433	0.15652	0.0193278	0.0107764	0.16318
HIPK4	0.741789	0.0718426	0.572609	0.480898	0.000695445	0.0108015	0.163186
ADAM15	0.856113	0.0176056	0.692123	0.0691919	0.0141272	0.0107953	0.163186
NOSIP	0.519846	0.00204499	0.239603	0.693598	0.0578921	0.0108177	0.163243
ASCC2	0.550856	0.0408402	0.144352	0.700031	0.00453038	0.0108694	0.163496
THEM6	0.139699	0.0096664	0.431477	0.112303	0.157019	0.0108515	0.163496
IYD	0.909914	0.880011	0.307133	8.88e-05	0.471741	0.0108717	0.163496
PRR5L	0.189331	0.229988	0.000723765	0.767372	0.430825	0.0109562	0.16458
PLXNB2	0.398279	0.183153	0.321125	0.0471005	0.00946944	0.0109768	0.164701
GPR19	0.878764	0.011893	0.0871108	0.332252	0.0346917	0.01101	0.164701
ALDOA	0.282926	0.00696815	0.768484	0.0450597	0.153366	0.0109928	0.164701
USP2	0.887686	0.0906028	0.278967	0.00150112	0.311749	0.0110142	0.164701
MTSS1L	0.198124	0.662351	0.106438	0.814072	0.000937778	0.0111316	0.165892
DDOST	0.56532	0.0294568	0.0618439	0.0717455	0.144203	0.0111256	0.165892
MYH11	0.0240243	0.0722905	0.187782	0.0383311	0.852126	0.0111238	0.165892
MT1A	0.55369	0.34723	0.13302	0.753515	0.000554343	0.0111454	0.16591
HDAC3	0.171818	0.0111171	0.324241	0.355085	0.0489644	0.0112066	0.166633
FLNC	0.608161	0.152401	0.425914	0.00398366	0.0686339	0.0112245	0.166711
ANAPC2	0.674925	0.00887167	0.62254	0.255464	0.0113847	0.0112587	0.167031
SNX21	0.350244	0.0156342	0.932223	0.442627	0.00480928	0.0112765	0.167108
USE1	0.655843	0.00115105	0.338971	0.9964	0.0427255	0.011296	0.167209
RASA4	0.476312	0.0666423	0.863589	0.437598	0.000913738	0.0113437	0.167726
BTBD10	0.0236613	0.482005	0.399292	0.0102426	0.236205	0.0113837	0.16813
TLR6	0.0291287	0.808448	0.0347498	0.0172154	0.786056	0.0114236	0.16853
CCDC61	0.475451	0.0939828	0.292439	0.416823	0.00205366	0.0115026	0.16894
FAM195A	0.897618	0.00113475	0.904437	0.246043	0.04932	0.0114978	0.16894
C7H19orf25	0.202418	0.038906	0.109529	0.0920329	0.140874	0.0115007	0.16894
TSHZ3	0.0199113	0.0268617	0.104914	0.256913	0.774332	0.0114865	0.16894
MXD3	0.936704	0.0297878	0.493655	0.180099	0.00451763	0.0115174	0.168969
SERPINB1	0.977258	0.0520392	0.247049	0.00755027	0.118685	0.0115537	0.169313
MST1	0.0157386	0.058204	0.0888027	0.30518	0.454245	0.0115666	0.169314
NARFL	0.242257	0.00556815	0.474111	0.482516	0.0366639	0.0115927	0.169507
SEPHS2	0.00222093	0.910371	0.0643665	0.222415	0.392885	0.0116333	0.169914
NACC2	0.0546805	0.903203	0.928069	0.375332	0.000669757	0.0117381	0.169986
WHSC2	0.645153	0.0127927	0.777441	0.238522	0.00754379	0.0117543	0.169986
HDAC5	0.621537	0.0129474	0.383635	0.326963	0.0113372	0.0116835	0.169986
SCRIB	0.464486	0.0165211	0.222116	0.48478	0.0138479	0.0116825	0.169986
RPS13	0.496516	0.00587966	0.530782	0.435186	0.0171115	0.0117498	0.169986
RAPSN	0.22572	0.00455276	0.855128	0.606867	0.0215602	0.0117213	0.169986
LOC100848343	0.950047	0.00219976	0.170516	0.558054	0.0576595	0.0116993	0.169986
S100B	0.474577	0.668331	0.549727	0.000626539	0.105427	0.0117346	0.169986
TMEM97	0.00614476	0.0397572	0.0823752	0.71677	0.79525	0.0117024	0.169986
CUTA	0.273457	0.00920564	0.916594	0.601206	0.00844272	0.0118699	0.170165
KIF22	0.737774	0.0108773	0.095777	0.775754	0.0194735	0.0118	0.170165
H2AFJ	0.0778772	0.00746695	0.780004	0.831925	0.0307926	0.0118057	0.170165
TUBGCP2	0.662975	0.0110885	0.340713	0.110118	0.0420118	0.0117836	0.170165
LOC101904780	0.340281	0.107814	0.895425	0.00741166	0.0480989	0.0118693	0.170165
DCAF4	0.881384	0.00572999	0.0810157	0.408972	0.0698408	0.0118524	0.170165
TMEM225B	0.215019	0.00816587	0.361531	0.177852	0.103545	0.0118547	0.170165
TNFSF18	0.870413	0.0217943	0.00342012	0.439221	0.409482	0.0118401	0.170165
PEBP4	0.76838	0.0532615	0.0194168	0.0348826	0.423748	0.0118934	0.170317
MIDN	0.452731	0.318862	0.993329	0.00757472	0.0109025	0.0119599	0.170529
NDUFB11	0.66263	0.00142937	0.717168	0.350738	0.0496943	0.011958	0.170529
ENPP1	0.392152	0.019442	0.0477584	0.380436	0.0853664	0.0119483	0.170529
CHD7	0.954027	0.0833817	0.451094	0.000379896	0.866648	0.0119407	0.170529
ADSL	0.434725	0.0866513	0.0109653	0.586999	0.0489591	0.0119797	0.170627
POLR2J	0.23104	0.00207191	0.340713	0.935119	0.078227	0.012021	0.170844
SCLY	0.0860133	0.00112622	0.761381	0.542804	0.298949	0.0120468	0.170844
IGFBP4	0.397362	0.206371	0.00933962	0.0273865	0.569376	0.0120292	0.170844
ZC3H6	0.0436373	0.892234	0.167773	0.00216293	0.846879	0.0120448	0.170844
C11H2orf18	0.829609	0.255195	0.00530667	0.341605	0.0313077	0.0120793	0.170953
C3H1orf110	0.106924	0.175022	0.0252942	0.0361767	0.701751	0.0120804	0.170953
DES	0.683035	0.0238832	0.376878	0.0817796	0.0239625	0.0121015	0.171069
BCAS1	0.26311	0.00514759	0.470408	0.474875	0.0399999	0.0121385	0.171224
SLC31A2	0.432633	0.149454	0.0029245	0.343227	0.186436	0.0121373	0.171224
CRIP1	0.715778	0.0208516	0.240803	0.0578589	0.0584164	0.0121696	0.171297
ARID5A	0.289651	0.164981	0.611022	0.00240132	0.17305	0.0121602	0.171297
OAS1Z	0.745788	0.0608724	0.0214831	0.108475	0.115518	0.01222	0.171823
KIAA1644	0.235514	0.0163292	0.0192173	0.823942	0.201779	0.0122649	0.172271
MON1A	0.677551	0.00356464	0.315897	0.649209	0.0250275	0.0123395	0.172766
LOC512486	0.182424	0.152756	0.0360455	0.103625	0.118989	0.0123317	0.172766
LOC101906844	0.00358609	0.0748419	0.369166	0.881326	0.141788	0.012329	0.172766
KRTCAP2	0.243746	0.00970932	0.41147	0.0716266	0.178253	0.0123641	0.172927
LOC100300956	5.32e-05	0.431621	0.773248	0.941824	0.746215	0.012395	0.173176
C1QTNF5	0.450601	0.0199079	0.8722	0.00181478	0.882232	0.0124276	0.173448
PPDPF	0.742774	0.00542798	0.438645	0.911838	0.00781624	0.0124801	0.173812
LAMA2	0.0879815	0.0243981	0.576536	0.0755891	0.134642	0.012474	0.173812
TBC1D10B	0.447416	0.0354039	0.0828213	0.728057	0.0132341	0.0125044	0.173967
ST3GAL1	0.419528	0.183133	0.325238	0.0415461	0.0122474	0.0125544	0.174347
CCDC124	0.973655	0.00118589	0.513829	0.265332	0.0808417	0.0125621	0.174347
VPS37B	0.531272	0.0298929	0.491658	0.00965057	0.16907	0.0125714	0.174347
CYHR1	0.339487	0.00424869	0.729956	0.750453	0.0161785	0.0126004	0.174383
ANO8	0.518528	0.218973	0.245129	0.00741744	0.0619042	0.0125983	0.174383
GAB2	0.514189	0.478909	0.355726	0.0957819	0.00152903	0.0126312	0.174442
GRN	0.784392	0.151021	0.486909	0.00847281	0.0262495	0.0126307	0.174442
PLK3	0.519856	0.180343	0.123572	0.00348923	0.319474	0.0126883	0.174865
PDZK1	0.24371	0.0115372	0.136068	0.0817648	0.412819	0.012688	0.174865
SLC22A4	0.335144	0.359589	0.0146789	0.0342238	0.214631	0.0127417	0.175364
FAS	0.484713	0.434265	0.460703	0.000340803	0.3936	0.0127511	0.175364
CERS1	0.193868	0.00582962	0.429384	0.457653	0.0587598	0.0127789	0.175564
KDM8	0.966242	0.00195124	0.265103	0.0392557	0.668177	0.012819	0.175931
NCKAP5L	0.803133	0.0970398	0.558912	0.445349	0.000692795	0.0130373	0.176039
INCA1	0.296796	0.0611189	0.437399	0.462749	0.00365864	0.013033	0.176039
UBALD1	0.674177	0.00727716	0.570172	0.423999	0.0112994	0.0130123	0.176039
NUBPL	0.952161	0.0702031	0.0674907	0.246987	0.0120814	0.0130519	0.176039
MAPK15	0.40507	0.111464	0.108986	0.203331	0.0134172	0.0130274	0.176039
RGS4	0.0246378	0.725931	0.106093	0.359678	0.019877	0.0131205	0.176039
LOC100296205	0.606839	0.333383	0.0124068	0.24603	0.0219586	0.0131168	0.176039
KMT2B	0.479174	0.212659	0.425608	0.0122849	0.0252877	0.0130594	0.176039
NKD2	0.45518	0.061328	0.0299367	0.579432	0.0276066	0.0129899	0.176039
C3H1orf122	0.864921	0.00209131	0.647176	0.31464	0.0361535	0.0129558	0.176039
DCAF15	0.445526	0.0205444	0.551868	0.0716333	0.0370994	0.0130271	0.176039
UBL4A	0.834973	0.00459895	0.0785725	0.916764	0.0484471	0.0130116	0.176039
ZNF213	0.888257	0.0017722	0.14566	0.862634	0.0673584	0.0129604	0.176039
TGFB3	0.645847	0.464586	0.136813	0.00462827	0.0694792	0.0128792	0.176039
COMMD4	0.568595	0.00120268	0.96085	0.238335	0.0865023	0.0131077	0.176039
EDEM2	0.712131	0.103623	0.764194	0.00172102	0.135612	0.0128532	0.176039
FTL	0.166913	0.00786251	0.148039	0.338583	0.200991	0.0128927	0.176039
FAHD2A	0.515838	0.0117918	0.00668093	0.891719	0.373791	0.0131069	0.176039
TNNT3	0.942255	0.00830737	0.0677477	0.0395678	0.644598	0.013094	0.176039
BCL2L1	0.822202	0.0872375	0.00750748	0.0337508	0.736653	0.0130034	0.176039
SMIM10	0.911328	0.798671	0.036394	0.000653107	0.764247	0.0128932	0.176039
ARC	0.523188	0.245089	0.00380311	0.0348964	0.783411	0.0129661	0.176039
KIAA0284	0.563296	0.0290261	0.214608	0.311201	0.0124807	0.0131617	0.176252
CYGB	0.134341	0.491971	0.972098	0.000465548	0.455718	0.0131631	0.176252
PCDH1	0.428348	0.225616	0.124934	0.280478	0.00403776	0.0131914	0.176451
RARG	0.651345	0.203689	0.00654435	0.439656	0.0360554	0.0132501	0.177057
SARS2	0.55911	0.00643309	0.264641	0.746273	0.0195135	0.013314	0.177554
LRP5	0.035988	0.598951	0.843165	0.0323797	0.0235615	0.0133167	0.177554
FASN	0.145935	0.238388	0.0180191	0.284932	0.0778368	0.0133411	0.177554
PRKAB2	0.00409705	0.77301	0.755821	0.0298366	0.194496	0.0133334	0.177554
VPS9D1	0.561021	0.0721531	0.485252	0.291961	0.00242862	0.0133574	0.177592
THRSP	0.0974207	0.245662	0.00917682	0.356664	0.179375	0.0134373	0.178474
TNFSF12	0.548206	0.155013	0.727992	0.00342238	0.0665274	0.0134597	0.178592
EDC4	0.602511	0.0877223	0.396653	0.04841	0.0139992	0.013539	0.17907
FAM131A	0.545286	0.00200329	0.570583	0.403813	0.0565172	0.0135501	0.17907
GNG5	0.054193	0.0383932	0.345622	0.118258	0.166889	0.0135291	0.17907
CASQ1	0.307946	0.0496755	0.224535	0.0102123	0.404302	0.0135222	0.17907
BLOC1S1	0.918141	0.00873758	0.95432	0.0786911	0.0237919	0.0136202	0.179553
RELA	0.646964	0.0240775	0.237646	0.138529	0.0279527	0.013621	0.179553
COX6A2	0.723618	0.00357647	0.445524	0.258908	0.0480727	0.0136314	0.179553
TMEM203	0.341382	0.0268192	0.0145213	0.922134	0.117178	0.0136411	0.179553
TSEN54	0.578739	0.0437823	0.241441	0.235923	0.0100439	0.0137251	0.18012
CYC1	0.43965	0.00511894	0.34175	0.281814	0.0668541	0.0137213	0.18012
GPANK1	0.0231383	0.00900617	0.764438	0.776608	0.116914	0.0137041	0.18012
NSMAF	0.224054	0.917431	0.330799	0.0285026	0.00756221	0.0138274	0.180779
AQPEP	0.606832	0.015563	0.0150671	0.939646	0.109645	0.0138301	0.180779
LOC516108	0.743013	0.00615161	0.0572216	0.287552	0.194897	0.0138284	0.180779
FOXC2	0.056052	0.120843	0.906688	0.00936295	0.254203	0.0138025	0.180779
IBA57	0.544277	0.00899112	0.700435	0.794181	0.00544095	0.0139265	0.181572
NTMT1	0.285441	0.00271746	0.64671	0.970285	0.0304486	0.0139321	0.181572
PIEZO2	0.210896	0.359861	0.223085	0.00685388	0.127691	0.0139303	0.181572
GNB1L	0.969873	0.00255068	0.755784	0.777799	0.0102615	0.0139973	0.182242
LOC617654	0.173733	0.0274062	0.205848	0.282689	0.0541796	0.0140536	0.182614
OSGEP	0.634177	0.00858722	0.800094	0.0518393	0.0664549	0.0140529	0.182614
GPSM3	0.424193	0.0972636	0.397863	0.260475	0.00358059	0.0142421	0.182723
HSF1	0.303526	0.0253243	0.981888	0.449649	0.00449276	0.0142025	0.182723
C24H18orf42	0.619171	0.0675665	0.250619	0.14853	0.00975176	0.0141643	0.182723
FBXW5	0.726268	0.00243219	0.955021	0.837534	0.0107996	0.0142099	0.182723
GEMIN8	0.870805	0.0158328	0.0974389	0.984774	0.0115618	0.0142334	0.182723
MROH1	0.476498	0.0461481	0.494957	0.094749	0.0146286	0.0141006	0.182723
FKBP8	0.912663	0.0010923	0.90445	0.562978	0.0297538	0.0141118	0.182723
ASNA1	0.406733	0.00478415	0.926425	0.211843	0.0398659	0.0141883	0.182723
SDK2	0.0130558	0.401354	0.11063	0.516147	0.0510658	0.014223	0.182723
RNASEK	0.789126	0.00802283	0.745558	0.0499938	0.0642329	0.0141461	0.182723
YDJC	0.748994	0.00424398	0.0615557	0.499605	0.155248	0.0141581	0.182723
MLYCD	0.575529	0.0239143	0.0264467	0.17586	0.235664	0.0141004	0.182723
LOC514257	0.0356837	0.93672	0.0381338	0.0195728	0.60903	0.0141694	0.182723
GPT	0.769557	0.00634861	0.784933	0.159102	0.0252293	0.0142947	0.182888
TNFAIP3	0.287281	0.243169	0.712902	0.000861154	0.358997	0.0142966	0.182888
ATP1A4	0.262311	0.416006	0.00310987	0.101376	0.446742	0.0142795	0.182888
FASTK	0.794086	0.00382589	0.988502	0.766759	0.00672466	0.0143521	0.183066
TSC22D4	0.676965	0.0273692	0.727674	0.130869	0.00875677	0.0143307	0.183066
PPP1CA	0.495934	0.00712193	0.574462	0.328587	0.0232196	0.0143495	0.183066
MIB2	0.525341	0.0172554	0.128782	0.676952	0.0196473	0.0143784	0.183224
CSNK2B	0.808652	0.00718986	0.348307	0.261099	0.0294371	0.0144022	0.18335
CPA3	0.166964	0.294616	0.544937	0.343549	0.00169367	0.0144224	0.18343
LSM2	0.0453616	0.0288999	0.876018	0.543576	0.0251362	0.0144812	0.183746
PLEKHA4	0.977793	0.0296025	0.0713002	0.181456	0.041934	0.014489	0.183746
TBX3	0.193731	0.11123	0.13478	0.00969278	0.55718	0.0144774	0.183746
SNRPD2	0.370434	0.00485396	0.879874	0.988845	0.010069	0.0145193	0.183953
SH2B1	0.406355	0.185535	0.902056	0.132807	0.00175202	0.0145641	0.184343
TEAD3	0.309196	0.174427	0.0118995	0.290249	0.0851033	0.0145816	0.184387
ALKBH6	0.501201	0.0457785	0.202462	0.197851	0.0173458	0.0146374	0.184917
BCKDK	0.708221	0.0109269	0.59289	0.731124	0.0047865	0.0147082	0.185101
TRMT12	0.344639	0.0848729	0.132794	0.664026	0.00621652	0.0146943	0.185101
CCDC73	0.051085	0.0515435	0.166762	0.0816889	0.446894	0.0146918	0.185101
ALCAM	0.873369	0.0216844	0.14193	0.00763947	0.779543	0.0146779	0.185101
BIN3	0.12815	0.0471694	0.550631	0.779074	0.00621806	0.0147499	0.185102
FAH	0.299037	0.00270138	0.53047	0.9184	0.0408871	0.0147297	0.185102
C19H17orf85	0.00908399	0.129927	0.168385	0.277275	0.292618	0.0147504	0.185102
CLEC11A	0.33659	0.00963297	0.0415791	0.561541	0.213852	0.0147903	0.185427
MAP3K10	0.825144	0.0159175	0.661482	0.817838	0.00229623	0.0148681	0.185578
LRP10	0.79111	0.057107	0.115366	0.537872	0.00582262	0.0148727	0.185578
TRABD	0.858083	0.0139281	0.216515	0.994591	0.00632026	0.0148377	0.185578
FAM71E1	0.158661	0.363635	0.231358	0.0724668	0.0168658	0.0148673	0.185578
RAD51D	0.562776	0.00638982	0.248699	0.225952	0.0807644	0.0148711	0.185578
GBA2	0.721515	0.138285	0.897192	0.0159105	0.0116236	0.015015	0.186382
DHX37	0.401624	0.0646117	0.146961	0.334545	0.0129795	0.0150177	0.186382
CLPP	0.91874	0.00595375	0.329417	0.532399	0.0172089	0.0149867	0.186382
SMCR7	0.885113	0.00592409	0.275543	0.270013	0.0423034	0.0149833	0.186382
ZNF205	0.864317	0.0111243	0.0961836	0.313026	0.0570244	0.0149861	0.186382
UNC5CL	0.0641977	0.836677	0.00745272	0.111206	0.372141	0.0150219	0.186382
PLEKHM1	0.55638	0.282281	0.0599721	0.247656	0.00714152	0.0150784	0.186594
TMEM205	0.55059	0.00888901	0.62161	0.175162	0.0313485	0.0151068	0.186594
STUB1	0.638139	0.00426383	0.639395	0.22525	0.0425448	0.0150867	0.186594
WDR34	0.666711	0.00462733	0.101935	0.514761	0.103183	0.0151056	0.186594
TSPAN9	0.612488	0.292541	0.00365291	0.23777	0.107374	0.0151098	0.186594
LPIN3	0.15767	0.1202	0.847237	0.00291664	0.358049	0.015145	0.186855
NUBP2	0.527279	0.00729587	0.483485	0.452746	0.0199421	0.0151602	0.186867
LOC101907779	0.552774	0.264275	0.472934	0.622703	0.000393905	0.0152535	0.187044
PEX11A	0.153324	0.779392	0.798698	0.173332	0.0010214	0.0152238	0.187044
C5H12orf10	0.795025	0.0169069	0.626719	0.577516	0.00349815	0.0152972	0.187044
STK36	0.335505	0.309981	0.022757	0.489331	0.0147211	0.0153155	0.187044
RPS19	0.758629	0.00310379	0.418318	0.952756	0.0180589	0.0152541	0.187044
IL17RC	0.526087	0.232785	0.754801	0.00919556	0.0200123	0.0152925	0.187044
EML3	0.108033	0.0945242	0.203397	0.351451	0.023257	0.0152721	0.187044
LOC783612	0.103291	0.0110979	0.71795	0.296689	0.0690263	0.0151976	0.187044
PPM1F	0.0337269	0.017422	0.928213	0.443191	0.0705362	0.0153163	0.187044
C24H18orf8	0.742889	0.164505	0.0120159	0.0413103	0.280093	0.0152806	0.187044
SSNA1	0.38844	0.00390055	0.539947	0.552236	0.0379198	0.0153655	0.187124
TMEM147	0.642811	0.00507897	0.554043	0.223704	0.0423218	0.0153619	0.187124
AES	0.022243	0.100047	0.20557	0.759586	0.0492192	0.0153483	0.187124
RPS5	0.652078	0.00245783	0.905322	0.884352	0.0134276	0.0154249	0.187675
MRC1	0.0725278	0.844377	0.734373	0.97056	0.000397282	0.015492	0.188317
RTN4RL1	0.410688	0.964754	0.0015431	0.0330806	0.863428	0.0155653	0.189034
SLC27A4	0.636318	0.0231462	0.347519	0.240881	0.0142046	0.0155953	0.189224
SAMD11	0.536263	0.242179	0.0556509	0.330901	0.00735925	0.0156475	0.189508
TES	0.274782	0.0993959	0.786048	0.0419934	0.0195052	0.0156383	0.189508
NOS1AP	0.731903	0.615793	0.469396	0.615759	0.000135786	0.0157003	0.189626
DPP8	0.00950549	0.257669	0.130914	0.231903	0.237684	0.0156915	0.189626
EXOSC7	0.00819562	0.0197224	0.610957	0.743087	0.240881	0.0156931	0.189626
LOC101904626	0.387819	0.135659	0.381517	0.300675	0.00294577	0.0157538	0.189984
WBP1	0.302276	0.00368219	0.16722	0.619834	0.154386	0.0157732	0.189984
HDHD3	0.745633	0.00286765	0.0601885	0.42186	0.327614	0.0157589	0.189984
LOC101904039	0.986529	0.0326815	0.00169786	0.930008	0.350855	0.0158037	0.190178
FLAD1	0.334908	0.00787565	0.577999	0.993764	0.0118867	0.015891	0.19088
NDUFA11	0.75961	0.00473915	0.80439	0.130118	0.0477392	0.0158783	0.19088
HEXIM2	0.939981	0.00450615	0.097637	0.228565	0.19122	0.0159304	0.191179
PDGFB	0.598604	0.872523	0.68637	0.000164517	0.308054	0.0159855	0.191666
LOC783497	0.193388	0.323198	0.270932	0.145123	0.00740554	0.0160038	0.191711
GGA3	0.827931	0.225625	0.24903	0.00489954	0.0799633	0.0160193	0.191723
POLR2G	0.285593	0.00199026	0.866867	0.400597	0.0929711	0.0160935	0.192436
VRK3	0.233644	0.0089127	0.0869214	0.686615	0.148662	0.0161669	0.193138
PPP1R35	0.475492	0.0104824	0.0789653	0.714636	0.0662169	0.0162544	0.193308
FZD2	0.678629	0.250385	0.0522676	0.031457	0.0666157	0.0162462	0.193308
ZNF219	0.0983217	0.0308012	0.277041	0.252739	0.0874877	0.0162113	0.193308
MAP3K2	0.358775	0.615164	0.788936	0.000184802	0.577277	0.0162255	0.193308
CDK8	0.791888	0.691324	0.550149	0.000103657	0.596033	0.0162444	0.193308
LOC101904570	0.0540137	0.00411491	0.143491	0.99682	0.587096	0.0162776	0.19341
HOXB3	0.258056	0.181677	0.173201	0.125825	0.0183697	0.0163385	0.19396
ATP6V0C	0.982075	0.0101567	0.547942	0.277043	0.0124538	0.0163904	0.19396
HDAC7	0.610764	0.896795	0.248109	0.00775311	0.0178628	0.0163689	0.19396
BMPR1B	0.544193	0.712372	0.00137383	0.600652	0.0587813	0.0163594	0.19396
HSD17B11	0.251271	0.421058	0.739558	0.00383426	0.0630265	0.0164203	0.19396
PXDC1	0.392106	0.223583	0.423864	0.00654172	0.0779165	0.0164388	0.19396
SNRNP25	0.753512	0.0060869	0.956447	0.0301494	0.143045	0.0164264	0.19396
USF1	0.737037	0.0190819	0.27356	0.0259637	0.189656	0.0164415	0.19396
STX10	0.627718	0.00125996	0.250638	0.409918	0.233608	0.0164633	0.194043
PPAT	0.183858	0.975192	0.488539	0.049486	0.00438546	0.016479	0.194055
LOC100849074	0.260199	0.0776035	0.625485	0.995455	0.00151488	0.0165002	0.194132
BAD	0.765529	0.00589543	0.374645	0.184995	0.061472	0.0166059	0.1952
CD86	0.559703	0.25483	0.0652435	0.302994	0.00686521	0.0166804	0.195207
LEMD2	0.644194	0.0084491	0.984529	0.359107	0.0100299	0.0166481	0.195207
GNPTG	0.387528	0.12193	0.0377924	0.764292	0.0141481	0.0166532	0.195207
TRAPPC5	0.578309	0.00209173	0.164152	0.827603	0.117618	0.0166643	0.195207
AK1	0.484872	0.00635969	0.43264	0.0604475	0.23998	0.0166781	0.195207
TIMM17B	0.449863	0.00321296	0.500917	0.345718	0.0774786	0.0167016	0.195281
NDUFS3	0.595415	0.00627722	0.872745	0.105409	0.0567038	0.0167612	0.195684
LOC100297152	0.716526	0.428395	0.0500211	0.0222412	0.0571146	0.0167657	0.195684
CHKA	0.348685	0.212782	0.846914	0.357217	0.000873236	0.0168211	0.19581
PHOSPHO1	0.782272	0.030789	0.179636	0.152906	0.0296036	0.0168119	0.19581
GATM	0.81041	0.867404	0.0197414	0.00407254	0.346594	0.0168137	0.19581
CRISPLD1	0.199595	0.263681	0.129376	0.70689	0.00411431	0.0169372	0.196085
GNMT	0.106579	0.0066645	0.706409	0.812252	0.0482896	0.016867	0.196085
FBN1	0.866654	0.311649	0.0243513	0.0492069	0.0614113	0.0169785	0.196085
THOP1	0.182584	0.0297375	0.35146	0.128162	0.0810737	0.0169516	0.196085
STXBP2	0.405223	0.00633433	0.379697	0.164907	0.123043	0.0169215	0.196085
DCTPP1	0.123792	0.00330659	0.503827	0.744006	0.128583	0.016895	0.196085
RNASEL	0.499488	0.993966	0.000345172	0.469804	0.246611	0.0169668	0.196085
HABP4	0.6062	0.268866	0.057748	0.00287723	0.733912	0.0169784	0.196085
SPATA20	0.000926434	0.049559	0.772814	0.693652	0.805378	0.0169482	0.196085
ARX	0.185962	0.253583	0.0303489	0.15586	0.0892956	0.0170032	0.196199
ATG4D	0.621329	0.0043739	0.725877	0.580151	0.017518	0.0170775	0.196626
NDUFV1	0.798507	0.00435868	0.558055	0.531435	0.019405	0.0170669	0.196626
HSPB2	0.666366	0.0097731	0.045504	0.712059	0.0950715	0.017085	0.196626
BAP1	0.250744	0.0785623	0.666584	0.231025	0.00663951	0.0171307	0.196638
C29H11orf68	0.668348	0.00826939	0.292561	0.286268	0.0434082	0.0171027	0.196638
CREB3L1	0.572369	0.367803	0.742713	0.000711736	0.180858	0.0171221	0.196638
CSRP1	0.237996	0.0134838	0.726523	0.358907	0.0241859	0.0171857	0.19687
ANXA2	0.930446	0.188714	0.0604127	0.00321018	0.593886	0.0171772	0.19687
RGCC	0.739386	0.428978	0.0645264	0.00123381	0.802157	0.0171957	0.19687
TMUB1	0.801281	0.00220763	0.759489	0.376633	0.0401628	0.0172334	0.197131
TYRO3	0.180135	0.0948231	0.895244	0.378568	0.00355638	0.0173837	0.197498
MAP3K11	0.725406	0.0228607	0.401608	0.130101	0.0237476	0.0173774	0.197498
MNF1	0.631245	0.00318042	0.713133	0.434356	0.032973	0.0173369	0.197498
ELAC2	0.251522	0.097923	0.226836	0.111558	0.0330767	0.0173994	0.197498
S100A16	0.467894	0.000993157	0.81194	0.480276	0.113271	0.0173487	0.197498
LOC100848027	0.00742305	0.0555065	0.884734	0.456648	0.122927	0.0173132	0.197498
CITED1	0.17082	0.00575677	0.267334	0.414846	0.189048	0.0174003	0.197498
POLR2L	0.864638	0.0136653	0.0395354	0.226293	0.194728	0.0173819	0.197498
SAT2	0.091257	0.00244881	0.497046	0.367735	0.500439	0.0173008	0.197498
MAPK4	0.172159	0.776856	0.00288935	0.485423	0.110337	0.0174455	0.197501
ABHD17C	0.443444	0.435936	0.00040371	0.620187	0.427437	0.0174405	0.197501
PPP2R2C	0.56979	0.0100159	0.0880757	0.0486325	0.846642	0.0174449	0.197501
MAP3K5	0.311183	0.124501	0.0186472	0.0599001	0.481288	0.0175189	0.198162
BCL6	0.872361	0.387731	0.000201362	0.396606	0.77243	0.0175401	0.198231
SMTNL1	0.270585	0.00112174	0.863406	0.675319	0.118119	0.0175622	0.198311
CRTC2	0.816664	0.0650159	0.0810836	0.310724	0.0156568	0.0175847	0.198396
DIS3L2	0.797874	0.501818	0.174198	0.0178493	0.0168619	0.0176112	0.198464
FABP3	0.387897	0.0427781	0.00629163	0.496517	0.405295	0.0176209	0.198464
LOC523963	0.605162	0.00565166	0.312012	0.982899	0.0201196	0.0176736	0.198888
SERPINH1	0.506531	0.217277	0.0633844	0.00361388	0.838475	0.0176931	0.198938
C11H9orf69	0.458738	0.0198594	0.0862168	0.529584	0.0509467	0.0177233	0.199108
PHPT1	0.922224	0.00181921	0.719588	0.622975	0.0282241	0.0177429	0.199159
ERGIC1	0.623386	0.064725	0.0344193	0.11571	0.132359	0.0177665	0.199254
TPRA1	0.24487	0.00872876	0.549006	0.628855	0.0288929	0.0177953	0.199407
GPAA1	0.652503	0.0328545	0.458502	0.920806	0.00236562	0.0178453	0.199459
LOC101906291	0.731368	0.701991	0.00164661	0.112012	0.226056	0.0178427	0.199459
SWAP70	0.145923	0.0378089	0.59633	0.0165966	0.392112	0.0178453	0.199459
DPM3	0.943965	0.0047081	0.133609	0.638696	0.0566059	0.0178772	0.199647
GPS2	0.747064	0.143743	0.0340587	0.0535637	0.110046	0.0179275	0.199701
RAMP1	0.596736	0.00340457	0.0764726	0.889389	0.155855	0.0179149	0.199701
LOC101901998	0.00166317	0.514528	0.503943	0.260263	0.191996	0.0179223	0.199701
MEA1	0.332245	0.0127465	0.94514	0.211022	0.0257131	0.0180162	0.200519
TIGD5	0.288855	0.00818675	0.466398	0.905705	0.0218368	0.0180687	0.200596
RAB40C	0.105514	0.0198178	0.619677	0.124691	0.134908	0.0180599	0.200596
CRYBB1	0.344996	0.0456411	0.062445	0.0390185	0.567492	0.0180458	0.200596
METTL7A	0.0556495	0.67011	0.226063	0.0403794	0.0645113	0.0181497	0.201325
TRAPPC1	0.425424	0.00179901	0.365224	0.414841	0.189623	0.0181652	0.201328
UQCR10	0.283443	0.015169	0.838896	0.128316	0.047884	0.0182607	0.201433
DNPEP	0.865282	0.00648774	0.0993264	0.812427	0.0489619	0.0182707	0.201433
GRHPR	0.131255	0.00615482	0.996176	0.416825	0.0657597	0.0182041	0.201433
LOC789018	0.293078	0.0232904	0.0257958	0.303081	0.41621	0.0182882	0.201433
C25H7orf61	0.88666	0.0639883	0.00146805	0.462172	0.574665	0.0182387	0.201433
MEOX1	0.713469	0.00924733	0.0462194	0.109701	0.664366	0.0182953	0.201433
ALDH1A1	0.680424	0.929918	0.171497	0.000272029	0.748683	0.0182268	0.201433
TPPP3	0.276165	0.000802733	0.397569	0.322669	0.781591	0.0182969	0.201433
ARL6IP4	0.213114	0.0124174	0.0435577	0.946263	0.204745	0.0183544	0.201898
TMBIM1	0.276377	0.0719827	0.40831	0.0167272	0.16461	0.0183732	0.201937
INO80B	0.788917	0.00827574	0.445398	0.432413	0.0178263	0.0183999	0.202062
REST-2	0.615505	0.943616	0.0016882	0.264651	0.086555	0.0184245	0.202163
DEAF1	0.544884	0.0209115	0.201432	0.514158	0.0191941	0.0185284	0.202865
TWF2	0.766566	0.00987151	0.473034	0.181412	0.0348654	0.0185228	0.202865
FAM212A	0.411273	0.00518887	0.63663	0.0445334	0.374559	0.0185345	0.202865
QARS	0.557059	0.0348364	0.640131	0.8162	0.0022379	0.01855	0.202866
SERPINB6	0.599079	0.0126643	0.0721895	0.995092	0.0419872	0.018655	0.203845
GINS3	0.697057	0.593518	0.0432293	0.987581	0.00129955	0.018693	0.204031
TMEM208	0.209714	0.00463976	0.79024	0.343944	0.0869678	0.0187183	0.204031
GTDC1	0.834134	0.791054	0.0116934	0.0193785	0.153826	0.0187184	0.204031
CISD3	0.325417	0.00346616	0.140349	0.921795	0.158145	0.0187603	0.204318
C11H9orf172	0.263015	0.0250499	0.483315	0.432292	0.0167903	0.0187794	0.204358
DGAT1	0.107331	0.0669974	0.608571	0.537411	0.00986764	0.0188302	0.204572
CCM2	0.739064	0.00684397	0.508941	0.623868	0.0144447	0.0188257	0.204572
EPB41L3	0.768958	0.0478036	0.081767	0.905244	0.00862369	0.0189688	0.204601
EEPD1	0.484142	0.0355103	0.334574	0.216505	0.0187775	0.018926	0.204601
CYP2D14	0.057577	0.0194756	0.827383	0.871417	0.0288061	0.0188748	0.204601
MCAT	0.760202	0.00272213	0.582876	0.564504	0.0342568	0.0188942	0.204601
TRIM27	0.657606	0.0615161	0.039998	0.29281	0.0495383	0.0189724	0.204601
LMBR1L	0.938134	0.0284829	0.205814	0.0235933	0.180181	0.018923	0.204601
HTRA3	0.595653	0.253158	0.0126082	0.0598416	0.204534	0.0188646	0.204601
CDPF1	0.748364	0.0565358	0.0210156	0.106475	0.247414	0.0189471	0.204601
LOC534742	0.198228	0.0298798	0.827807	0.0162781	0.293001	0.0189266	0.204601
NPRL2	0.199226	0.0085994	0.669327	0.696615	0.0295447	0.0190424	0.205188
AVPI1	0.712868	0.00349781	0.0587129	0.303023	0.532829	0.0190621	0.205233
CBLN4	0.310884	0.900756	0.056345	0.0496602	0.0303443	0.0191366	0.205385
ARL2	0.904554	0.00166829	0.858047	0.287783	0.0637561	0.0191266	0.205385
CACFD1	0.413453	0.00498057	0.158811	0.915586	0.0792128	0.0191053	0.205385
RGN	0.00173822	0.127342	0.878335	0.511817	0.238981	0.0191386	0.205385
SPNS1	0.32674	0.0963539	0.475285	0.236279	0.00676839	0.0192185	0.206076
TUFM	0.197614	0.00808281	0.917409	0.906265	0.0180776	0.0192599	0.206351
NCAPH2	0.3136	0.015159	0.722379	0.746128	0.00945016	0.01937	0.206907
UAP1L1	0.319186	0.00721887	0.982609	0.195572	0.0547908	0.019395	0.206907
WFIKKN2	0.168461	0.099707	0.163107	0.0302755	0.292742	0.0194059	0.206907
GLCCI1	0.00462371	0.0382896	0.4668	0.652373	0.448534	0.0193531	0.206907
TMEM80	0.0886577	0.0470044	0.0223351	0.422953	0.615	0.0193684	0.206907
FAM101B	0.982213	0.0856856	0.00867777	0.0361664	0.9177	0.0193837	0.206907
MRPS34	0.65479	0.00225713	0.756042	0.53322	0.0408081	0.0194232	0.206924
MRPL24	0.386772	0.00257224	0.652727	0.776196	0.0484042	0.0194677	0.207122
PRDX5	0.688802	0.00500042	0.884455	0.0496019	0.161533	0.0194731	0.207122
USP11	0.210104	0.08874	0.830302	0.0257551	0.061605	0.0195547	0.207822
TPRN	0.426528	0.00397952	0.247857	0.798104	0.073348	0.0195894	0.208023
C21H15orf38	0.00433729	0.0980063	0.404175	0.697213	0.206064	0.0196189	0.208169
SPR	0.409156	0.0613481	0.0159616	0.212123	0.291376	0.0196609	0.208447
FZD9	0.743775	0.00806932	0.0776277	0.707912	0.0752159	0.0196842	0.208526
WEE1	0.0860684	0.0431774	0.394619	0.0341468	0.496888	0.0197235	0.208774
C2CD2L	0.960851	0.238599	0.507647	0.0119309	0.0179578	0.0197513	0.208902
MFN2	0.128008	0.750483	0.185567	0.0260286	0.0538125	0.0197696	0.208927
RPS2	0.906729	0.0070283	0.119974	0.466142	0.0706799	0.0198852	0.20998
COMMD5	0.57654	0.00397254	0.543687	0.759975	0.0267895	0.0199699	0.209994
KLC2	0.746153	0.0172579	0.839766	0.0857133	0.0274757	0.0200297	0.209994
RPL36	0.790675	0.00483743	0.665192	0.333096	0.0300056	0.0200102	0.209994
TAF6L	0.695368	0.0152579	0.193764	0.282874	0.043668	0.019992	0.209994
C8H9orf89	0.0612788	0.00441174	0.965373	0.63455	0.153418	0.0199988	0.209994
OSBPL11	0.375605	0.59285	0.00348465	0.133385	0.244861	0.0199653	0.209994
UBE2D4	0.525985	0.167549	0.0111785	0.0580815	0.441672	0.0199279	0.209994
C8H9orf123	0.103308	0.0156937	0.384566	0.0591763	0.683671	0.0199033	0.209994
PGK1	0.0443881	0.608906	0.042532	0.0262647	0.842824	0.0200197	0.209994
ZER1	0.761904	0.0359527	0.221165	0.295881	0.0142576	0.0200769	0.210181
LOC618733	0.411044	0.634449	0.321087	0.000645349	0.473031	0.0200794	0.210181
TBCD	0.838976	0.0222904	0.396954	0.352564	0.00981631	0.020147	0.210598
ZNF584	0.58113	0.0112014	0.0676846	0.12699	0.459329	0.0201513	0.210598
LYRM1	0.722376	0.780445	0.569222	0.610649	0.000132687	0.020308	0.211066
CENPB	0.36718	0.00974389	0.880877	0.829909	0.00992226	0.020282	0.211066
KPTN	0.857801	0.00687633	0.701735	0.316841	0.0198323	0.0203118	0.211066
MMP11	0.927726	0.071503	0.013588	0.686022	0.0420963	0.0203227	0.211066
MTCH1	0.523593	0.0133874	0.217253	0.170319	0.100277	0.0203115	0.211066
MED26	0.607351	0.42878	0.00284995	0.0456355	0.767242	0.0202999	0.211066
BGLAP	0.696855	0.103994	0.000518238	0.784753	0.88331	0.020324	0.211066
CPQ	0.351776	0.117891	0.425923	0.001497	0.9766	0.0202154	0.211066
LOC100848007	0.423509	0.0322241	0.0109526	0.469095	0.373749	0.0204135	0.211828
POLR2I	0.57779	0.00989568	0.282907	0.898091	0.0181116	0.0204675	0.212222
ARHGAP1	0.365677	0.121435	0.35083	0.0328022	0.0516096	0.0204999	0.212391
RPL18	0.801814	0.00222029	0.991368	0.789547	0.0190041	0.0205553	0.212464
CD109	0.55496	0.937659	0.476347	0.00199632	0.0534154	0.0205298	0.212464
ZNRF1	0.602577	0.0512659	0.0172772	0.172454	0.28754	0.0205472	0.212464
SNAPC4	0.8464	0.351426	0.320173	0.47453	0.000592835	0.0207141	0.212608
RXRB	0.29455	0.0170974	0.653955	0.491869	0.016505	0.020686	0.212608
RRAS	0.738803	0.00231211	0.542923	0.981346	0.0294316	0.0207116	0.212608
RABAC1	0.921248	0.00152042	0.508645	0.7863	0.0476744	0.0206711	0.212608
ZMAT5	0.912662	0.00941497	0.0629325	0.934524	0.0530359	0.0207196	0.212608
COL12A1	0.760514	0.15668	0.102372	0.0331949	0.0662425	0.0207304	0.212608
FHL3	0.542084	0.00593658	0.131121	0.939531	0.0673179	0.0206613	0.212608
BOLA-NC1	0.20306	0.447996	0.553195	0.00181563	0.290932	0.0206072	0.212608
EFCC1	0.792132	0.446142	0.000347367	0.725845	0.299159	0.0206452	0.212608
QDPR	0.611453	0.00463938	0.241021	0.109799	0.354013	0.020604	0.212608
TUT1	0.815937	0.0418597	0.420374	0.212658	0.00883302	0.0208055	0.213031
LZTS2	0.37359	0.0993339	0.347639	0.23707	0.00884685	0.0208501	0.213031
CDIP1	0.69425	0.0140793	0.216	0.633023	0.0202078	0.0208249	0.213031
STX5	0.881789	0.0261039	0.276756	0.0878306	0.0483392	0.0208446	0.213031
UBE2S	0.950312	0.00116204	0.955214	0.443936	0.0578572	0.0208686	0.213031
TXN2	0.597919	0.00174976	0.931305	0.256506	0.108309	0.0208561	0.213031
PTK7	0.331163	0.145991	0.169297	0.327245	0.0102403	0.0210389	0.213489
FAU	0.978586	0.0042882	0.423941	0.934883	0.0163955	0.0209576	0.213489
INPPL1	0.599315	0.0686786	0.167799	0.075878	0.0523864	0.0210516	0.213489
OCEL1	0.539312	0.00714587	0.283708	0.428159	0.0583568	0.0209832	0.213489
PSMB4	0.124657	0.00844785	0.378814	0.967717	0.0711538	0.0210592	0.213489
SLC7A4	0.353454	0.266772	0.235401	0.0102911	0.119974	0.0210269	0.213489
ALKBH4	0.560068	0.00133015	0.279811	0.744871	0.175296	0.020932	0.213489
EMC9	0.346056	0.00132244	0.420187	0.768762	0.185091	0.0210049	0.213489
STOML1	0.550797	0.121365	0.92106	0.000518765	0.858305	0.021032	0.213489
IER5L	0.0477751	0.0889952	0.511011	0.658895	0.0192652	0.0211154	0.213753
FBXO48	0.246991	0.100639	0.076437	0.0462857	0.313657	0.0211176	0.213753
SLC37A1	0.344049	0.565772	0.271544	0.985275	0.000531873	0.0211759	0.213851
SEC61B	0.0574257	0.0854819	0.335958	0.175676	0.0955701	0.0211705	0.213851
LOC101906684	0.0590837	0.0931816	0.0505623	0.76163	0.130419	0.0211515	0.213851
TMEM219	0.921207	0.00180022	0.827176	0.921639	0.0220583	0.0212711	0.214648
HPS1	0.330291	0.0840525	0.708828	0.50792	0.00280429	0.0213422	0.215141
BRD9	0.829701	0.0426246	0.116235	0.451003	0.0151297	0.0213526	0.215141
TMEM180	0.608292	0.0156513	0.483868	0.711009	0.00859335	0.0214013	0.215467
INCENP	0.420078	0.0782487	0.0890186	0.379674	0.0253714	0.0214214	0.215505
NUPR1L	0.0207133	0.00833156	0.590003	0.746696	0.371607	0.0214545	0.215673
SIVA1	0.105769	0.0108937	0.504299	0.781255	0.0623873	0.0214889	0.215854
EDF1	0.811753	0.00172435	0.934834	0.277008	0.0784206	0.021541	0.216213
TRAM1L1	0.0239591	0.725185	0.214298	0.496389	0.0154012	0.021561	0.21625
SEP15	0.710231	0.962154	0.0829843	0.024036	0.0210466	0.0216716	0.217029
NDUFB5	0.808768	0.717937	0.218826	0.00554775	0.0406936	0.0216707	0.217029
SURF1	0.443179	0.006064	0.954263	0.518368	0.0216707	0.0217322	0.21747
MYADML2	0.815328	0.0398192	0.00725765	0.733838	0.167159	0.0217795	0.217779
DALRD3	0.99317	0.0465153	0.394982	0.31484	0.00508396	0.0219302	0.218828
RPS15	0.893999	0.00386984	0.908483	0.71675	0.0130134	0.021984	0.218828
MBOAT7	0.287871	0.0378397	0.201559	0.647343	0.0205884	0.0219574	0.218828
RPS21	0.621508	0.00362269	0.972702	0.324177	0.0410944	0.0219147	0.218828
GPI	0.855629	0.0473804	0.0567161	0.0424108	0.299662	0.0219371	0.218828
ROS1	0.425253	0.806064	0.313468	0.000562707	0.48463	0.0219773	0.218828
KBTBD2	0.440039	0.4483	0.744302	0.00476813	0.0422527	0.0221148	0.219848
TPM1	0.153138	0.0498294	0.0212422	0.325411	0.560998	0.0221198	0.219848
F2RL2	0.86958	0.17221	0.821021	0.023703	0.0101884	0.0221692	0.219895
RPL38	0.834701	0.00303657	0.723544	0.625781	0.0258815	0.0221746	0.219895
PET100	0.893609	0.00655769	0.843672	0.142672	0.0420639	0.0221588	0.219895
MTHFSD	0.366326	0.0146483	0.608313	0.0647894	0.140675	0.0221986	0.219968
CDC34	0.725405	0.0135765	0.378031	0.313405	0.0255954	0.0222546	0.220062
CC2D1A	0.73177	0.0165832	0.377631	0.245755	0.0265554	0.0222748	0.220062
PPP1R27	0.829566	0.0285886	0.645149	0.0419934	0.0464665	0.0222499	0.220062
HHATL	0.273578	0.00415331	0.736645	0.344454	0.103688	0.0222691	0.220062
PHC1	0.87442	0.242433	0.4166	0.0477553	0.00712175	0.0223383	0.220314
C19H17orf70	0.200842	0.0368838	0.253716	0.968053	0.0165367	0.0223637	0.220314
SNRNP200	0.692328	0.109154	0.244156	0.0516472	0.0315764	0.0223651	0.220314
UFSP1	0.364887	0.0133859	0.186838	0.418524	0.0787951	0.0223672	0.220314
JRK	0.154866	0.0778239	0.605398	0.665544	0.00625938	0.0225144	0.220611
REPIN1	0.216491	0.132165	0.620414	0.194765	0.00877319	0.0224834	0.220611
MCM5	0.599653	0.0268295	0.141513	0.595054	0.0223666	0.0224683	0.220611
CHMP1A	0.458095	0.0107021	0.258618	0.375945	0.0637014	0.0224987	0.220611
PRDX2	0.416044	0.00395098	0.744341	0.211267	0.117573	0.0225123	0.220611
TBC1D10A	0.205749	0.048399	0.13157	0.153169	0.150959	0.0224647	0.220611
RGS14	0.527884	0.600106	0.00116562	0.198624	0.413436	0.0224785	0.220611
HSD3B7	0.243804	0.00718422	0.253721	0.57697	0.119101	0.0225837	0.221126
GAS2L1	0.826093	0.1093	0.145208	0.0313689	0.0744884	0.022631	0.221396
LCMT2	0.52492	0.0335197	0.0535562	0.246315	0.132112	0.0226451	0.221396
SEC13	0.13658	0.0681405	0.057394	0.189764	0.302862	0.0226616	0.221396
SLC26A10	0.140115	0.146169	0.456749	0.00595608	0.551727	0.0226817	0.221428
TMCO3	0.0955885	0.555173	0.108947	0.843691	0.00631324	0.0227086	0.221475
RPS16	0.821026	0.00332358	0.768025	0.73171	0.0200974	0.0227201	0.221475
LOC101902437	0.196236	0.847696	0.862404	0.0643547	0.00335505	0.0227957	0.221873
TOR2A	0.639672	0.0107729	0.383767	0.181917	0.064309	0.0227781	0.221873
TRMT61A	0.296898	0.00474861	0.515396	0.58218	0.0732985	0.0228114	0.221873
STOML2	0.560832	0.0167021	0.928145	0.0870019	0.0411315	0.0228618	0.222106
STK25	0.143929	0.00860547	0.641917	0.64532	0.0612106	0.0230035	0.222106
MRPS25	0.62666	0.00349752	0.47611	0.448724	0.0665458	0.0228852	0.222106
HMGB3	0.743809	0.00818304	0.153919	0.45044	0.0739196	0.0229014	0.222106
ANKRD50	0.476113	0.890805	0.00204837	0.237315	0.151708	0.022942	0.222106
COL8A1	0.993253	0.37652	0.0951219	0.00462589	0.189772	0.0229184	0.222106
MSRA	0.436244	0.0733719	0.145799	0.0128054	0.524687	0.0229793	0.222106
LOC100847171	0.0829011	0.883052	0.0010653	0.738064	0.545613	0.0230033	0.222106
PPP1R14C	0.00888117	0.255407	0.101469	0.20538	0.662383	0.0229582	0.222106
TNNC2	0.82844	0.0067073	0.0992452	0.0638502	0.891931	0.0230038	0.222106
ADPRM	0.137779	0.782535	0.00245356	0.252773	0.470714	0.0230372	0.222266
HAX1	0.846812	0.0223705	0.147751	0.20429	0.0552496	0.023093	0.222479
NAT8L	0.541915	0.0166266	0.116012	0.330795	0.0912786	0.0230789	0.222479
NAV1	0.233824	0.618224	0.0985948	0.958373	0.00233427	0.0232334	0.222534
RABL6	0.5192	0.00462797	0.550834	0.828946	0.0290997	0.023254	0.222534
RPL8	0.839613	0.00158803	0.964921	0.8148	0.0304214	0.0232364	0.222534
ACOT2	0.752718	0.744901	0.738529	0.00126696	0.0607172	0.0232193	0.222534
TOMM40L	0.571663	0.321608	0.00327708	0.496036	0.106206	0.0231646	0.222534
TOR3A	0.347488	0.102762	0.21812	0.0352316	0.11606	0.0232161	0.222534
VCL	0.139737	0.182164	0.0182539	0.28701	0.239614	0.0232675	0.222534
KERA	0.580272	0.270652	0.0247223	0.0334724	0.244302	0.0231692	0.222534
A2M	0.332473	0.921368	0.00506743	0.074455	0.27555	0.0232158	0.222534
NT5DC3	0.392048	0.918297	0.00165856	0.170169	0.312291	0.0231602	0.222534
RILP	0.847138	0.547483	0.0522845	0.128627	0.0102564	0.0232845	0.222536
CSTB-2	0.95102	0.0289204	0.0959012	0.0348532	0.348808	0.0233205	0.222718
VPS51	0.657915	0.00268075	0.890862	0.859292	0.0238243	0.0233682	0.222851
TAMM41	0.0431799	0.0668739	0.688765	0.290916	0.0555759	0.0233634	0.222851
C1QB	0.203901	0.96976	0.0326104	0.693024	0.00721546	0.0234054	0.223045
SNX8	0.241474	0.01259	0.710063	0.742186	0.0201593	0.0234312	0.22313
C11H9orf116	0.0956445	0.0714629	0.0200054	0.717179	0.330523	0.0234857	0.223487
SHISA2	0.863569	0.675543	0.147855	0.0114388	0.0329821	0.0235472	0.223749
SDC2	0.402004	0.593207	0.0534269	0.0169841	0.150367	0.0235452	0.223749
TBC1D17	0.389822	0.0373087	0.84854	0.415221	0.00646047	0.0238136	0.223767
ATP13A2	0.274663	0.0911667	0.42107	0.356347	0.00876804	0.0237372	0.223767
STK11IP	0.954801	0.011919	0.442135	0.554588	0.0119779	0.0239639	0.223767
CRTC1	0.636878	0.0927357	0.613335	0.0575717	0.0159406	0.0238793	0.223767
EVI5L	0.527509	0.00386519	0.836901	0.732414	0.0261696	0.023625	0.223767
CCBL1	0.307725	0.112599	0.0520103	0.456548	0.040251	0.0238193	0.223767
CSRNP1	0.183145	0.101257	0.935753	0.0406519	0.0462985	0.0236036	0.223767
LOC101902881	0.162043	0.455677	0.0220396	0.389557	0.0518462	0.0237019	0.223767
ENHO	0.520991	0.0567237	0.0486375	0.409226	0.0560171	0.0237403	0.223767
PDXP	0.463899	0.0321454	0.253081	0.116571	0.0742718	0.0236102	0.223767
KCTD2	0.18606	0.0204981	0.534042	0.214684	0.0765467	0.023986	0.223767
WIPI2	0.325534	0.041192	0.0597413	0.504564	0.0825189	0.0239312	0.223767
ADRA2B	0.11943	0.235293	0.0326753	0.376336	0.0964412	0.0239177	0.223767
ARL4A	0.022342	0.369842	0.524682	0.0742826	0.104184	0.0240242	0.223767
AMDHD2	0.490339	0.00782174	0.168288	0.46681	0.110637	0.0239219	0.223767
CEP76	0.424325	0.137686	0.0885941	0.0559689	0.114486	0.0238424	0.223767
MFSD3	0.94879	0.00262248	0.23014	0.332131	0.174583	0.0238602	0.223767
VNN1	0.336054	0.535691	0.000952548	0.827206	0.233203	0.0238016	0.223767
EFR3B	0.435286	0.847769	0.000815518	0.451428	0.2452	0.023911	0.223767
KCTD11	0.558833	0.0269554	0.146911	0.0603397	0.249976	0.0239432	0.223767
ATPIF1	0.554312	0.0812781	0.65435	0.00434492	0.260504	0.0239377	0.223767
NADK	0.0333653	0.174673	0.220532	0.0950768	0.271663	0.023857	0.223767
IRF1	0.531222	0.700494	0.000250012	0.783178	0.451977	0.0237319	0.223767
STK38L	0.0875582	0.387153	0.0366998	0.0547723	0.48415	0.0237594	0.223767
LHX6	0.920135	0.269877	0.000421936	0.590496	0.542032	0.0240163	0.223767
PRRG2	0.566811	0.000223591	0.623657	0.772429	0.546563	0.0239378	0.223767
MTFP1	0.14176	0.0122303	0.841859	0.0374946	0.59994	0.023685	0.223767
FHL5	0.759463	0.139734	0.00819648	0.0418365	0.921306	0.0240123	0.223767
MVB12A	0.741323	0.00222495	0.790615	0.289968	0.0889035	0.0240546	0.223893
ACE	0.192181	0.125164	0.259749	0.0219684	0.245305	0.0240796	0.223967
DOHH	0.718549	0.00554168	0.518104	0.333948	0.0490187	0.0241271	0.224251
YIF1A	0.637283	0.0266323	0.662223	0.784708	0.00383754	0.0241617	0.224415
CENPO	0.937911	0.380889	0.280577	0.000396511	0.853572	0.0241983	0.224596
BST2	0.16878	0.379735	0.664597	0.204593	0.00390326	0.024241	0.224834
CHMP2A	0.395444	0.00585463	0.900333	0.559125	0.0292618	0.024282	0.224899
HSPH1	0.361152	0.793082	0.560024	0.000891797	0.238343	0.0242778	0.224899
NUDT1	0.641784	0.00465547	0.588778	0.66708	0.0291606	0.0243363	0.225243
SGTA	0.464547	0.0311166	0.129676	0.647487	0.0282398	0.0243619	0.225322
DAPK3	0.866747	0.0402542	0.392402	0.0855982	0.0293578	0.0244225	0.225371
CFH	0.941618	0.164786	0.508723	0.00116118	0.375665	0.0244355	0.225371
B3GALNT2	0.953935	0.984591	0.0203869	0.0020983	0.855026	0.0243986	0.225371
NQO1	0.510723	0.492791	0.0159449	0.00909164	0.943511	0.0244312	0.225371
TECPR2	0.962071	0.305406	0.126397	0.39345	0.00236548	0.0244966	0.225419
SPTBN5	0.284367	0.431467	0.103814	0.330953	0.00820585	0.0245092	0.225419
NFKBIL1	0.969962	0.00666864	0.398917	0.90545	0.0147755	0.0244763	0.225419
RAPGEF4	0.842552	0.280949	0.0936	0.0203757	0.0764511	0.0244731	0.225419
HMG20B	0.345614	0.252251	0.746036	0.781032	0.000684918	0.0246024	0.226024
DGKD	0.693766	0.177999	0.1438	0.128885	0.0152246	0.0246263	0.226024
RNF14	0.933762	0.689634	0.258321	0.0019416	0.107827	0.0246177	0.226024
MESDC1	0.0799678	0.291875	0.0572687	0.788205	0.0331103	0.0246447	0.226036
PML	0.768959	0.29008	0.165046	0.076507	0.0124839	0.0247729	0.226451
CD63	0.605661	0.00502972	0.978547	0.210252	0.0560014	0.0247437	0.226451
MOSPD2	0.699726	0.0949616	0.0741327	0.0708881	0.100422	0.0247287	0.226451
PSMC3	0.219522	0.00441851	0.146262	0.846753	0.292761	0.0247759	0.226451
FAM211A	0.614425	0.18498	0.223871	0.00387689	0.356135	0.0247586	0.226451
CPSF1	0.241225	0.159189	0.682459	0.19049	0.00707045	0.0248349	0.226833
APBA3	0.844534	0.0473931	0.137308	0.661065	0.00974106	0.0248778	0.227031
ADCK2	0.519554	0.0130581	0.293007	0.230319	0.0773922	0.0248978	0.227031
GSTK1	0.216526	0.00516816	0.730301	0.136625	0.31755	0.0249082	0.227031
MAPKAPK2	0.41279	0.0120985	0.646436	0.863561	0.0127644	0.0249679	0.227164
SMPD2	0.580061	0.102141	0.577858	0.0301457	0.0344678	0.0249624	0.227164
LIPE	0.114953	0.00747874	0.85372	0.706516	0.0686548	0.0249745	0.227164
LOC100126544	0.325065	0.00456584	0.884467	0.703882	0.0386225	0.0250142	0.227304
MRPL36	0.58049	0.00470105	0.221982	0.377532	0.156142	0.0250243	0.227304
SYT12	0.293605	0.0807236	0.841889	0.98327	0.00182407	0.0250602	0.227317
FIS1	0.59445	0.0022332	0.30391	0.908743	0.0975963	0.0250575	0.227317
NOD1	0.137176	0.146733	0.00554486	0.434213	0.741515	0.0251277	0.227772
NOD2	0.471779	0.767685	0.27195	0.0825933	0.00443377	0.0251886	0.228168
PEX6	0.621943	0.011347	0.998453	0.732799	0.00701392	0.025256	0.228306
TMEM86A	0.861832	0.076659	0.245218	0.185378	0.0120861	0.0252931	0.228306
TMTC1	0.970191	0.774474	0.0138479	0.191235	0.018265	0.0253142	0.228306
CAPNS1	0.818591	0.00459907	0.761019	0.462682	0.027435	0.025325	0.228306
FXYD6	0.413209	0.254762	0.328162	0.010379	0.101023	0.0252586	0.228306
C1H21orf91	0.462885	0.613745	0.00103382	0.172014	0.716454	0.0252467	0.228306
VAMP8	0.169328	0.00551932	0.768012	0.0577555	0.876547	0.025311	0.228306
TMEM120B	0.163138	0.116418	0.173202	0.0126184	0.880094	0.0253992	0.228818
EIF5A	0.805395	0.0695309	0.96276	0.007777	0.0873199	0.0254362	0.228839
SFRP2	0.977225	0.276782	0.0149822	0.00906782	0.996086	0.0254315	0.228839
BCR	0.744782	0.148984	0.477011	0.85053	0.000818139	0.0255351	0.228871
ARHGEF18	0.439939	0.221739	0.523308	0.399853	0.00181137	0.0255999	0.228871
VGLL2	0.444829	0.201328	0.103164	0.592034	0.0067596	0.0255996	0.228871
HGS	0.451268	0.0388655	0.232361	0.36326	0.0249964	0.0256137	0.228871
RPL29	0.799282	0.00335542	0.617276	0.72291	0.0310481	0.0256827	0.228871
LDHD	0.999864	0.00876664	0.338767	0.318987	0.0389851	0.0255787	0.228871
BCS1L	0.284287	0.013183	0.602885	0.359385	0.0455968	0.0256231	0.228871
FBRS	0.791955	0.106485	0.318358	0.0254298	0.0544133	0.025679	0.228871
LEPREL4	0.148736	0.00736883	0.953343	0.637149	0.055321	0.0255345	0.228871
FBXL8	0.909328	0.0570887	0.0194449	0.509267	0.0719065	0.0255958	0.228871
DBI	0.523061	0.39395	0.0825039	0.00599604	0.364023	0.0256602	0.228871
JMJD1C	0.44331	0.550244	0.834329	0.000280678	0.646735	0.0255859	0.228871
TRIB3	0.0776876	0.413754	0.260915	0.00619344	0.708933	0.025532	0.228871
LRCH1	0.194051	0.129362	0.0706635	0.0278021	0.75287	0.0256699	0.228871
MRPL54	0.0445422	0.0080217	0.942143	0.358852	0.308023	0.0257061	0.228925
TACC3	0.171576	0.0973473	0.967453	0.263982	0.00876019	0.0257774	0.229251
SH3TC1	0.257713	0.0748423	0.420604	0.143345	0.032122	0.0257714	0.229251
NUDT14	0.879686	0.00157233	0.515428	0.564689	0.0930579	0.0258202	0.229476
BCAM	0.833853	0.0137505	0.747987	0.210808	0.0207749	0.025864	0.22971
SDS	0.666885	0.113434	0.000700455	0.894354	0.793902	0.0258921	0.229806
FLNA	0.377342	0.0907467	0.874653	0.130492	0.00990864	0.0263843	0.229854
KCNK2	0.786678	0.0503007	0.130977	0.482407	0.0151157	0.0259684	0.229854
SHB	0.28557	0.307796	0.072121	0.368422	0.0162724	0.0260631	0.229854
ANKRD34A	0.423959	0.812051	0.014922	0.437485	0.017168	0.0263218	0.229854
ATOH8	0.264691	0.0771244	0.516792	0.196697	0.0184963	0.0262315	0.229854
H1FX	0.576206	0.012828	0.90871	0.212576	0.0264493	0.0259558	0.229854
COPE	0.677573	0.00312693	0.866949	0.777608	0.026581	0.026046	0.229854
EIF3K	0.602975	0.00482819	0.803177	0.573567	0.0288561	0.0263731	0.229854
RAB4B	0.516657	0.00517573	0.530024	0.784292	0.0346485	0.0262907	0.229854
COX5A	0.782616	0.0135333	0.446858	0.16177	0.0498955	0.026151	0.229854
MRPS18B	0.476354	0.00476269	0.393654	0.565698	0.0759011	0.0262158	0.229854
RPSA	0.363969	0.00324211	0.375189	0.970138	0.0893794	0.0262349	0.229854
GNG10	0.94313	0.90272	0.00259483	0.187625	0.0917103	0.0260673	0.229854
NAPRT1	0.33285	0.0154393	0.298016	0.247088	0.101014	0.0261616	0.229854
UROC1	0.736214	0.00571693	0.170025	0.476134	0.113652	0.0263837	0.229854
GLI4	0.345428	0.0174688	0.0602454	0.61312	0.170017	0.026014	0.229854
LOC100337102	0.490283	0.0972507	0.0450729	0.102258	0.175164	0.0262815	0.229854
TMEM238	0.821891	0.0230873	0.0692411	0.143934	0.203733	0.0262966	0.229854
LOC101907641	0.605675	0.0272495	0.016012	0.593465	0.24694	0.0263855	0.229854
HINT3	0.934937	0.392032	0.0596516	0.00661678	0.267567	0.0263766	0.229854
EPC1	0.812934	0.402917	0.147867	0.0028507	0.274993	0.0260466	0.229854
NARF	0.110726	0.31416	0.871565	0.00403199	0.314097	0.0262376	0.229854
IFITM3	0.994396	0.0106711	0.185282	0.0608989	0.321106	0.0262603	0.229854
ENO3	0.0596289	0.0260616	0.567521	0.127775	0.337083	0.0260548	0.229854
DYNC1I1	0.804841	0.392933	0.00430129	0.0793458	0.351125	0.0260153	0.229854
UBP1	0.265758	0.268325	0.0357786	0.0254467	0.585842	0.0260767	0.229854
LOC785982	0.322481	0.000330814	0.657547	0.759448	0.720871	0.026241	0.229854
DARC	0.935539	0.0107633	0.0152565	0.318332	0.78833	0.0263073	0.229854
WDR25	0.903872	0.0549847	0.558886	0.269105	0.00520732	0.0264719	0.230232
TEP1	0.1616	0.500876	0.345206	0.149364	0.00938888	0.0265873	0.230232
NPRL3	0.942308	0.0246634	0.195688	0.778688	0.0110673	0.0265915	0.230232
TSPO	0.913937	0.0213336	0.227041	0.638892	0.0137543	0.0264616	0.230232
ABHD12	0.145405	0.0397374	0.330097	0.935761	0.0219293	0.0265673	0.230232
ITFG3	0.834363	0.00872837	0.444426	0.335886	0.0361874	0.0266562	0.230232
PSMB6	0.202734	0.00388506	0.734248	0.952334	0.0715312	0.0266808	0.230232
PRELID1	0.628477	0.0305457	0.0813756	0.29408	0.0858013	0.0266904	0.230232
DHPS	0.666388	0.00606586	0.719661	0.119613	0.112826	0.0266202	0.230232
LRRC14B	0.726504	0.121347	0.0430263	0.0643885	0.16027	0.0265694	0.230232
IFT20	0.42241	0.499245	0.00177201	0.560329	0.187928	0.0266606	0.230232
TUBB	0.451875	0.0054205	0.115376	0.386621	0.359158	0.0266126	0.230232
LOC101905181	0.83658	0.000183298	0.672566	0.908454	0.417699	0.0265656	0.230232
CLEC3B	0.0791532	0.00716187	0.356181	0.410821	0.475209	0.0266908	0.230232
AHSP	0.216615	0.000456221	0.85773	0.557236	0.833629	0.0266717	0.230232
MDFI	0.230087	0.340637	0.0133463	0.24757	0.152373	0.0267089	0.230237
RNASE13	0.911058	0.953737	0.8138	0.537226	0.000104156	0.0267561	0.230447
SLC2A3	0.58858	0.912215	0.000707301	0.381565	0.273249	0.0267682	0.230447
DCP1B	0.6374	0.026475	0.365615	0.306947	0.0209409	0.0267962	0.230538
STRADA	0.740564	0.216327	0.0224234	0.569185	0.0195226	0.0269101	0.231323
COQ2	0.654227	0.326398	0.00999368	0.0495259	0.377952	0.0269225	0.231323
MVK	0.194446	0.0173378	0.714889	0.179821	0.0924306	0.0269715	0.231517
ABI3BP	0.596981	0.427672	0.0309211	0.0396014	0.128193	0.0269802	0.231517
PSMD8	0.323508	0.015236	0.644214	0.941202	0.0134415	0.0270213	0.231719
HSPBP1	0.759384	0.00506354	0.496194	0.772212	0.0273121	0.0270513	0.231736
MAPKAPK3	0.183116	0.0240478	0.560466	0.252849	0.0645096	0.0270584	0.231736
MRPS18A	0.671777	0.00168956	0.138835	0.949505	0.269991	0.0271197	0.23211
NOP2	0.787491	0.121819	0.117193	0.0343431	0.105016	0.0271853	0.232521
AKAP7	0.303931	0.251713	0.987134	0.0780266	0.00691477	0.0272716	0.23302
VPS33B	0.344692	0.0731535	0.139972	0.46218	0.0250002	0.0272873	0.23302
LRRC8A	0.947992	0.365938	0.400301	0.00135809	0.216353	0.0272967	0.23302
CA12	0.937896	0.00174437	0.39862	0.41747	0.150198	0.0273356	0.233201
ZC3H3	0.875282	0.0449979	0.704954	0.257109	0.00581066	0.0275903	0.233344
TECPR1	0.396655	0.0641579	0.274179	0.700987	0.00844591	0.0275165	0.233344
LOC789674	0.906214	0.0174319	0.173455	0.608125	0.0247587	0.0274931	0.233344
PPT2	0.501822	0.0432712	0.234233	0.300182	0.0274142	0.0277521	0.233344
RPL18A	0.991461	0.00273109	0.872006	0.636033	0.0274494	0.0274791	0.233344
AHCY	0.369582	0.0256409	0.294837	0.479981	0.0309789	0.027618	0.233344
ZNF598	0.465142	0.0288348	0.125138	0.655043	0.0379857	0.0277117	0.233344
LIN37	0.912867	0.00385873	0.25656	0.985982	0.0464095	0.0275355	0.233344
G3BP2	0.0534027	0.741116	0.356701	0.0372181	0.0786966	0.0275334	0.233344
RNF181	0.842791	0.00173775	0.662679	0.545305	0.0787042	0.0276648	0.233344
CHKB	0.423949	0.00586447	0.143154	0.829244	0.140949	0.0276417	0.233344
MRPL23	0.669297	0.00101906	0.47095	0.86598	0.150499	0.0277552	0.233344
PACSIN3	0.890013	0.00923246	0.0398234	0.728884	0.173129	0.0275094	0.233344
FAM107B	0.107072	0.493179	0.163488	0.0246913	0.19444	0.027576	0.233344
MRPL12	0.176515	0.0140184	0.57172	0.110858	0.266357	0.0277164	0.233344
SMAGP	0.0867999	0.0446623	0.0514674	0.747278	0.276628	0.0274884	0.233344
LOC100848714	0.00919429	0.460701	0.0972035	0.333867	0.302519	0.0276357	0.233344
HTRA1	0.220451	0.031252	0.0409401	0.479928	0.305953	0.0275624	0.233344
LOC100337507	0.139811	0.0113381	0.0880234	0.8142	0.363256	0.0274989	0.233344
TRAPPC3	0.104121	0.0127286	0.691454	0.0961179	0.466961	0.0274389	0.233344
FBLN2	0.57229	0.690467	0.0382762	0.00528532	0.523565	0.027751	0.233344
C3H1orf192	0.195133	0.891221	0.00682981	0.0626323	0.562463	0.0277463	0.233344
ART3	0.684363	0.438622	0.000396219	0.543142	0.64819	0.0277593	0.233344
SAMD10	0.89911	0.114592	0.707007	0.0843517	0.00684263	0.0278331	0.233538
ALAD	0.940458	0.0937347	0.149507	0.20455	0.0155978	0.0278354	0.233538
ALDH1A2	0.570438	0.0175039	0.173508	0.20435	0.11877	0.0278345	0.233538
CALM3	0.95718	0.0796784	0.0787361	0.00793691	0.883651	0.0278636	0.233626
LHFP	0.1246	0.276678	0.132982	0.134158	0.0685577	0.0278852	0.233658
TPM2	0.651926	0.0303408	0.307211	0.750411	0.00930237	0.0279936	0.23412
CEP164	0.334511	0.316493	0.0169248	0.667154	0.035464	0.0279835	0.23412
ZNF546	0.00926855	0.303003	0.0500664	0.597882	0.504183	0.0279791	0.23412
ACAD10	0.172083	0.141997	0.645719	0.969186	0.0027797	0.0280317	0.234142
BCAT2	0.838988	0.0174006	0.444845	0.893602	0.0073187	0.0280167	0.234142
LOC506598	0.472223	0.00680771	0.386992	0.433263	0.0789685	0.0280564	0.2342
ZNF771	0.365604	0.00728855	0.966626	0.591737	0.0280706	0.0281502	0.234554
MARCH9	0.115915	0.0392982	0.246762	0.756034	0.0502545	0.0281173	0.234554
COL1A2	0.766239	0.655613	0.0991638	0.0141091	0.0608799	0.0281522	0.234554
KLHL22	0.736564	0.0108266	0.84258	0.264021	0.0241878	0.0282031	0.234682
CSF1R	0.102619	0.76215	0.0457181	0.0302694	0.396169	0.0281902	0.234682
MYH1	0.482339	0.853399	0.198663	0.0352819	0.0150267	0.0283927	0.235935
CHL1	0.209062	0.352184	0.00713654	0.235657	0.350405	0.0284074	0.235935
PCBD2	0.800128	0.141953	0.00583167	0.112333	0.582706	0.0283933	0.235935
ENGASE	0.168813	0.0223814	0.468589	0.699612	0.035201	0.0284971	0.236234
MYH7B	0.236415	0.0901504	0.285079	0.116718	0.0614074	0.0284745	0.236234
NME2	0.0661547	0.0157805	0.634118	0.402448	0.163556	0.0284856	0.236234
GPR153	0.036269	0.180553	0.74319	0.602608	0.0148958	0.0285329	0.236382
GPX1	0.499468	0.00106428	0.789098	0.657779	0.158878	0.0285967	0.236613
NDUFA6	0.717926	0.264124	0.464337	0.00060531	0.8223	0.0285921	0.236613
PLSCR3	0.24	0.0527506	0.452662	0.82293	0.00936287	0.0287313	0.237133
IDUA	0.823477	0.0717369	0.1597	0.287383	0.0162866	0.0287314	0.237133
PSMG4	0.762828	0.00452388	0.572952	0.808823	0.0275866	0.0287151	0.237133
HOXC5	0.924801	0.271048	0.00135724	0.132243	0.97948	0.0286942	0.237133
AGPAT1	0.678332	0.181686	0.0557749	0.345276	0.0186341	0.028761	0.237228
SLC39A13	0.728268	0.0116541	0.483811	0.365604	0.0295706	0.0288314	0.237366
HSPB6	0.951971	0.00378328	0.806028	0.373724	0.0408681	0.0288082	0.237366
RNASEH2C	0.75073	0.00226044	0.302001	0.728071	0.119195	0.0288657	0.237366
LOC785386	0.0669518	0.0140811	0.116917	0.856318	0.471249	0.0288677	0.237366
CCDC167	0.169984	0.0127811	0.348557	0.10216	0.574019	0.0288372	0.237366
MAP3K12	0.407571	0.301945	0.921725	0.731094	0.000537551	0.0289092	0.23756
C3H1orf162	0.69275	0.98772	0.0617267	0.30833	0.00342952	0.028944	0.237697
MEPCE	0.895362	0.0318476	0.133907	0.239013	0.0490869	0.0290016	0.238022
SEC22A	0.669919	0.375609	0.102497	0.24166	0.0072238	0.0290956	0.238216
GSTZ1	0.877193	0.0174671	0.241778	0.974234	0.0124722	0.0290913	0.238216
LSM10	0.52939	0.0127467	0.807461	0.552681	0.0149492	0.0290934	0.238216
METTL11B	0.766336	0.578656	0.00486761	0.0872587	0.239066	0.0290975	0.238216
NAA10	0.870331	0.00246808	0.880006	0.75269	0.0316988	0.0291281	0.238277
BANF1	0.509168	0.00735065	0.552571	0.0502225	0.434523	0.029141	0.238277
ACOT7	0.786642	0.0557099	0.298883	0.0963798	0.0358692	0.0292032	0.238638
LIMD2	0.67509	0.0202858	0.16546	0.0633342	0.316459	0.0292592	0.238947
LOC101906899	0.0536548	0.459286	0.0665247	0.174519	0.15922	0.0293164	0.239118
ATOX1	0.617759	0.00137261	0.262834	0.556636	0.366924	0.0293024	0.239118
CAPN15	0.513476	0.27367	0.228316	0.0182494	0.0780134	0.0293682	0.239283
WWTR1	0.798804	0.095445	0.0971147	0.0114133	0.540656	0.0293729	0.239283
FAM109A	0.468762	0.0618544	0.0198504	0.269994	0.294412	0.0293989	0.239347
FAM160B2	0.900459	0.0187428	0.822056	0.0979131	0.0337628	0.029446	0.239583
F3	0.341825	0.114615	0.419314	0.0522552	0.0535557	0.0294917	0.239807
MPND	0.571022	0.0103984	0.852972	0.191172	0.0477878	0.0296136	0.240058
MGME1	0.0217455	0.795816	0.830622	0.043176	0.07449	0.0295973	0.240058
CCDC94	0.465943	0.173493	0.0211862	0.290016	0.0931383	0.0296103	0.240058
LTBP4	0.479594	0.153352	0.236191	0.0166409	0.159892	0.0295931	0.240058
LOC784451	0.426029	0.315136	0.0564366	0.00745243	0.818376	0.0295896	0.240058
NELFE	0.477	0.00296082	0.523167	0.905228	0.0694528	0.0296897	0.240526
MAST2	0.905695	0.0352322	0.0829088	0.449628	0.0393746	0.0298478	0.241511
HOXD8	0.943589	0.605053	0.106315	0.0182102	0.0423726	0.029847	0.241511
GIPC1	0.724602	0.134076	0.826643	0.00306544	0.1907	0.0298932	0.24173
C2	0.0451537	0.904913	0.132788	0.0441292	0.196471	0.0299318	0.241894
SLX1A	0.736937	0.0277396	0.202962	0.193543	0.0587036	0.0299721	0.242064
RHBDD3	0.645023	0.00242421	0.632019	0.744141	0.064462	0.0300814	0.242064
NT5M	0.508332	0.00181048	0.856934	0.835101	0.0718995	0.0300599	0.242064
DUSP23	0.137583	0.00595156	0.742492	0.821265	0.0948555	0.0300634	0.242064
LOC101904840	0.0118409	0.468205	0.0675932	0.649536	0.194523	0.0300574	0.242064
POLR2A-2	0.487949	0.34274	0.758633	0.00147899	0.251896	0.0300243	0.242064
HOXA6	0.0202164	0.0471595	0.338311	0.446627	0.327706	0.0300003	0.242064
RRP9	0.558406	0.0288616	0.1633	0.54828	0.0330211	0.0301806	0.242361
KLHL26	0.826046	0.00697757	0.224392	0.528511	0.0697083	0.0301807	0.242361
DYRK3	0.883841	0.156525	0.251969	0.0174143	0.0785863	0.0302033	0.242361
SLC25A42	0.149912	0.219834	0.505836	0.0316285	0.0903294	0.0301715	0.242361
ZNF428	0.379733	0.0841677	0.00542467	0.548034	0.502232	0.0302101	0.242361
UBAC1	0.71971	0.0251524	0.355178	0.723414	0.0103402	0.0303626	0.242698
CCDC130	0.246786	0.00964169	0.7961	0.815451	0.0311312	0.0303598	0.242698
LMF1	0.167083	0.0104044	0.917225	0.553611	0.0542401	0.0302748	0.242698
LRRC28	0.434073	0.0121182	0.407642	0.12074	0.185139	0.0302966	0.242698
COA3	0.187826	0.0191576	0.495928	0.12368	0.21771	0.0303443	0.242698
AHR	0.372019	0.372928	0.00536479	0.0936736	0.688087	0.0303132	0.242698
COL6A2	0.9386	0.168451	0.0452354	0.100318	0.0671057	0.0303838	0.242721
SPEG	0.584121	0.122524	0.524214	0.112671	0.0114296	0.0304518	0.242849
GRM4	0.38304	0.0473013	0.207014	0.414406	0.031076	0.030447	0.242849
ADORA2B	0.00569896	0.93338	0.438823	0.045131	0.4587	0.0304551	0.242849
TRAM2	0.373224	0.0340101	0.71102	0.689896	0.00782748	0.0306235	0.243197
TP53	0.799993	0.438742	0.694119	0.0173108	0.0115901	0.0306813	0.243197
SCAF1	0.402937	0.0445956	0.582911	0.271025	0.0170932	0.0305373	0.243197
EIF1	0.677954	0.0233555	0.450694	0.308785	0.0220853	0.0305948	0.243197
VASH1	0.72388	0.320033	0.0805344	0.0452578	0.0578946	0.0306832	0.243197
ACAA1	0.202902	0.00391218	0.987786	0.864538	0.0716869	0.0305658	0.243197
FAM160A2	0.430382	0.0345687	0.0407954	0.905692	0.0884057	0.0305666	0.243197
WDR5	0.609802	0.0280981	0.0409701	0.75497	0.0921146	0.0306566	0.243197
SERPING1	0.329808	0.213104	0.104625	0.0469451	0.140858	0.030578	0.243197
TPM4	0.105898	0.0415042	0.545211	0.0778592	0.261484	0.0306433	0.243197
DNLZ	0.755015	0.00165888	0.901543	0.487812	0.0888612	0.0307081	0.243249
TOLLIP	0.677904	0.0265771	0.539771	0.76492	0.00660397	0.0307804	0.243675
LOC617875	0.403531	0.0257747	0.174689	0.0786367	0.344481	0.0308179	0.243679
FOSL2	0.598269	0.700647	0.096673	0.00219258	0.553743	0.0308104	0.243679
TMEM145	0.91118	0.0242833	0.611109	0.775785	0.00469872	0.0308464	0.243759
HSF2BP	0.185862	0.276467	0.0261001	0.553881	0.06669	0.0309473	0.24441
PHLDB1	0.869481	0.106237	0.0553789	0.703008	0.0138757	0.0310918	0.244964
CLIC4	0.165541	0.186252	0.201867	0.0764045	0.104926	0.0310907	0.244964
GATA2	0.115027	0.921972	0.277776	0.00581104	0.290996	0.0310576	0.244964
UBD	0.0190947	0.236056	0.0297414	0.487894	0.7612	0.0310466	0.244964
MAPK3	0.536299	0.00559388	0.877975	0.864064	0.0221146	0.0312643	0.245882
RTN4	0.780123	0.61598	0.812665	0.00368443	0.0349574	0.0312514	0.245882
FOXD3	0.53354	0.460943	0.280319	0.00311318	0.234084	0.0312279	0.245882
MFAP5	0.632986	0.882619	0.00349655	0.127528	0.202281	0.0312894	0.245933
ARID3B	0.706434	0.0429758	0.425953	0.0290033	0.134658	0.0313343	0.24614
LOC101906918	0.00700084	0.0600073	0.54036	0.469981	0.474118	0.0313653	0.246236
ADAMTS16	0.0518105	0.906825	0.00366535	0.738955	0.398047	0.0313934	0.24631
CKB	0.0427989	0.0814144	0.047783	0.607529	0.501339	0.0314165	0.246345
BCKDHA	0.723773	0.0328306	0.524448	0.622265	0.00655413	0.0314616	0.246552
TOM1	0.911007	0.00929434	0.27736	0.658547	0.0329194	0.0314965	0.246679
MRPL16	0.864848	0.0168414	0.329734	0.931102	0.0114025	0.0315271	0.246716
LOC101903819	0.278306	0.227188	0.648135	0.00721048	0.172659	0.0315386	0.246716
LIX1L	0.258671	0.990211	0.138805	0.00174796	0.821801	0.0315598	0.246735
RSPH9	0.489311	0.0308863	0.0190395	0.233819	0.764104	0.0316937	0.247635
DNAJC28	0.840854	0.579188	0.140904	0.00297793	0.252382	0.0317593	0.248001
FAM21A	0.203113	0.436263	0.0707416	0.149959	0.0549724	0.031799	0.248164
TIMM50	0.221931	0.0048268	0.711321	0.879213	0.0772665	0.0318343	0.248292
DOLK	0.702884	0.160419	0.832579	0.873849	0.000632202	0.0318734	0.248303
LOC782367	0.668569	0.173394	0.0395637	0.0533429	0.211885	0.0318637	0.248303
C10H14orf21	0.812938	0.0293191	0.351121	0.124762	0.0497749	0.0319158	0.248487
WNK2	0.689275	0.245317	0.510494	0.00668641	0.090276	0.0319686	0.248752
LOC100848859	0.562845	0.0782224	0.504216	0.143729	0.0163695	0.0320178	0.248789
SHE	0.365373	0.0660853	0.0408518	0.120858	0.437795	0.0320029	0.248789
LOC100337251	0.717041	0.988517	0.00128322	0.0879847	0.653032	0.03203	0.248789
RBP1	0.0515653	0.0265451	0.657058	0.147019	0.395879	0.0320636	0.248904
FOXO6	0.534116	0.125603	0.346685	0.0048809	0.461669	0.0320884	0.248949
ANAPC15	0.85905	0.00225086	0.314477	0.962952	0.0902903	0.0322691	0.250204
PPP1R12C	0.259203	0.0765984	0.564837	0.256452	0.0184194	0.0323103	0.250234
POLR3K	0.830472	0.0289376	0.393979	0.0201616	0.277518	0.0323109	0.250234
LOC530027	0.859722	0.579167	0.140166	0.0094979	0.0800065	0.0323339	0.250265
POLA2	0.346516	0.0581911	0.129649	0.863234	0.0235491	0.0323766	0.250385
CDR2	0.137869	0.028594	0.266115	0.0835925	0.606317	0.0323874	0.250385
SPICE1	0.053865	0.430501	0.0160833	0.685775	0.208584	0.0324565	0.250773
PLEKHF1	0.610056	0.00308577	0.168495	0.489335	0.344329	0.032494	0.250915
NEURL2	0.422558	0.0127546	0.596903	0.692646	0.0240333	0.0325363	0.251095
EEF1G	0.950997	0.00750913	0.801209	0.774327	0.0121338	0.0326159	0.251268
ZNF592	0.323172	0.143438	0.343681	0.0419957	0.0803427	0.0326144	0.251268
PPL	0.488148	0.576223	0.101264	0.0101878	0.184981	0.0325855	0.251268
FAM155B	0.0541707	0.317808	0.495134	0.334996	0.0188429	0.0326354	0.251271
PRR14	0.655871	0.0418886	0.316467	0.904205	0.00687431	0.032727	0.251785
EXT2	0.590017	0.165825	0.1699	0.0411989	0.0789624	0.0327403	0.251785
LOC101902399	0.30668	0.707036	0.183311	0.821712	0.00166551	0.0328648	0.252222
ABCA7	0.85768	0.164993	0.244674	0.404332	0.00388731	0.0328736	0.252222
DENND3	0.313639	0.658624	0.419079	0.13563	0.00463431	0.0328706	0.252222
C5H12orf44	0.577557	0.0267713	0.100482	0.197409	0.177312	0.0328587	0.252222
FAM43B	0.849445	0.0176791	0.389201	0.502659	0.0185952	0.0329551	0.252273
MLF2	0.868927	0.00824492	0.62399	0.102657	0.119052	0.0329567	0.252273
C21H15orf27	0.607335	0.0144911	0.127829	0.224039	0.21664	0.0329443	0.252273
FMOD	0.380349	0.6919	0.00586579	0.0385241	0.918608	0.0329538	0.252273
LENG8	0.898926	0.774156	0.703824	0.282418	0.000397527	0.0330931	0.252627
S1PR3	0.531457	0.122346	0.0558903	0.440672	0.0342461	0.0330367	0.252627
GPX3	0.452011	0.0148941	0.270377	0.666687	0.0453684	0.0331192	0.252627
PKN3	0.138063	0.173192	0.791327	0.0496178	0.0586915	0.0331371	0.252627
PRELP	0.859408	0.810539	0.00476497	0.27214	0.0607667	0.0330549	0.252627
MOSPD3	0.620351	0.011563	0.126991	0.46973	0.128327	0.0330625	0.252627
STX7	0.000961321	0.891854	0.236759	0.796834	0.340347	0.0331168	0.252627
LRRC15	0.481325	0.482456	0.0039641	0.190129	0.315469	0.0331797	0.25266
PRR15L	0.104759	0.0219437	0.369692	0.0707469	0.918168	0.0331759	0.25266
PRX	0.166112	0.643512	0.274279	0.201933	0.00938539	0.0333152	0.25295
DCX	0.0439788	0.928548	0.0698182	0.710258	0.0274623	0.0333329	0.25295
THYN1	0.290887	0.0135318	0.294931	0.812606	0.0587657	0.0332658	0.25295
MOGAT1	0.806798	0.95499	0.00394506	0.0863412	0.211623	0.0333049	0.25295
PPP1R1A	0.638765	0.0334575	0.630902	0.0098519	0.41684	0.0332405	0.25295
MFAP2	0.888429	0.0784528	0.0201453	0.0499578	0.791462	0.033297	0.25295
FAM69B	0.803489	0.0768258	0.358899	0.062133	0.0405323	0.0334025	0.253332
N4BP2L1	0.81162	0.0273278	0.310809	0.0304437	0.266256	0.0334352	0.253435
LEPROT	0.344021	0.695018	0.377552	0.00084392	0.734846	0.0334751	0.253592
EEF1A2	0.940011	0.0330752	0.998933	0.798106	0.00228	0.0336786	0.253633
ABCG1	0.360821	0.800921	0.117746	0.369665	0.0044922	0.033675	0.253633
LYNX1	0.380994	0.0324003	0.740214	0.593607	0.0103754	0.0335873	0.253633
ZMYM3	0.292821	0.472464	0.14708	0.166267	0.0168479	0.033863	0.253633
SPINT2	0.722203	0.127027	0.353987	0.0404809	0.0428652	0.0336156	0.253633
ZNF513	0.873706	0.0295951	0.076758	0.461203	0.0619247	0.033743	0.253633
PRSS33	0.622022	0.0180822	0.0892658	0.731057	0.0776121	0.0338504	0.253633
LOC789335	0.994146	0.235154	0.623604	0.0047272	0.0817043	0.0335988	0.253633
RALY	0.656508	0.0111203	0.400887	0.231068	0.0840466	0.0338013	0.253633
PIH1D1	0.328867	0.00507367	0.355868	0.983533	0.0974219	0.0338232	0.253633
G6PD	0.207664	0.121783	0.119466	0.166345	0.112548	0.0336971	0.253633
TLCD1	0.512504	0.0290712	0.229555	0.123991	0.132216	0.0335079	0.253633
POP5	0.346654	0.0213135	0.271216	0.18453	0.152875	0.0336836	0.253633
MRI1	0.980882	0.00671836	0.0831767	0.666909	0.153819	0.0335691	0.253633
C1H21orf33	0.0195801	0.0782672	0.160751	0.866376	0.266353	0.0338051	0.253633
SELP	0.162699	0.769251	0.46064	0.00312091	0.313505	0.0336375	0.253633
RNASE4	0.616398	0.888115	0.0503289	0.00404126	0.510102	0.0337856	0.253633
ZSWIM6	0.0188738	0.714899	0.524836	0.0146925	0.546367	0.0338049	0.253633
RSAD2	0.998065	0.0034949	0.426034	0.0526527	0.727979	0.0338482	0.253633
LOC537718	0.896977	0.0505756	0.0149881	0.112357	0.746188	0.0338651	0.253633
SIDT2	0.745841	0.118496	0.286899	0.399922	0.00564788	0.033966	0.253754
VPS4A	0.688459	0.0200687	0.610563	0.513571	0.0132061	0.0339443	0.253754
BTBD6	0.475952	0.0113182	0.607015	0.684746	0.0255588	0.0339497	0.253754
FAM13C	0.66093	0.70366	0.0859789	0.00361561	0.396417	0.0339814	0.253754
WFDC1	0.821099	0.139577	0.00158595	0.749781	0.419123	0.033908	0.253754
PGM5	0.780521	0.0307302	0.0309171	0.158232	0.488772	0.0339967	0.253754
TP53I13	0.499377	0.0180287	0.378735	0.526687	0.031968	0.034019	0.253776
RBCK1	0.838583	0.0117679	0.643026	0.509607	0.017786	0.0340586	0.253784
LOC100848300	0.612009	0.00330021	0.600156	0.845181	0.0561038	0.0340445	0.253784
TNFAIP8L2	0.149123	0.0124347	0.307486	0.331123	0.305187	0.0340975	0.253931
B9D1	0.585442	0.00872585	0.0901108	0.879566	0.142629	0.0341469	0.254155
C7H5orf63	0.360623	0.0202341	0.713652	0.0623117	0.17854	0.0342165	0.25453
KCTD3	0.947637	0.601665	0.988567	0.000247688	0.415634	0.0342513	0.254645
FUOM	0.937007	0.00702648	0.225641	0.941268	0.0415621	0.0342861	0.254677
TMEM223	0.450117	0.00939616	0.658899	0.374598	0.0557679	0.0343232	0.254677
TRMU	0.552507	0.00722431	0.283285	0.396896	0.129738	0.034326	0.254677
ACY1	0.376194	0.004718	0.37514	0.486306	0.179871	0.0343328	0.254677
ARFRP1	0.487686	0.0143702	0.289804	0.216612	0.132723	0.0343884	0.254946
CENPV	0.582562	0.00778937	0.563822	0.76772	0.0297823	0.0344296	0.255108
IL4I1	0.817174	0.0790853	0.0496773	0.495415	0.036858	0.0344762	0.255167
EIF6	0.336649	0.00497968	0.215974	0.733661	0.220684	0.0344751	0.255167
SYNGR1	0.64765	0.0468474	0.977624	0.1111	0.0178951	0.0346072	0.255562
ADAMTSL2	0.928652	0.212941	0.353449	0.0393136	0.0214575	0.0346028	0.255562
SAMD4B	0.542582	0.615343	0.231787	0.00917419	0.0829853	0.0345865	0.255562
THBS2-2	0.134413	0.0127135	0.285713	0.346335	0.348237	0.0345748	0.255562
EME2	0.893188	0.00775339	0.11505	0.785245	0.0946249	0.0346931	0.256053
ERAL1	0.670642	0.0519515	0.237575	0.60085	0.0119718	0.03482	0.256162
ZNF341	0.287399	0.0529057	0.899922	0.109862	0.0396451	0.0348411	0.256162
THAP9	0.480601	0.873957	0.0441808	0.0399694	0.0800834	0.0347669	0.256162
ASAP3	0.156313	0.981208	0.0256215	0.158886	0.0954625	0.0348438	0.256162
UBE2J1	0.0381831	0.436908	0.348331	0.0255003	0.400516	0.0347485	0.256162
PRRG3	0.334468	0.00680398	0.216722	0.262033	0.46041	0.0348048	0.256162
SDC1	0.580428	0.548943	0.0172448	0.0116533	0.930732	0.0348399	0.256162
GPRC5C	0.845459	0.0404296	0.0900567	0.73203	0.0265014	0.034886	0.25629
COTL1	0.456508	0.0591155	0.883478	0.0786262	0.0318846	0.0349059	0.25629
LIPA	0.630606	0.763943	0.00571029	0.319783	0.0679867	0.0349195	0.25629
FGD1	0.478074	0.178363	0.311729	0.0829608	0.0271583	0.03495	0.256371
MAP7D3	0.733067	0.173735	0.136068	0.0172677	0.200981	0.0350437	0.256916
TAF10	0.920936	0.00971305	0.160049	0.479819	0.0878762	0.0351268	0.257382
MRPL14	0.816834	0.00300892	0.299154	0.364352	0.225776	0.0351707	0.257418
MRFAP1	0.973825	0.930426	0.101618	0.00267528	0.245395	0.0351568	0.257418
MCRS1	0.790781	0.035272	0.83438	0.720175	0.00364005	0.0353653	0.257553
VOPP1	0.409225	0.805179	0.021433	0.629021	0.0137506	0.0353928	0.257553
RHPN1	0.473062	0.0374396	0.482041	0.48508	0.0147116	0.0353348	0.257553
CACNG6	0.839119	0.00484257	0.657963	0.782975	0.0291029	0.0353336	0.257553
MGLL	0.765768	0.0182523	0.783583	0.181253	0.0307861	0.035404	0.257553
GSK3A	0.185731	0.0329557	0.572811	0.540307	0.0321542	0.0353295	0.257553
PGBD5	0.315931	0.147884	0.0651602	0.193565	0.102926	0.0352333	0.257553
NO66	0.829168	0.346974	0.00571861	0.220511	0.168024	0.0353464	0.257553
LOC101903725	0.445426	0.0425457	0.0214011	0.500514	0.299006	0.0352496	0.257553
EXOC3L1	0.658976	0.0224861	0.215573	0.060616	0.314753	0.0353414	0.257553
ATP5SL	0.527315	0.0176706	0.700972	0.0280032	0.332395	0.0352869	0.257553
TANC1	0.0754495	0.120688	0.50384	0.619171	0.0216493	0.035546	0.258016
CRYL1	0.200062	0.0330718	0.262428	0.640499	0.0552226	0.0355146	0.258016
LMAN2L	0.554574	0.0212694	0.0882017	0.648049	0.0911024	0.0355179	0.258016
ADO	0.616198	0.405624	0.216791	0.0117975	0.0961534	0.0355341	0.258016
COL11A1	0.280347	0.364149	0.0277681	0.323078	0.0673036	0.0355982	0.258253
DHRS11	0.832567	0.0338272	0.0225277	0.372703	0.261235	0.0356467	0.258377
PFKFB4	0.967553	0.108582	0.0213922	0.0451537	0.608921	0.0356544	0.258377
ADRA2C	0.452867	0.0247165	0.0268994	0.257794	0.797652	0.0356985	0.258554
GPC1	0.628796	0.0237975	0.376494	0.749785	0.0147147	0.0357875	0.258971
APOE	0.620997	0.00954355	0.0471134	0.852923	0.261083	0.0357953	0.258971
RPLP0	0.752946	0.0037373	0.851424	0.419346	0.0620037	0.0358387	0.259083
RABEP2	0.326395	0.962797	0.641236	0.00449377	0.0688284	0.0358501	0.259083
RGL2	0.584527	0.015495	0.253965	0.551465	0.0491841	0.0358731	0.259107
IGFBP6	0.69254	0.0947958	0.0245268	0.17061	0.227564	0.0359188	0.259296
FAM101A	0.32345	0.0634581	0.104598	0.603543	0.0483497	0.0359683	0.259511
RPS10	0.999546	0.00339716	0.969171	0.21734	0.0878305	0.0360308	0.25982
PPP2R5D	0.547938	0.0260791	0.212532	0.460242	0.0450874	0.036104	0.260068
SEPX1	0.89376	0.00150193	0.150529	0.722382	0.432066	0.0361208	0.260068
LOC523131	0.0784069	0.120396	0.0577489	0.160489	0.720976	0.0361244	0.260068
PNPLA6	0.849276	0.106058	0.226832	0.568212	0.00545589	0.0362198	0.260373
GLB1	0.853246	0.240497	0.645279	0.00177677	0.268998	0.0362004	0.260373
MAGEF1	0.0719442	0.00491993	0.918051	0.425485	0.458231	0.0362259	0.260373
GLO1	0.290809	0.982254	0.661345	0.0243064	0.013837	0.0362913	0.260701
TRAF4	0.793904	0.00525313	0.393713	0.496649	0.0786532	0.0365105	0.262132
NDC1	0.056683	0.529306	0.272876	0.359332	0.0218678	0.0365797	0.262486
LOC617476	0.333014	0.0260643	0.412114	0.148071	0.122023	0.0366876	0.263118
UNC119	0.17901	0.027801	0.543528	0.114432	0.209056	0.0367163	0.26318
CCL14	0.645177	0.0843539	0.602249	0.0484381	0.0408541	0.0367706	0.263426
LONP1	0.16538	0.054087	0.91906	0.553041	0.0143085	0.03684	0.263637
F13A1	0.170408	0.727756	0.10312	0.0602044	0.0844223	0.0368203	0.263637
SLC9A3R2	0.567926	0.0360778	0.21174	0.0331601	0.453161	0.0368903	0.263854
LRCH4	0.769614	0.0217429	0.47595	0.351875	0.0233489	0.0369769	0.264021
SNX17	0.34833	0.00874547	0.77115	0.699032	0.0398755	0.0369937	0.264021
ZNHIT2	0.453352	0.00347978	0.960586	0.704563	0.0612449	0.0369611	0.264021
CPE	0.552522	0.383567	0.27764	0.0158412	0.0702022	0.0369772	0.264021
PFN1	0.527269	0.00406691	0.772687	0.918687	0.0430796	0.0370275	0.264119
PCYT2	0.830125	0.0039074	0.981223	0.797924	0.02585	0.0370536	0.264131
RPS3	0.899864	0.00493455	0.701064	0.371468	0.0568078	0.0370693	0.264131
CTBP1	0.425391	0.0428487	0.307629	0.692207	0.0169433	0.0370951	0.264172
RPS20	0.755543	0.00669734	0.61947	0.838931	0.0250768	0.0371598	0.264376
ADIPOQ	0.160531	0.407031	0.0159212	0.693741	0.0913886	0.0371638	0.264376
DAXX	0.545346	0.179655	0.0120989	0.924334	0.0602908	0.0372011	0.264499
LUM	0.598041	0.880223	0.028467	0.0248157	0.179143	0.0374003	0.265772
AIG1	0.414799	0.0145158	0.171259	0.831308	0.0778353	0.0374374	0.265892
LOC101902555	0.0942454	0.133875	0.0100128	0.739282	0.715031	0.0374581	0.265896
SEC16A	0.488958	0.195547	0.361616	0.0627222	0.0308461	0.0374987	0.265898
PRDM16	0.00293368	0.807925	0.935981	0.212914	0.141513	0.03748	0.265898
HECTD3	0.413555	0.0233496	0.111387	0.974349	0.0638848	0.0375189	0.265898
ZNF646	0.322595	0.231205	0.14238	0.787812	0.00801215	0.0375473	0.265957
PKIB	0.540429	0.205358	0.242326	0.122596	0.0203721	0.0375959	0.265981
NFATC1	0.419643	0.444613	0.0841044	0.117037	0.0365465	0.0375787	0.265981
BOLA-DQA5	0.629901	0.0901459	0.0333429	0.146554	0.242226	0.0376112	0.265981
ZNF217	0.025685	0.790291	0.0959502	0.0942008	0.367502	0.0376874	0.266377
SHMT2	0.412995	0.0622085	0.392719	0.165742	0.0405828	0.0378433	0.266409
RFNG	0.898573	0.0080504	0.266148	0.528929	0.0666854	0.0378581	0.266409
AKIRIN2	0.606384	0.330973	0.0675958	0.0314926	0.158981	0.0378632	0.266409
SMDT1	0.81382	0.00434023	0.903266	0.108085	0.196116	0.0377594	0.266409
LOC101904339	0.592125	0.00148923	0.536859	0.605183	0.237182	0.0378738	0.266409
POLDIP2	0.078795	0.00742496	0.571259	0.671962	0.30211	0.0378368	0.266409
LIMA1	0.820411	0.253655	0.00757498	0.0869303	0.49324	0.0377458	0.266409
NMT1	0.657361	0.220411	0.0223399	0.0389026	0.538964	0.0378435	0.266409
GBP5	0.296148	0.21712	0.203392	0.0061853	0.838894	0.037841	0.266409
RFTN1	0.363022	0.248184	0.617389	0.341421	0.00360199	0.0380341	0.266683
RABGAP1L-2	0.93275	0.21465	0.0206338	0.699367	0.0236222	0.0379788	0.266683
KCTD12	0.640637	0.319227	0.128948	0.08017	0.0322744	0.0379729	0.266683
SRPK3	0.394531	0.00882297	0.557555	0.736548	0.0477337	0.0379737	0.266683
LOC538699	0.272445	0.0742872	0.133747	0.511506	0.0493776	0.0380207	0.266683
CUEDC1	0.624859	0.017718	0.155215	0.147452	0.269643	0.0380047	0.266683
E2F4	0.950206	0.0450527	0.474766	0.745625	0.00453481	0.0381453	0.266929
CTDNEP1	0.845614	0.0462958	0.525567	0.356289	0.00938373	0.0381687	0.266929
LOC100848689	0.835788	0.0136951	0.556671	0.305568	0.035333	0.0381703	0.266929
ARFGAP1	0.490834	0.0126537	0.226197	0.787054	0.0621955	0.0381622	0.266929
EFEMP1	0.349188	0.448052	0.0399426	0.0364994	0.300919	0.0381153	0.266929
KIAA1671	0.653513	0.540383	0.396252	0.0663569	0.00743763	0.0382651	0.267238
AKAP8	0.790992	0.581877	0.0155551	0.472341	0.020459	0.0383081	0.267238
C16H1orf233	0.467884	0.0293288	0.279461	0.877663	0.0205848	0.0383422	0.267238
UQCRC1	0.827214	0.0153235	0.361266	0.490478	0.0308161	0.0383183	0.267238
C25H7orf50	0.829054	0.0028144	0.696818	0.9456	0.0450903	0.0383563	0.267238
PDE4C	0.360865	0.37412	0.696853	0.00951686	0.0773883	0.0383444	0.267238
MBNL3	0.123982	0.143737	0.0515049	0.253139	0.296882	0.0382356	0.267238
RCAN2	0.262402	0.776601	0.160946	0.326563	0.00652015	0.0385351	0.267404
PACS1	0.936253	0.0961212	0.535449	0.131248	0.0110425	0.0385362	0.267404
ZNF526	0.869239	0.028252	0.633513	0.195066	0.0229431	0.0384627	0.267404
HAGH	0.467048	0.00967795	0.752555	0.705852	0.0289281	0.0384032	0.267404
ID3	0.858353	0.101153	0.0238574	0.179475	0.187125	0.0384417	0.267404
C21H14orf2	0.89719	0.0109408	0.889344	0.0284763	0.281236	0.0385626	0.267404
CDK17	0.0215185	0.428129	0.424782	0.0441459	0.40406	0.0385249	0.267404
CHAD	0.275236	0.710042	0.00143432	0.495156	0.500848	0.0384237	0.267404
C27H8orf4	0.0816553	0.0277822	0.0753559	0.723132	0.56536	0.0385543	0.267404
AGTR1	0.701714	0.129436	0.382378	0.154601	0.0131032	0.0387169	0.267443
PPM1M	0.246921	0.107333	0.258496	0.576977	0.0177893	0.0387035	0.267443
LOC614153	0.556262	0.0862264	0.0983323	0.429676	0.0345832	0.0386225	0.267443
EXOC7	0.574959	0.0079866	0.389263	0.437482	0.08994	0.0387089	0.267443
SLC16A5	0.871637	0.00526853	0.148066	0.658883	0.156806	0.0386803	0.267443
EIF3L	0.0378424	0.136353	0.103429	0.712922	0.184547	0.0386682	0.267443
TRMT61B	0.344695	0.173293	0.00662101	0.528944	0.336502	0.0387305	0.267443
GSTM3	0.135077	0.0645856	0.0118077	0.987943	0.687975	0.038598	0.267443
SH3BP4	0.630705	0.624714	0.97579	0.000278318	0.659157	0.0387788	0.267637
THAP4	0.920384	0.00358808	0.57491	0.798569	0.0465762	0.0388078	0.267697
RBM5	0.870904	0.669895	0.106965	0.0388206	0.0293156	0.0389478	0.268305
PTI	0.0416041	0.0907304	0.24591	0.337327	0.22662	0.0389272	0.268305
ASPN	0.488958	0.0602315	0.123827	0.0410258	0.47487	0.0389571	0.268305
YPEL3	0.47875	0.0939147	0.206985	0.451501	0.0169364	0.0389979	0.268397
CIITA	0.715118	0.0239695	0.240044	0.0178457	0.969695	0.0390111	0.268397
ZNF703	0.683709	0.169607	0.12623	0.151797	0.032109	0.0390607	0.268553
MFNG	0.0179506	0.189717	0.383928	0.748055	0.0730064	0.0390814	0.268553
INSIG1	0.471433	0.919469	0.000575507	0.367579	0.779123	0.0390948	0.268553
PQBP1	0.310243	0.0156935	0.231352	0.795567	0.0798258	0.0391262	0.268584
FLT4	0.924623	0.867699	0.0713924	0.00637044	0.196158	0.0391401	0.268584
PPP1R39	0.134313	0.425853	0.469242	0.0229722	0.116396	0.039206	0.268897
HPDL	0.167902	0.371637	0.857466	0.011159	0.121083	0.0393882	0.270006
ISG20L2	0.214661	0.194767	0.161433	0.347391	0.0309315	0.0394673	0.270024
TMEM237	0.15785	0.221705	0.031545	0.410669	0.159779	0.0394377	0.270024
EFNA1	0.365236	0.0607386	0.0146131	0.666044	0.335733	0.0394558	0.270024
CDK5R1	0.120975	0.984938	0.0244759	0.0487916	0.509785	0.0394728	0.270024
LOC101902106	0.146364	0.131102	0.82711	0.560301	0.00816542	0.0394976	0.270054
ROMO1	0.757949	0.00268722	0.995797	0.506685	0.070814	0.039553	0.270293
ZBTB17	0.803815	0.0150655	0.224455	0.982728	0.0274651	0.0397556	0.270835
CDH4	0.249573	0.398254	0.194585	0.0742988	0.0509647	0.0397115	0.270835
DNTTIP1	0.631773	0.0111691	0.677886	0.1618	0.0946384	0.0397151	0.270835
LOC100300490	0.964627	0.595809	0.00230227	0.11676	0.47403	0.0397117	0.270835
NRF1	0.111913	0.935091	0.108396	0.013437	0.480237	0.039699	0.270835
PTPRE	0.345182	0.0186286	0.0373913	0.521509	0.584643	0.0397364	0.270835
RNF123	0.54826	0.194484	0.538217	0.443016	0.00289325	0.0398221	0.271
NLE1	0.305398	0.0260586	0.100503	0.805965	0.114198	0.039842	0.271
FAT4	0.567376	0.24374	0.095377	0.032121	0.174039	0.0398826	0.271
PPP1R10	0.396604	0.252195	0.343189	0.00784923	0.273064	0.0398271	0.271
ABCB1	0.00675036	0.0478061	0.931827	0.415264	0.590218	0.0398714	0.271
SLC38A4	0.258765	0.136932	0.678915	0.0624446	0.0491934	0.0399379	0.271236
CLIP4	0.505534	0.449654	0.566113	0.00381247	0.150804	0.0399682	0.271302
TCN2	0.771109	0.0322549	0.860447	0.179528	0.0193021	0.0400276	0.271566
ZNF827	0.616062	0.479422	0.124684	0.015732	0.128151	0.040056	0.271619
PPP1R13L	0.509881	0.141937	0.569818	0.242121	0.0074505	0.040106	0.271678
HOMER3	0.981053	0.0110454	0.848637	0.468461	0.017259	0.0400924	0.271678
TMEM8B	0.921322	0.0278067	0.35961	0.745415	0.0108655	0.0401831	0.271922
STAP2	0.785061	0.00345002	0.143365	0.756417	0.253916	0.0401702	0.271922
C3	0.00803926	0.116497	0.441208	0.978678	0.184919	0.040239	0.272039
CCDC3	0.0354883	0.244576	0.0223118	0.850781	0.453932	0.0402417	0.272039
RSPO2	0.948513	0.950666	0.899537	0.00589383	0.0157525	0.040417	0.272247
DLK1	0.594553	0.0964296	0.297182	0.23308	0.0188864	0.0403139	0.272247
PRMT7	0.565989	0.0315914	0.174118	0.499671	0.0482994	0.040359	0.272247
TFEB	0.562932	0.00864314	0.305574	0.849191	0.0596145	0.0404033	0.272247
B3GALT4	0.326388	0.0151202	0.330119	0.654323	0.0704487	0.040346	0.272247
LOC100337244-2	0.0723637	0.119445	0.0180428	0.660876	0.729961	0.0403921	0.272247
LOC101905956	0.440481	0.000741129	0.269451	0.93917	0.908699	0.0403366	0.272247
DNM2	0.940807	0.0122878	0.815656	0.608893	0.0131551	0.0404921	0.272336
LYRM4	0.91862	0.0136161	0.495707	0.796094	0.0152852	0.0404647	0.272336
ACTG2	0.195527	0.124324	0.408264	0.109959	0.0692008	0.0404881	0.272336
FAM65B	0.204136	0.341884	0.359083	0.00942517	0.32013	0.0405213	0.272393
CFB	0.24497	0.874782	0.689505	0.00234676	0.218449	0.040566	0.272554
ADIPOR2	0.914916	0.25125	0.0339941	0.0119367	0.813788	0.0406199	0.272778
P2RX6	0.966401	0.0980793	0.762374	0.254065	0.00414382	0.0406767	0.272918
CDK9	0.415313	0.0795467	0.120108	0.788053	0.024334	0.0406822	0.272918
MOCS1	0.659085	0.0340053	0.301199	0.263046	0.0429864	0.0407628	0.272981
BET1L	0.0029963	0.251384	0.649842	0.886811	0.175817	0.0407579	0.272981
ELOF1	0.105369	0.00686535	0.444163	0.330761	0.717629	0.0407409	0.272981
MAX	0.745339	0.231997	0.103262	0.00467662	0.914515	0.0407743	0.272981
NDOR1	0.923885	0.0198244	0.907078	0.558395	0.00825862	0.040858	0.273403
NOC2L	0.547675	0.0865939	0.272284	0.466198	0.0127843	0.0409748	0.273531
GTF3C5	0.496611	0.0307817	0.67849	0.451631	0.0164473	0.0410016	0.273531
BRPF1	0.785068	0.677921	0.0224623	0.235503	0.0273554	0.0409927	0.273531
FXYD5	0.455419	0.0456334	0.435524	0.263772	0.0322498	0.0409857	0.273531
PPAN	0.546136	0.00406382	0.375826	0.524382	0.175938	0.0409718	0.273531
MTMR7	0.767364	0.0413371	0.0441032	0.288566	0.190552	0.0409624	0.273531
CNP	0.108381	0.0401475	0.840841	0.398587	0.0529293	0.0410501	0.273716
PARP8	0.832389	0.954822	0.158777	0.0598987	0.0102312	0.0410998	0.273908
CNOT3	0.362083	0.30738	0.507949	0.453426	0.00302506	0.0411693	0.274096
ITGA6	0.13313	0.0363813	0.0981163	0.244412	0.667621	0.0411695	0.274096
CBX7	0.060728	0.455814	0.0411749	0.733376	0.0929728	0.0412259	0.274333
FAM127C	0.598616	0.0178449	0.567866	0.154759	0.0830528	0.0413113	0.274763
PPP2R4	0.735765	0.0054268	0.694044	0.187076	0.150657	0.0413566	0.274787
BCL7A	0.257588	0.746953	0.301292	0.00298709	0.451045	0.0413566	0.274787
C7H19orf24	0.990964	0.00765944	0.118225	0.962526	0.0905604	0.041395	0.274903
U2AF2	0.427651	0.0360941	0.60651	0.20008	0.0418272	0.0414377	0.275049
NDUFA8	0.530534	0.0191458	0.296569	0.264732	0.0985048	0.0415069	0.275369
HIST1H1E	0.588617	0.490349	0.00410078	0.811608	0.0818763	0.0415388	0.275443
UBL7	0.888178	0.0062772	0.95553	0.974789	0.01516	0.0415636	0.275469
FIBIN	0.765465	0.272429	0.206318	0.0132894	0.137812	0.041587	0.275485
LOC101904071	0.948954	0.688167	0.903041	0.566745	0.000236625	0.0416827	0.27598
LOC100847769	0.723233	0.00993718	0.936851	0.217281	0.05419	0.0417466	0.276126
RAPGEF5	0.469811	0.549647	0.0151846	0.0444245	0.454936	0.0417364	0.276126
LRRC32	0.658344	0.334253	0.178818	0.138139	0.0146187	0.0418078	0.276146
DHX16	0.536357	0.331452	0.0754143	0.29845	0.0198786	0.0418333	0.276146
NFATC4	0.0624925	0.193745	0.515744	0.124906	0.101825	0.0417936	0.276146
CBX4	0.901743	0.221037	0.345716	0.00138441	0.833672	0.0418298	0.276146
[truncated: 11,515 more rows]
