# Supplementary material for: RNA-Seq Meta-analysis identifies genes in skeletal muscle associated with gain and intake across a multi-season study of crossbred beef steers
Source: BMC Genomics. 2018 Jun 4;19:430. doi: 10.1186/s12864-018-4769-8 (PMC5987596; doi:10.1186/s12864-018-4769-8)
Supplement: Supplementary file 4 — DEGs associated with the gain by intake interaction effect in the individual cohort and meta analyses. Genes are ordered by adjusted meta-P-value. The individual cohort cells for DEGs identified in the meta-analysis are colored according to the sign of their log2 fold change, where green indicates up-regulation and red indicates down-regulation in low gain, high intake. (XLSX 1218 kb) [file 12864_2018_4769_MOESM4_ESM.xlsx]

## Sheet: A
Additional File 4. DEGs associated with the gain by intake interaction effect in the individual cohort and meta analyses.
Gene1	Cohort 1 Raw P-value2	Cohort 2 Raw P-value	Cohort 3 Raw P-value	Cohort 4 Raw P-value	Cohort 5 Raw P-value	Meta-P-value	Adjusted Meta-P-value
LOC101904174	0.857215	0.626013	0.173889	1.88e-11	0.585701	2.88798e-08	0.000380896
ALB	0.0116455	0.410887	2.16e-08	0.0395245	0.628073	6.33531e-08	0.000417782
PDXK	0.498204	0.533713	7.33e-05	7.56e-06	0.0469931	1.47835e-07	0.000649931
SLC16A7	0.259305	0.198928	3.53e-05	0.546258	6.12e-05	9.26859e-07	0.00305609
MOB3B	0.536652	0.0816811	0.0260745	2.77e-07	0.304802	1.36252e-06	0.00359404
MANEAL	0.00558229	0.778574	0.136162	0.0376043	9.35e-05	1.70752e-05	0.0334104
GADD45B	0.291113	0.207998	3.61e-05	0.00111937	0.890947	1.77324e-05	0.0334104
ST3GAL3	0.81032	0.0857017	6.97e-06	0.493394	0.0142686	2.5445e-05	0.0372882
EGR3	0.814511	0.848505	2.81e-06	0.0160669	0.0984224	2.33968e-05	0.0372882
PTX3	0.279387	0.483908	0.00427677	5.2e-05	0.133605	2.90515e-05	0.038316
FAM132B	0.957492	0.0988233	0.00046349	0.000346193	0.310791	3.30659e-05	0.0396461
PKNOX2	0.14714	0.237755	1.05e-05	0.145404	0.189731	6.09235e-05	0.06696
TMEM98	0.534386	0.056986	7.12e-05	0.73863	0.00821528	7.49634e-05	0.0760533
HYI	0.62266	0.0690182	0.00432871	0.00763096	0.0112151	8.71814e-05	0.0766557
METRNL	0.0988161	0.996033	0.000437823	0.0126407	0.0291969	8.71101e-05	0.0766557
MFSD4	0.775703	0.00289996	0.119588	0.00343454	0.0208544	0.000101366	0.0835573
TMCO4	0.000471427	0.194456	0.0314944	0.280131	0.0261627	0.000109133	0.0846676
ZC3H12A	0.702697	0.0639152	0.642897	3.09e-05	0.029865	0.000130827	0.0958601
OXT	0.890761	0.00894682	0.0374868	0.977122	0.000118357	0.000160366	0.0961393
DTX2	0.481392	0.044432	0.541976	0.000140119	0.0189698	0.000146619	0.0961393
TNFSF10	0.201521	0.369698	0.00956039	0.000100503	0.408469	0.00014072	0.0961393
MLLT11	0.00370681	0.827733	9.09e-05	0.17475	0.668459	0.000153163	0.0961393
ZNF414	0.00101464	0.0359838	0.995952	0.351948	0.00371965	0.000205928	0.101704
TICAM1	0.567726	0.135474	0.000343222	0.0607721	0.0313933	0.000215158	0.101704
C8H9orf41	0.087814	0.193267	0.0088365	0.00214565	0.148478	0.000206513	0.101704
METTL7B	0.908456	0.0400791	2.24e-05	0.320453	0.171725	0.0001967	0.101704
PXMP2	0.334212	0.0894975	1.61e-05	0.487919	0.215311	0.000215915	0.101704
HES6	0.76942	0.123656	0.00740858	0.000287798	0.2488	0.00021552	0.101704
NPPC	0.732679	0.525068	0.0370965	4.72e-06	0.790826	0.000224752	0.102216
GABPB2	0.542789	0.0300186	5.44e-05	0.749161	0.0949799	0.000256219	0.112643
CEBPD	0.509324	0.227049	0.000427158	0.0124513	0.108794	0.000268233	0.11412
LOC101906112	0.350584	0.676694	0.106811	8.2e-05	0.0476907	0.000363158	0.145142
TNK2	0.750145	0.0647929	0.000272582	0.0326224	0.227197	0.000360621	0.145142
CHN1	0.165655	0.420514	0.0014284	0.00296064	0.35525	0.000378722	0.146911
TMEM8A	0.240763	0.274244	0.0264246	0.973554	6.51e-05	0.000395087	0.147586
GLRX5	0.896196	0.289973	0.0772129	0.000213481	0.026477	0.000402844	0.147586
PLAGL1	0.40825	0.584472	0.000688293	0.00178978	0.414873	0.000425884	0.15181
GAS2	0.0672954	0.0613104	0.00128882	0.755973	0.0368879	0.000494603	0.171666
PNMAL1	0.0975983	3.44e-05	0.593127	0.406384	0.195033	0.00051872	0.172159
PPARD	0.489919	0.365982	0.00500142	0.000432277	0.410661	0.000522129	0.172159
SLCO4A1	0.0716362	0.352186	0.0438062	0.000713507	0.225785	0.000568612	0.182913
FADD	0.0061925	0.021288	0.150049	0.150405	0.0637356	0.000596505	0.187317
ZNF579	0.13352	0.00763043	0.294741	0.335433	0.00207486	0.000642255	0.196993
VAC14	0.144759	0.0384228	0.539754	0.0201775	0.00366792	0.000672775	0.201664
KLF15	0.703163	0.0779179	0.00159774	0.162528	0.0177698	0.00074188	0.201748
PTDSS2	0.443213	0.0328498	0.00731196	0.0486619	0.0469773	0.000720797	0.201748
SHBG	0.393905	0.0352464	0.000930634	0.400118	0.049572	0.000749539	0.201748
REEP1	0.0387457	0.580004	0.00499437	0.00530193	0.410563	0.000722925	0.201748
NPR3	0.253345	0.00403454	0.00165463	0.207434	0.713545	0.000736343	0.201748
CNTFR	0.338753	0.0630039	0.000146603	0.383058	0.223321	0.000774561	0.204314
ZNF775	0.0786579	0.0339761	0.0935305	0.529486	0.00222633	0.000832799	0.209425
SMARCB1	0.0981806	0.00685227	0.227532	0.150401	0.0129778	0.000841575	0.209425
FAIM2	0.532387	0.39317	7.63e-05	0.0350669	0.526998	0.000833847	0.209425
SIK1	0.854893	0.808552	0.0635086	1.44e-05	0.501306	0.000879722	0.210957
LCAT	0.918083	0.300471	0.206488	6.77e-06	0.808433	0.000868954	0.210957
TNNI1	0.28394	0.00293762	0.154518	0.079066	0.0343624	0.000948303	0.216298
FAM124B	0.018711	0.218504	0.0219109	0.0179145	0.21523	0.000938594	0.216298
TRIM25	4.26e-05	0.717925	0.0400094	0.840356	0.341915	0.000951193	0.216298
LOC101903873	0.910232	0.484234	1.29e-05	0.111031	0.576566	0.000976285	0.218241
OSGIN1	0.247299	0.0512104	0.285475	0.00732417	0.0146982	0.00102657	0.221958
LOC785567	0.00796232	0.794135	0.00475464	0.024477	0.518666	0.00101166	0.221958
ZFPM1	0.078775	0.0202431	0.304011	0.71268	0.00147455	0.00125545	0.226823
LRP3	0.197342	0.0196742	0.0961465	0.148135	0.00820165	0.0011511	0.226823
STRA13	0.452527	0.0764231	0.178157	0.0035878	0.0205296	0.00115163	0.226823
BCL3	0.155287	0.131679	0.0939537	0.0117774	0.0222214	0.00124318	0.226823
C16H1orf170	0.0424307	0.0466892	0.21052	0.0164661	0.073484	0.00124656	0.226823
MPZL3	0.714467	0.475248	0.0104616	0.0017435	0.0816334	0.00124831	0.226823
LOC515697	0.255858	0.226235	0.671689	8.77e-05	0.13403	0.00115769	0.226823
ABL1	0.455952	0.272049	0.224039	0.000114635	0.13776	0.00112315	0.226823
LOC101905266	0.0148089	0.198129	0.0307971	0.0201111	0.240615	0.00112008	0.226823
SEC14L1	0.692724	0.548587	0.00633976	0.000447161	0.45224	0.00121432	0.226823
TIPARP	0.468762	0.661813	0.000296686	0.007763	0.685316	0.0012189	0.226823
INHBA	0.509637	0.0205925	6.87e-05	0.645467	0.932998	0.0011142	0.226823
LOC100848655	0.944799	0.766372	0.770053	0.0298038	3.2e-05	0.00129618	0.22891
GSTM2	0.959534	0.00954097	0.00379029	0.467483	0.0329695	0.00130171	0.22891
IFT140	0.222885	0.0833344	0.00359453	0.388167	0.0214408	0.00133928	0.232418
PWWP2B	0.788479	0.00259125	0.659711	0.108269	0.00429805	0.00146544	0.235703
CACNB3	0.83911	0.0724891	0.0437854	0.0185495	0.0126079	0.00145786	0.235703
CTDP1	0.0875954	0.0857022	0.0215188	0.147605	0.0250566	0.00141349	0.235703
FAM207A	0.0134691	0.0215024	0.0697549	0.179152	0.171748	0.00145567	0.235703
IL17RA	0.341595	0.238599	2.49e-05	0.645786	0.462388	0.00142846	0.235703
LDLRAD4	0.105615	0.0429663	0.0332855	0.00489293	0.824166	0.00143388	0.235703
CDK8	0.701115	0.406831	0.278522	1.86e-05	0.441441	0.00150866	0.239731
SPAG8	0.197162	0.0138731	0.00236849	0.837589	0.126348	0.00156534	0.243674
ARRDC4	0.131819	0.695726	0.523407	2.06e-05	0.702536	0.00158069	0.243674
DCXR-2	0.0298322	0.00330725	0.42671	0.0196019	0.847713	0.0015889	0.243674
PHLDB2	0.262899	0.504755	0.0244896	0.000769076	0.28482	0.0016095	0.243996
CNPPD1	0.260719	0.064559	0.00385974	0.131581	0.0861141	0.00164992	0.247282
ZBTB45	0.00106276	0.024838	0.757579	0.734661	0.0516634	0.00168768	0.250098
MT2A	0.707703	0.21304	0.000216783	0.372259	0.0672584	0.00178408	0.253013
LRRC39	0.786048	0.671511	1.62e-05	0.450067	0.212518	0.00178335	0.253013
OAT	0.149605	0.268633	0.127318	0.000579865	0.270159	0.00175704	0.253013
LRRK1	0.0207038	0.296568	0.0918356	0.00172025	0.812289	0.00173493	0.253013
ESPN	0.169426	0.397843	0.00801491	0.136223	0.0114472	0.00182269	0.255738
NDUFA3	0.357438	0.0188639	0.938322	0.00255215	0.0529494	0.00184262	0.255814
LOC101903988	0.00205043	0.917226	0.65321	0.339433	0.00208924	0.00186832	0.256168
PSMB8	0.370155	0.101734	0.166776	0.000256295	0.547427	0.00188401	0.256168
ULBP11	0.000514002	0.0673127	0.362798	0.348064	0.206698	0.0019184	0.258182
ATP6V1C2	0.880502	0.367657	0.0832846	0.000111196	0.305736	0.00193949	0.258383
LLGL2	0.746704	0.113451	0.00603789	0.782065	0.00245585	0.0020409	0.266669
CDKN1A	0.322951	0.274888	0.0906557	0.00369518	0.0344061	0.00210278	0.266669
SH3BP2	0.797028	0.079677	0.0117097	0.031708	0.0429444	0.00208675	0.266669
HPCAL1	0.998172	0.0406111	0.000565546	0.909138	0.0485615	0.00208608	0.266669
THEM6	0.0499851	0.010031	0.347578	0.104777	0.0550867	0.00207662	0.266669
CHMP4C	0.900998	0.56225	0.0262634	0.0326435	0.00242956	0.0021508	0.267612
TYRP1	0.0710099	0.0421444	0.00334561	0.119841	0.877181	0.00214681	0.267612
CRYBG3	0.880371	0.457325	0.243337	2.63e-05	0.416091	0.00217604	0.268223
COASY	0.946781	0.0218371	0.0499831	0.305916	0.00346635	0.0022112	0.268886
BOK	0.0318559	0.020835	0.539449	0.0847946	0.0363396	0.0022222	0.268886
HCN2	0.0204113	0.0286801	0.59504	0.997305	0.00325507	0.00226266	0.269029
TRIM32	0.00933168	0.0397438	0.610539	0.483999	0.0104549	0.00228458	0.269029
GNG5	0.0227718	0.0886127	0.159248	0.0400875	0.0880427	0.00226756	0.269029
MED12	0.140765	0.383958	0.189277	0.00240387	0.0481152	0.00233894	0.272809
LOC101904486	0.613239	0.388053	0.00436949	0.00635539	0.181053	0.00235804	0.272809
DLGAP4	0.497684	0.449576	0.244138	0.00079627	0.0287219	0.00243367	0.27911
JAG2	0.202921	0.0451487	0.945387	0.0138079	0.0109238	0.00251439	0.283224
NADSYN1	0.40091	0.102993	0.19225	0.00103907	0.158075	0.00251079	0.283224
PAK6	0.596045	0.000516282	0.021205	0.646362	0.313055	0.00253396	0.283224
LMF2	0.613588	0.0288491	0.561982	0.0128929	0.0113363	0.00271821	0.284752
LOC101907815	0.465896	0.00671049	0.0858335	0.353811	0.0147717	0.00264785	0.284752
MED16	0.281546	0.209016	0.00563404	0.191075	0.0220667	0.00264157	0.284752
LOC101904315	0.00909902	0.258218	0.417699	0.0217512	0.0671509	0.00269024	0.284752
ETNK2	0.143843	0.0183801	0.00871121	0.661861	0.0954866	0.00272035	0.284752
IFIH1	0.572426	0.00361561	0.414921	0.00998031	0.168643	0.0027065	0.284752
MGST3	0.819865	0.0156561	0.2166	0.00210302	0.244127	0.00268197	0.284752
PIEZO1	0.0977272	0.113408	0.373073	0.000888382	0.383632	0.00265702	0.284752
IFITM10	0.722447	0.106353	0.47507	0.736951	6.25e-05	0.00302056	0.291367
BOP1	0.584522	0.0266482	0.0694327	0.85682	0.00200113	0.00324264	0.291367
NR2F1	0.115017	0.120381	0.0212479	0.856686	0.00608504	0.00282569	0.291367
TFPI	0.92177	0.712832	0.090676	0.00400155	0.00793236	0.00328903	0.291367
C15H11orf49	0.686886	0.0837818	0.0339665	0.0801214	0.0110871	0.00309204	0.291367
HMOX2	0.491659	0.0493184	0.0198589	0.258051	0.0143263	0.00314828	0.291367
LOC101904864	0.0201625	0.0455574	0.147086	0.474177	0.025035	0.00291904	0.291367
HMGA1	0.122252	0.0440138	0.0331961	0.279238	0.0327597	0.00295872	0.291367
PAGR1	0.681916	0.0860455	0.003246	0.161934	0.0612285	0.00328557	0.291367
PPP1R3E	0.0387922	0.0779895	0.640627	0.0123795	0.0698553	0.00301378	0.291367
LRRC8A	0.916218	0.334503	0.176494	0.00033191	0.0936252	0.00302009	0.291367
SLC3A2	0.159224	0.081812	0.032812	0.0455785	0.0944706	0.00322497	0.291367
LOC101906910	0.111209	0.799866	0.00125541	0.167096	0.0967013	0.00317927	0.291367
LRRC14	0.962779	0.0326713	0.00332057	0.169062	0.106441	0.00327443	0.291367
MAP2K3	0.874281	0.10728	0.00376987	0.0337681	0.128596	0.00282811	0.291367
C11H9orf116	0.0316523	0.0672176	0.014511	0.457497	0.136937	0.00334287	0.291367
KCNC4	0.0345601	0.17223	0.125783	0.0159961	0.163437	0.00337175	0.291367
LPAR6	0.475985	0.343884	0.000122405	0.437441	0.194619	0.00305236	0.291367
TNFSF18	0.646387	0.0731203	0.000941626	0.201989	0.218477	0.00338002	0.291367
UQCRQ	0.876862	0.132691	0.218325	0.000221709	0.276515	0.00285733	0.291367
TBCEL	0.415966	0.674683	0.000125971	0.145616	0.309851	0.0029075	0.291367
FLT3LG	0.00687662	0.00699126	0.976295	0.133123	0.309944	0.00334595	0.291367
LOC101908080	0.422348	0.23633	0.0842491	0.000651656	0.337932	0.00323943	0.291367
C17H12orf34-2	0.62911	0.112309	0.00214495	0.0349909	0.353605	0.00326883	0.291367
FRAS1-2	0.00514358	0.125647	0.68926	0.0119733	0.359314	0.00332068	0.291367
MED26	0.399112	0.591483	0.000651845	0.023582	0.50216	0.0032019	0.291367
B3GALNT2	0.769965	0.971891	0.00531919	0.000495286	0.906742	0.00315778	0.291367
C25H7orf43	0.490162	0.0378785	0.00105827	0.252212	0.400174	0.00340371	0.291503
MYOZ2	0.315951	0.838451	0.000705128	0.126494	0.0862699	0.00347196	0.294787
RET	0.482295	0.276844	0.00273878	0.00737308	0.760506	0.00348675	0.294787
LOC528802	0.966529	0.295707	0.186716	0.000661851	0.0599902	0.00357015	0.298794
TMEM160	0.434146	0.00602736	0.0369557	0.259791	0.0846451	0.00357946	0.298794
MAP2K2	0.304934	0.0431373	0.0385866	0.584833	0.0074615	0.00368595	0.3029
LOC101904117	0.307844	0.0712367	0.00739765	0.33349	0.0411186	0.00369755	0.3029
APRT	0.743691	0.00643852	0.472604	0.0226366	0.0432632	0.00368749	0.3029
CNPY3	0.296801	0.0441554	0.0190478	0.0793547	0.113969	0.00373699	0.304242
NDUFS8	0.990713	0.0388393	0.233706	0.00867555	0.0299473	0.00383023	0.308223
TRAPPC3	0.0453231	0.0126777	0.409071	0.0373268	0.266528	0.00383263	0.308223
LOC100847951	0.145669	0.749357	0.298799	0.131988	0.000562414	0.00392957	0.308494
COX5B	0.712754	0.0498234	0.243266	0.00338533	0.0819605	0.0039013	0.308494
GPD1	0.544652	0.0248984	0.00406352	0.322568	0.135494	0.0039147	0.308494
FOSL2	0.645995	0.653245	0.0306435	0.000624106	0.295737	0.00388937	0.308494
TMEM127	0.445424	0.447386	0.0707251	0.00672415	0.0273534	0.00412677	0.310192
SDK2	0.0099321	0.213664	0.0543259	0.306752	0.072015	0.00407475	0.310192
SSH3	0.0257218	0.100301	0.0162526	0.719577	0.0818878	0.00398711	0.310192
C7H5orf63	0.159906	0.0156316	0.548158	0.020309	0.090215	0.00403293	0.310192
MISP3	0.596896	0.046036	0.000396318	0.906366	0.257781	0.00407209	0.310192
ISOC2	0.0472258	0.000271267	0.932183	0.806488	0.2703	0.00413934	0.310192
ROS1	0.445301	0.563087	0.127835	0.00018404	0.438343	0.00411947	0.310192
RGCC	0.595352	0.534992	0.0208087	0.000705948	0.550435	0.00410752	0.310192
C3H1orf162	0.497341	0.968602	0.0186	0.397917	0.000788055	0.00437168	0.312256
CLASRP	0.0810505	0.196485	0.615967	0.10485	0.00288522	0.0045457	0.312256
TESK1	0.502953	0.0912047	0.0509772	0.164209	0.00743722	0.00442282	0.312256
UXT	0.171696	0.0221881	0.639272	0.126169	0.00963195	0.00453704	0.312256
TRMT2A	0.0218837	0.0243709	0.616076	0.683922	0.0122305	0.00430323	0.312256
EEFSEC	0.252468	0.0111239	0.327395	0.114812	0.0274769	0.00447227	0.312256
TAZ	0.063608	0.0367379	0.881443	0.041019	0.0345498	0.00449264	0.312256
LOC101906052	0.605076	0.786734	0.675688	0.000174042	0.050643	0.0043998	0.312256
LOC101903383	0.945725	0.0172695	0.019468	0.129647	0.0709806	0.00450018	0.312256
ENTPD6	0.865474	0.0758617	0.18897	0.00195287	0.109542	0.00419708	0.312256
NDUFA13	0.894171	0.0233916	0.139565	0.0078411	0.123353	0.00438697	0.312256
MDFIC	0.988343	0.101393	0.0139098	0.0130657	0.15389	0.00436389	0.312256
RALGDS	0.529261	0.105253	0.458252	0.000705262	0.162468	0.00449913	0.312256
PVALB	0.0908204	0.00150381	0.199406	0.328781	0.31567	0.00439039	0.312256
BCL2L1	0.544851	0.24891	0.00462218	0.0106528	0.43831	0.00450125	0.312256
MYCT1	0.854862	0.112292	0.000216648	0.211052	0.62429	0.004294	0.312256
ABTB2	0.00839711	0.239543	0.0559799	0.0881534	0.303045	0.00458998	0.313665
NME4	0.387775	0.0361105	0.595725	0.316749	0.00115402	0.00463464	0.315084
ABCG1	0.160438	0.57515	0.165567	0.160913	0.0013734	0.0049836	0.323918
ZBTB42	0.247446	0.347619	0.0193408	0.311922	0.00663176	0.00505166	0.323918
PLEKHM1	0.340459	0.282377	0.0192542	0.15042	0.0120893	0.0049728	0.323918
SBF1	0.320466	0.0529713	0.291976	0.0453292	0.0148181	0.00493397	0.323918
IGF1R	0.0227977	0.623855	0.0757061	0.121202	0.0257441	0.00496604	0.323918
LOC511937	0.165488	0.0338441	0.0383432	0.512495	0.0313389	0.00505975	0.323918
PRKCZ	0.103021	0.0584006	0.0385807	0.395321	0.0370751	0.00501054	0.323918
C19H17orf103	0.696895	0.0832663	0.00217088	0.218139	0.1251	0.00504776	0.323918
CDC42EP2	0.60137	0.0433667	0.000710551	0.496356	0.369611	0.005008	0.323918
DBI	0.266137	0.819098	0.027774	0.00146115	0.384993	0.00501452	0.323918
LTF	0.905601	0.971331	9.81e-06	0.811226	0.496023	0.00508385	0.323918
MYH11	0.00638224	0.024005	0.116559	0.313976	0.583758	0.0048746	0.323918
ID2	0.839564	0.365369	2.36e-05	0.536234	0.849198	0.0048995	0.323918
SNRNP200	0.391772	0.0915438	0.0950016	0.0149688	0.0697665	0.00517286	0.32602
SCARF1	0.657522	0.426225	0.00237478	0.0100476	0.532158	0.00517324	0.32602
MGC138914	0.000122822	0.596494	0.0915632	0.817736	0.651859	0.00519101	0.32602
GAK	0.0278966	0.0540676	0.491365	0.0288423	0.16966	0.00524331	0.327744
FRRS1	0.0126747	0.465928	0.167962	0.0885711	0.0421382	0.00532039	0.330993
SRM	0.958891	0.0295006	0.163282	0.150057	0.0056149	0.00551221	0.331479
LOC101904143	0.099392	0.107843	0.171662	0.141805	0.0143234	0.00535633	0.331479
ZNF18	0.713405	0.0283435	0.114954	0.119319	0.0145076	0.00564388	0.331479
POLD4	0.38525	0.00264143	0.381837	0.524207	0.0191049	0.00551195	0.331479
KLF16	0.180127	0.117838	0.0828475	0.0799256	0.027415	0.00547353	0.331479
IL17RC	0.257296	0.170952	0.595555	0.00367863	0.0413476	0.00560491	0.331479
LRP5	0.0101437	0.328342	0.832354	0.0301546	0.0460901	0.00547328	0.331479
UROD	0.047303	0.045535	0.164507	0.0856262	0.131383	0.00560673	0.331479
CTU2	0.00545276	0.153444	0.0742839	0.40467	0.161428	0.00568006	0.331479
OTOG	0.0268705	0.0050546	0.253226	0.688953	0.170503	0.00566021	0.331479
TEAD3	0.126957	0.189945	0.00301523	0.209262	0.264568	0.00564585	0.331479
USP2	0.801799	0.0916841	0.113305	0.00162284	0.286633	0.00549491	0.331479
RASSF7	0.0458005	0.0132601	0.551972	0.0298996	0.401937	0.00564883	0.331479
FAM81A	0.294973	0.0128233	0.873681	0.0026209	0.453648	0.0055498	0.331479
LSMEM2	0.0540914	0.0321799	0.382571	0.0643366	0.0967369	0.0057633	0.334855
SHB	0.137933	0.21774	0.0666206	0.158061	0.0135121	0.00588926	0.336249
NQO2	0.768966	0.029768	0.00794229	0.717812	0.0326274	0.00587427	0.336249
MYO18B	0.539158	0.0683043	0.136759	0.00948082	0.0885207	0.00584391	0.336249
POLR2A-2	0.429044	0.185764	0.460012	0.000616021	0.185939	0.00581723	0.336249
RASA4	0.251791	0.0852812	0.634284	0.20132	0.00162983	0.00607835	0.337283
CCSAP	0.00230235	0.931246	0.136516	0.788696	0.0196265	0.00613753	0.337283
GXYLT2	0.031837	0.729071	0.0213393	0.462044	0.01963	0.00610088	0.337283
URB2	0.868531	0.306492	0.0236485	0.0267562	0.0257615	0.0059532	0.337283
STK36	0.15341	0.269711	0.00666706	0.54106	0.0301915	0.00611407	0.337283
PTOV1	0.149908	0.0157594	0.135919	0.388499	0.0350167	0.00598138	0.337283
GRASP	0.390704	0.0157955	0.570662	0.0249899	0.0505623	0.00606007	0.337283
NDUFB9	0.483614	0.0596043	0.185361	0.0149454	0.0558968	0.00607324	0.337283
NBL1	0.0119618	0.0131468	0.169814	0.805736	0.205831	0.00603982	0.337283
EIF4EBP1	0.253009	0.0363016	0.15375	0.387175	0.00845317	0.0062241	0.340621
CERS1	0.0801324	0.00976639	0.356769	0.410104	0.0407104	0.00626183	0.34127
C5H12orf5	0.569041	0.428398	0.936954	0.000285504	0.0722417	0.00630852	0.342034
UCP2	0.9315	0.022711	0.0416336	0.0132752	0.40465	0.00632771	0.342034
LOC101907604	0.479161	0.521651	0.00700153	0.474834	0.00577872	0.00639416	0.343046
LOC101907823	0.100981	0.165639	0.0281662	0.711828	0.0144283	0.00642838	0.343046
ZDHHC14-2	0.0448635	0.21896	0.0440503	0.625562	0.0181682	0.00650241	0.343046
PXDC1	0.410888	0.208477	0.264983	0.00775748	0.0278911	0.00649605	0.343046
IFITM5	0.551592	0.0632509	0.207387	0.0132048	0.0514753	0.0065025	0.343046
TTR	0.0132925	0.295129	0.116425	0.0779443	0.137914	0.00649471	0.343046
ARSA	0.788017	0.100554	0.111873	0.549571	0.00102953	0.00659287	0.344165
KCNG2	0.0863714	0.043938	0.778863	0.708006	0.00248527	0.0067631	0.344165
ZNF580	0.285455	0.0111509	0.699086	0.124943	0.0187915	0.00678466	0.344165
CDIP1	0.393949	0.0187659	0.0914917	0.406268	0.0189462	0.00676795	0.344165
TRIM27	0.374424	0.0749773	0.0350861	0.118172	0.0437066	0.006659	0.344165
AGTRAP	0.685838	0.0173417	0.0214994	0.223419	0.087372	0.00657061	0.344165
PAFAH1B3	0.318246	0.0404873	0.00216001	0.588195	0.309243	0.00663608	0.344165
SMOX	0.847667	0.0862014	0.00143117	0.127997	0.387704	0.0067527	0.344165
TMEM97	0.00153111	0.563378	0.0262253	0.445207	0.499202	0.00660401	0.344165
CIDEA	0.282103	0.14293	0.00430406	0.0582778	0.507479	0.00670048	0.344165
RHOG	0.795638	0.0579747	0.019618	0.410872	0.0142606	0.00685523	0.346413
LRFN3	0.438668	0.0281207	0.937882	0.572857	0.000838545	0.00708511	0.3492
CHI3L1	0.0541814	0.194119	0.540849	0.420492	0.00230835	0.00705284	0.3492
KIF22	0.460649	0.0122861	0.0309767	0.876012	0.0351706	0.00694501	0.3492
HPDL	0.0964673	0.235298	0.585318	0.00811577	0.0507352	0.00700717	0.3492
KIAA2013	0.46293	0.0619533	0.0148377	0.188882	0.0692448	0.00709243	0.3492
NME3	0.00517522	0.0187863	0.773581	0.759009	0.097564	0.00709573	0.3492
FAM160A1	0.237132	0.757877	0.03455	0.00165263	0.529023	0.00696948	0.3492
LOXL4	0.617084	0.1166	0.00395982	0.0293163	0.674182	0.0071508	0.350602
LOC101907509	0.00413652	0.346191	0.500048	0.538994	0.0147624	0.00720984	0.352188
ABCB1	0.00260796	0.0235286	0.905644	0.23087	0.452545	0.0073055	0.355544
ZNF628	0.181904	0.0291074	0.577953	0.975932	0.00198691	0.00741757	0.355971
MXD3	0.912595	0.0240433	0.619605	0.125162	0.00371447	0.00775205	0.355971
ASPSCR1	0.30616	0.00581491	0.501593	0.747274	0.00926866	0.0076356	0.355971
TBC1D10B	0.278308	0.0850864	0.029253	0.425864	0.0198869	0.00735879	0.355971
MRPS2	0.211459	0.0354502	0.0953187	0.318622	0.0276665	0.00773334	0.355971
MAP1LC3A	0.748895	0.0211622	0.0325224	0.388999	0.0301741	0.00751868	0.355971
TSSC1	0.0688007	0.0247901	0.236186	0.465294	0.0322087	0.00750756	0.355971
CUEDC2	0.604155	0.00969719	0.118888	0.212923	0.0403989	0.00746775	0.355971
NOP2	0.702887	0.183747	0.0596501	0.0094885	0.0864175	0.00774905	0.355971
LOC508916	0.00238763	0.338553	0.123526	0.582862	0.108008	0.00772242	0.355971
LRRC14B	0.431475	0.0462168	0.04569	0.0546187	0.122754	0.00756974	0.355971
HRAS	0.475614	0.0220057	0.0258337	0.175911	0.127269	0.00752165	0.355971
LOC100300490	0.872012	0.564175	0.000622852	0.0857509	0.225829	0.00741761	0.355971
DNAJC28	0.625323	0.353002	0.0748325	0.00164092	0.234092	0.00777312	0.355971
SDC4	0.935807	0.148437	0.0146908	0.00776931	0.397891	0.00774164	0.355971
ADK	0.0431859	0.979802	0.0888676	0.00380614	0.44321	0.00777152	0.355971
PSMB9	0.375024	0.155489	0.373959	0.000321054	0.876497	0.00759361	0.355971
SERPINB1	0.83503	0.105718	0.168651	0.00845919	0.0510802	0.00784807	0.356925
SPR	0.184137	0.0607336	0.00416073	0.734248	0.188189	0.007845	0.356925
GRM4	0.843226	0.0171986	0.0760206	0.376652	0.0156823	0.00791512	0.358573
SYCP3	0.609192	0.392794	0.0104122	0.00909993	0.288451	0.00793868	0.358573
CD1D	0.334476	0.23329	0.000161251	0.966176	0.546715	0.00802849	0.361392
P4HTM	0.785763	0.0161012	0.139252	0.537976	0.00705963	0.00806614	0.361852
LOC101905994	0.322557	0.306079	0.199831	0.614732	0.00058397	0.00839155	0.362465
LOC101902106	0.0508819	0.0731858	0.566143	0.964489	0.0034387	0.00831703	0.362465
TAF6	0.406529	0.142241	0.445439	0.0315864	0.00872966	0.00840798	0.362465
COG1	0.0647827	0.0580824	0.592235	0.125667	0.0251086	0.00834949	0.362465
WTIP	0.00155938	0.744126	0.211254	0.452902	0.060883	0.00812335	0.362465
HOXD8	0.998737	0.330656	0.0342401	0.00757638	0.082046	0.00834736	0.362465
ZNF608	0.427663	0.740128	0.000586404	0.221548	0.172441	0.00839873	0.362465
FAM212A	0.221912	0.0274215	0.454749	0.0126232	0.195055	0.00816863	0.362465
UHRF1	0.00324329	0.468214	0.163613	0.0896094	0.318402	0.00839689	0.362465
CAPN15	0.251236	0.164523	0.107139	0.00504059	0.319059	0.00842426	0.362465
SAMD12	0.00806212	0.189796	0.437361	0.0232179	0.453913	0.00836731	0.362465
ADIPOR2	0.773008	0.385898	0.009306	0.00418853	0.613874	0.00843708	0.362465
LOC101903875	0.0838769	0.0546391	0.472512	0.00497695	0.655051	0.00837299	0.362465
EXOSC4	0.555384	0.0108977	0.648868	0.287757	0.00657287	0.00867389	0.364331
ACTA1	0.205349	0.0304938	0.0528161	0.746353	0.0300384	0.00866316	0.364331
LOC615727	0.171077	0.22726	0.22573	0.0264076	0.0317214	0.00861201	0.364331
FAM59B	0.414423	0.11287	0.0182655	0.22837	0.0377626	0.00862534	0.364331
RELA	0.351134	0.0614157	0.0933365	0.084478	0.0431588	0.00860141	0.364331
DCAF15	0.223307	0.0327228	0.300163	0.0216664	0.155208	0.00863163	0.364331
LOC101904053	0.0335274	0.0708946	0.0216879	0.461815	0.309428	0.00862399	0.364331
SERTAD1	0.0855882	0.0217579	0.395145	0.0719616	0.141313	0.00871842	0.365039
SCN3B	0.331093	0.419055	0.00810783	0.053747	0.124528	0.00875576	0.365442
STRN4	0.278559	0.069089	0.103557	0.663027	0.00576085	0.00882286	0.367081
ZNF428	0.178899	0.0859035	0.00423099	0.315142	0.376761	0.00890934	0.369513
DCBLD1	0.491019	0.314647	0.0117247	0.0157483	0.274472	0.00899682	0.371438
RANGRF	0.466463	0.0364327	0.00913261	0.0647873	0.780589	0.00901207	0.371438
TMEM259	0.15351	0.0771701	0.5269	0.041067	0.0309513	0.00907946	0.37305
ZFP1	0.725946	0.327862	0.0831211	0.0121953	0.0336309	0.00922173	0.377051
CPT1A	0.84488	0.522952	0.000633703	0.0305007	0.951965	0.00923401	0.377051
LOC101906696	0.518554	0.188303	0.662985	0.619087	0.000206566	0.00935087	0.377276
CKM	0.271466	0.0593826	0.0539388	0.217569	0.0437827	0.00935396	0.377276
DEDD2	0.984157	0.031676	0.719307	0.00428969	0.0856019	0.00931597	0.377276
PIP4K2A	0.0036381	0.217075	0.13007	0.156298	0.510497	0.00928619	0.377276
LOC533921	0.932255	0.322482	0.067171	0.944865	0.000441733	0.0094675	0.378062
DMWD	0.256201	0.245475	0.849612	0.0553584	0.00282573	0.00941296	0.378062
NSMAF	0.233811	0.857573	0.252097	0.050809	0.00333415	0.00957169	0.378062
ARRDC1	0.336022	0.0478901	0.111968	0.800796	0.00594858	0.00958715	0.378062
ISG20L2	0.0805739	0.410637	0.0605866	0.322798	0.0132219	0.00956597	0.378062
EDC4	0.314926	0.0865765	0.237109	0.0444219	0.029958	0.00960276	0.378062
TMCO6	0.220826	0.224848	0.0163519	0.33467	0.0312367	0.00951339	0.378062
ARC	0.343131	0.0936237	0.000928852	0.320904	0.895608	0.00958169	0.378062
NCLN	0.789502	0.0272839	0.304176	0.0961358	0.0138419	0.00969171	0.380428
SYNPO	0.117414	0.190729	0.490418	0.0873057	0.00920125	0.00977104	0.380522
WHSC2	0.368024	0.0241445	0.481794	0.0931766	0.0224709	0.00987858	0.380522
LOC531692	0.350067	0.0148618	0.144462	0.416681	0.0289385	0.00995377	0.380522
STX5	0.616926	0.0686473	0.111416	0.0315124	0.0601413	0.00986252	0.380522
PLK3	0.457506	0.102764	0.799418	0.00112287	0.209133	0.00977369	0.380522
CST6	0.88737	0.0105279	0.347793	0.00952521	0.292266	0.00994058	0.380522
NEFH	0.369343	0.0355654	0.0113993	0.177343	0.333396	0.00979463	0.380522
FAM57B	0.445879	0.0221078	0.00214226	0.84423	0.504879	0.00990687	0.380522
MEOX2	0.330616	0.263554	0.0102462	0.01967	0.51335	0.00991773	0.380522
FBXL14	0.181149	0.513702	0.0266732	0.384134	0.00989564	0.0102339	0.380703
SEC16A	0.231705	0.104113	0.28953	0.0204323	0.0651635	0.0101323	0.380703
CREB3L1	0.387154	0.488445	0.809521	0.000759215	0.081667	0.010276	0.380703
SAMD4B	0.929338	0.40663	0.104573	0.00251016	0.0944631	0.0101855	0.380703
GRINA	0.637598	0.0295269	0.0199014	0.226135	0.11142	0.0102377	0.380703
BTD	0.719915	0.226686	0.00448579	0.0771808	0.162016	0.0100228	0.380703
IYD	0.970389	0.746552	0.132383	0.000423814	0.227025	0.0100783	0.380703
LOC788175	0.231629	0.00453025	0.121314	0.235049	0.30958	0.010105	0.380703
EFR3B	0.256589	0.992769	0.000198038	0.240669	0.78149	0.0102734	0.380703
NDUFA6	0.68101	0.367191	0.313714	0.000145335	0.827515	0.0102335	0.380703
COQ2	0.368075	0.134555	0.00261078	0.0843236	0.844826	0.0100661	0.380703
CREM	0.482176	0.47364	0.0186165	0.00345121	0.660369	0.0104232	0.385073
TRAM1L1	0.00672413	0.797084	0.270979	0.72941	0.00922573	0.0104851	0.386278
DDT	0.965341	0.00682576	0.380246	0.242883	0.0163469	0.0106134	0.389915
LOC101903041	0.738917	0.50429	0.62697	0.377853	0.000116594	0.0108646	0.390391
TEX22	0.432617	0.414742	0.373981	0.172259	0.000874498	0.0107306	0.390391
KIAA0284	0.326929	0.0992531	0.315899	0.148903	0.00680688	0.0109348	0.390391
SPNS1	0.135807	0.169302	0.431253	0.0913534	0.0111671	0.0107359	0.390391
MRPL40	0.69212	0.0217434	0.291629	0.167031	0.0141449	0.0109199	0.390391
HGS	0.21644	0.0768323	0.121885	0.160565	0.0314489	0.0108229	0.390391
LOC100847122	0.142585	0.107294	0.0709792	0.177547	0.0542248	0.0109815	0.390391
MARCH9	0.0384601	0.0881182	0.0947036	0.458814	0.0692091	0.0107913	0.390391
LOC101903832	0.303597	0.122233	0.053662	0.0534717	0.0975756	0.0109352	0.390391
SPP2	0.00504568	0.0408269	0.326422	0.720318	0.214512	0.0109352	0.390391
LHX6	0.722043	0.64179	0.000115973	0.40694	0.477864	0.010979	0.390391
IER3	0.371398	0.351524	0.000953346	0.13496	0.61611	0.0109057	0.390391
DOK7	0.026881	0.0333538	0.550664	0.267804	0.0795484	0.0110273	0.390964
SLC9A3R1	0.447539	0.224187	0.181555	0.952385	0.000685205	0.0119911	0.390979
GPR153	0.0468738	0.110721	0.613058	0.90084	0.00374237	0.0111768	0.390979
SLC27A4	0.438661	0.101172	0.152854	0.400229	0.00423336	0.0117183	0.390979
TSEN54	0.622883	0.062975	0.115156	0.354169	0.00738683	0.011943	0.390979
LSM2	0.12809	0.0580546	0.607128	0.27181	0.00887922	0.0112977	0.390979
XAB2	0.371175	0.0277216	0.204767	0.477831	0.011701	0.0119172	0.390979
CSRNP1	0.476209	0.0604133	0.744661	0.037412	0.0142441	0.0116644	0.390979
ZNF3	0.772496	0.524143	0.00566379	0.285418	0.017413	0.0116511	0.390979
STARD10	0.286647	0.0306558	0.16624	0.459438	0.0176031	0.0119408	0.390979
SPSB3	0.200373	0.0271187	0.254903	0.359058	0.0227594	0.0115962	0.390979
GHDC	0.949811	0.0415083	0.0224842	0.470743	0.0280136	0.0118545	0.390979
ZNF703	0.391468	0.210962	0.0432996	0.100234	0.029806	0.0111459	0.390979
BCAS1	0.285343	0.0206217	0.257279	0.247271	0.0305162	0.0116693	0.390979
ERCC1	0.909893	0.00771613	0.327409	0.155076	0.0321569	0.0116969	0.390979
NUBP2	0.354801	0.01334	0.316633	0.230815	0.0342117	0.0119544	0.390979
SYMPK	0.16075	0.0176095	0.381027	0.287739	0.0377183	0.0118658	0.390979
ACCS	0.183479	0.0434	0.581576	0.0560686	0.0427959	0.0114508	0.390979
LOC100297152	0.550425	0.693195	0.0641317	0.0058422	0.0779538	0.0114731	0.390979
NAT14	0.220358	0.0266303	0.067693	0.368069	0.0814195	0.0120028	0.390979
TRAPPC9	0.861409	0.0115539	0.153151	0.0847328	0.082051	0.0110844	0.390979
DOT1L	0.526295	0.28981	0.184314	0.00460139	0.0861548	0.0114736	0.390979
RPS26	0.558877	0.0452447	0.624691	0.00643295	0.115203	0.0118661	0.390979
TMEM214	0.876803	0.157788	0.00523336	0.10261	0.160354	0.0120089	0.390979
GGA3	0.740494	0.128432	0.218543	0.0030472	0.188715	0.0120356	0.390979
FBRS	0.498086	0.0658152	0.197651	0.00808465	0.21866	0.0116906	0.390979
NDUFA5	0.476293	0.762373	0.0240221	0.00593648	0.230411	0.0120213	0.390979
CA14	0.00873575	0.0122002	0.46417	0.887726	0.248456	0.0113085	0.390979
ZNF281	0.643456	0.0748669	0.171153	0.00491476	0.285679	0.0117759	0.390979
SLC26A10	0.0945972	0.243292	0.210662	0.00755592	0.2935	0.011195	0.390979
LGALS1	0.0749292	0.0261635	0.496882	0.0269098	0.425074	0.0114719	0.390979
MAP3K2	0.365653	0.847506	0.491891	0.0001282	0.5841	0.011663	0.390979
LOC537017	0.49087	0.00334749	0.103399	0.106522	0.606986	0.0113611	0.390979
PMP22	0.479195	0.48113	0.00103397	0.0586692	0.821618	0.0117165	0.390979
KIAA1644	0.609235	0.00445955	0.00626818	0.798633	0.831525	0.0115894	0.390979
CDC42EP3	0.417466	0.585479	0.00493126	0.0452175	0.22054	0.012082	0.391521
ADAM15	0.723442	0.0793318	0.676435	0.0352332	0.00911025	0.0123832	0.39166
NCKIPSD	0.826004	0.0735034	0.68146	0.0107185	0.0276048	0.0122342	0.39166
MECR	0.333586	0.00675798	0.217015	0.862467	0.0287552	0.0121599	0.39166
NDUFB7	0.814594	0.0254875	0.344115	0.0327504	0.0521999	0.0122151	0.39166
NDUFB5	0.522662	0.727968	0.110101	0.00286435	0.103316	0.0123397	0.39166
LOC617875	0.678983	0.0590679	0.0872686	0.0242644	0.144568	0.0122584	0.39166
POLR2A	0.863657	0.254378	0.55116	0.000470527	0.217166	0.0123234	0.39166
LOC784451	0.193895	0.880049	0.0502354	0.00268521	0.541128	0.0123794	0.39166
PTGER4	0.132547	0.122055	0.00235692	0.595968	0.542589	0.0122941	0.39166
SPATA20	0.000194617	0.14537	0.773416	0.829688	0.674334	0.0122343	0.39166
LOC101906844	0.00468289	0.168621	0.237327	0.615718	0.108382	0.0124134	0.391676
C7H19orf60	0.666552	0.0423225	0.0318417	0.367504	0.0382852	0.012503	0.393563
TMEM86A	0.875624	0.0526493	0.117987	0.808425	0.00297793	0.0128088	0.395295
KCNK2	0.613478	0.0147105	0.189166	0.637367	0.0122272	0.0129477	0.395295
H1FX	0.293767	0.0343691	0.829421	0.120023	0.0129827	0.0127782	0.395295
TRIM28	0.139686	0.0588825	0.375594	0.164935	0.0256764	0.0128009	0.395295
CSNK2B	0.561564	0.0353647	0.170882	0.129277	0.0295663	0.0127264	0.395295
C10H14orf21	0.522548	0.0499481	0.150463	0.0802947	0.0412825	0.0127573	0.395295
BRPF1	0.489597	0.560892	0.00955878	0.107489	0.0470336	0.0129256	0.395295
BAHD1	0.153169	0.300761	0.00685857	0.650637	0.0644376	0.0129097	0.395295
RGAG4	0.27615	0.308528	0.083303	0.0121838	0.148316	0.0126288	0.395295
MAGEF1	0.0817874	0.00212146	0.779421	0.235188	0.40678	0.0127042	0.395295
INTS9	0.898023	0.110854	0.000290463	0.871692	0.523755	0.0128797	0.395295
LOC100848484	0.0249878	0.175879	0.162585	0.0308578	0.602628	0.0129366	0.395295
RTN4RL1	0.723558	0.788982	0.000381319	0.0635061	0.946466	0.0128018	0.395295
LOC101904626	0.866745	0.086058	0.933723	0.150938	0.00138173	0.0137435	0.397377
RFX1	0.868655	0.256139	0.936067	0.0440165	0.00162558	0.0139844	0.397377
TST	0.765605	0.0506585	0.259191	0.465594	0.00301779	0.0134851	0.397377
SLC2A4RG	0.772586	0.0324692	0.191155	0.547013	0.00562297	0.0138868	0.397377
GEMIN8	0.818321	0.0472417	0.0464539	0.960148	0.00851533	0.0138445	0.397377
GTF2IRD1	0.103058	0.183293	0.49446	0.149783	0.0107238	0.0140481	0.397377
GPRC5C	0.658544	0.0574258	0.0306129	0.947048	0.0137168	0.0140712	0.397377
AGAP3	0.196464	0.0405054	0.102558	0.828962	0.0212105	0.0136309	0.397377
EIF3F	0.325849	0.0424322	0.20353	0.177396	0.0269612	0.0130504	0.397377
PHLPP1	0.176954	0.914049	0.234379	0.00832095	0.0462223	0.013779	0.397377
CHMP1A	0.332419	0.0455733	0.108113	0.187549	0.0463331	0.0135551	0.397377
AGPAT2	0.715347	0.0297096	0.0183765	0.692028	0.0547823	0.0139231	0.397377
LOC100336747	0.162503	0.146319	0.233962	0.0447309	0.0558204	0.0133328	0.397377
COX6A2	0.448776	0.0226611	0.212514	0.101768	0.0673876	0.0139329	0.397377
TPRG1L	0.224115	0.0287416	0.0784748	0.358846	0.0790094	0.013619	0.397377
WIPI2	0.168939	0.175745	0.0176045	0.305381	0.0924885	0.0138955	0.397377
LOC520016-3	0.00293505	0.237797	0.729947	0.301247	0.0958827	0.0138653	0.397377
WNK2	0.390234	0.20894	0.516965	0.00371052	0.0959132	0.0140471	0.397377
TMEM237	0.913746	0.0945994	0.00859185	0.19942	0.101857	0.0141006	0.397377
NUDT16L1	0.304084	0.00359101	0.408732	0.281765	0.117382	0.0138948	0.397377
WDR34	0.44621	0.0174816	0.035159	0.420213	0.123014	0.013519	0.397377
C19H17orf85	0.0129019	0.103382	0.109672	0.778279	0.128501	0.0138105	0.397377
NELFB	0.324001	0.0251133	0.176061	0.0758457	0.129325	0.0134378	0.397377
FLNC	0.474648	0.0942929	0.303495	0.00799699	0.130519	0.0135195	0.397377
NO66	0.780505	0.185926	0.00442803	0.134439	0.168367	0.0137561	0.397377
MLF1	0.302372	0.406418	0.0104201	0.046539	0.229891	0.0132086	0.397377
ZNF217	0.0191171	0.99218	0.0330159	0.0951963	0.243657	0.0137438	0.397377
IPP	0.264678	0.824586	0.0296953	0.00865974	0.268726	0.0140983	0.397377
STX7	0.00070428	0.979705	0.14383	0.508737	0.27409	0.0132989	0.397377
KLHL36	0.0852413	0.310987	0.0344705	0.0489502	0.314989	0.0134623	0.397377
VASH1	0.628019	0.132019	0.026441	0.0213517	0.315392	0.0138955	0.397377
STBD1	0.717558	0.771854	0.000326712	0.17765	0.427687	0.0132401	0.397377
AHR	0.161095	0.320372	0.0160258	0.0327617	0.509811	0.0132834	0.397377
NT5C3	0.636416	0.282937	0.0150227	0.00955077	0.552165	0.0135763	0.397377
SAMD9	0.745574	0.00369592	0.272393	0.0306343	0.635043	0.0137929	0.397377
FANCC-2	0.0779745	0.0864768	0.0148457	0.146989	0.993827	0.0138064	0.397377
PHOSPHO1	0.483504	0.144384	0.0684419	0.201255	0.0161303	0.0143683	0.398954
C11H9orf172	0.107484	0.0320874	0.374872	0.230567	0.0518472	0.0143337	0.398954
PIGQ	0.029868	0.0551534	0.116574	0.806081	0.100052	0.0143538	0.398954
ARID5A	0.309847	0.217233	0.776758	0.00272062	0.107384	0.0142199	0.398954
MEN1	0.154433	0.0469779	0.0927308	0.117258	0.196566	0.0143656	0.398954
NTN4	0.85503	0.0208382	0.540091	0.00276583	0.576272	0.0142598	0.398954
RPGRIP1	0.121572	0.38183	0.0226859	0.0224358	0.64637	0.014218	0.398954
NR1H3	0.588598	0.0237769	0.345122	0.128445	0.0251922	0.0144423	0.400168
RNF217	0.898951	0.100242	0.184443	0.00431627	0.219301	0.0145069	0.400399
S100A1	0.404656	0.0616758	0.0777278	0.0339663	0.238874	0.0145114	0.400399
FBXL15	0.166682	0.0177609	0.498359	0.197061	0.0543226	0.0145449	0.400486
SUGP1	0.164716	0.0351829	0.565109	0.220438	0.0221076	0.0146483	0.401657
DYNC1I1	0.513673	0.232776	0.00780646	0.107035	0.159636	0.0146416	0.401657
THPO	0.0446443	0.261801	0.0768477	0.0991808	0.18168	0.0147874	0.40379
CPM	0.118939	0.0330546	0.0984476	0.124458	0.335338	0.0147682	0.40379
MAFF	0.718131	0.173059	0.0699726	0.0841375	0.0222016	0.0148241	0.403957
DAXX	0.271751	0.392556	0.00302622	0.780287	0.0648283	0.014877	0.404563
LOC101906684	0.0405048	0.134876	0.0152058	0.949963	0.208054	0.0149313	0.405204
CAV3	0.350294	0.0159059	0.104171	0.514869	0.0554339	0.0150216	0.405982
INCENP	0.199897	0.103189	0.0365443	0.182907	0.120128	0.0150197	0.405982
LTBR	0.0596331	0.216899	0.17589	0.813606	0.00901148	0.0150913	0.406323
SLC25A39	0.74113	0.0423068	0.130145	0.137228	0.0302741	0.0152575	0.406323
MRPL41	0.0307679	0.0241752	0.594946	0.941647	0.0408866	0.0153089	0.406323
ZER1	0.573047	0.072652	0.083693	0.119121	0.0410131	0.0153	0.406323
GFPT2	0.897582	0.684066	0.0245948	0.020281	0.0554535	0.0152761	0.406323
TFPT	0.164235	0.0148486	0.159934	0.75328	0.0588739	0.0154655	0.406323
KRTCAP2	0.0970518	0.0380696	0.245566	0.264872	0.0710639	0.0153332	0.406323
C7H19orf25	0.670097	0.120051	0.0412382	0.0490364	0.105912	0.0154246	0.406323
TGFBRAP1	0.149664	0.155015	0.0525568	0.125238	0.111741	0.0153245	0.406323
GATA2	0.106761	0.694206	0.13385	0.0145795	0.119058	0.0154188	0.406323
MTHFD1L	0.567819	0.0015637	0.33601	0.255964	0.22224	0.0152686	0.406323
FLNB	0.288165	0.198656	0.317306	0.00213051	0.43574	0.0152028	0.406323
CRYBB1	0.495687	0.179968	0.0324368	0.0133159	0.448306	0.0154514	0.406323
SPAG6	0.00160889	0.683957	0.0313147	0.958054	0.520782	0.0154027	0.406323
MAN2C1	0.406959	0.0265656	0.458789	0.128797	0.0277501	0.0157238	0.409972
LOC615514	0.0630712	0.194077	0.20362	0.0564537	0.126049	0.0157287	0.409972
USP36	0.865848	0.248797	0.0398859	0.00809164	0.253594	0.015666	0.409972
DYNLRB2	0.113312	0.388872	0.333905	0.00249711	0.480597	0.0156817	0.409972
C23H6orf226	0.0447507	0.0566301	0.337903	0.348153	0.0597388	0.0157728	0.410311
LOC100848343	0.784297	0.0179214	0.184348	0.28016	0.024792	0.0158842	0.412396
AP2A2	0.556284	0.0659326	0.98328	0.0584998	0.008593	0.0159622	0.412796
LIMS2	0.312998	0.0370082	0.0689056	0.252322	0.0898887	0.0159469	0.412796
HSPB2	0.749766	0.0318526	0.0149095	0.558146	0.0917076	0.0160195	0.413467
POLR1A	0.650953	0.43372	0.0667408	0.001869	0.519709	0.016065	0.413831
PCDHGB6	0.305021	0.696092	0.402236	0.170084	0.00127105	0.0161594	0.413837
SCAMP4	0.0337497	0.0868353	0.520331	0.174981	0.0689432	0.01612	0.413837
ZFP36	0.583483	0.0976657	0.357229	0.00344501	0.262898	0.0161441	0.413837
HDAC3	0.0657571	0.0682212	0.31692	0.150475	0.0866826	0.016207	0.414253
RADIL	0.24323	0.0763166	0.073253	0.704674	0.0197128	0.0164085	0.415027
LOC787548	0.164712	0.0182472	0.907102	0.340671	0.0203009	0.016389	0.415027
C7H5orf54	0.848687	0.695587	0.127022	0.00171542	0.145074	0.0162757	0.415027
CNN1	0.56677	0.845968	0.363475	0.000713609	0.150401	0.016301	0.415027
AGXT2L1	0.36337	0.298214	0.0107629	0.067428	0.240572	0.0164261	0.415027
MNT	0.288063	0.289607	0.00630702	0.123404	0.289373	0.0163506	0.415027
ACAD10	0.133526	0.355036	0.351692	0.843624	0.00138538	0.0167549	0.416028
TBL3	0.910061	0.0107872	0.662511	0.630884	0.00492051	0.0171581	0.416028
SERGEF	0.697114	0.016379	0.295214	0.81176	0.00774776	0.0177276	0.416028
REPIN1	0.135483	0.0985205	0.708354	0.192451	0.0111764	0.0172417	0.416028
NDUFAF3	0.861417	0.0265426	0.938797	0.0782845	0.0115651	0.0167248	0.416028
RNPEPL1	0.390827	0.0248149	0.167218	0.900445	0.013924	0.0172395	0.416028
RPL38	0.72847	0.0119865	0.456857	0.345924	0.0141007	0.0167391	0.416028
YPEL3	0.22635	0.166825	0.0932108	0.336171	0.017768	0.017629	0.416028
SLC35E4	0.623554	0.0829008	0.0436106	0.498333	0.0185776	0.0175431	0.416028
PHC1	0.620512	0.394998	0.19616	0.0217161	0.0194237	0.0172094	0.416028
WDR24	0.711486	0.0472698	0.0360872	0.7081	0.0239998	0.0174051	0.416028
CTSF	0.521145	0.079089	0.61748	0.0296006	0.0269521	0.0172232	0.416028
HIGD2A	0.583073	0.0426191	0.714888	0.0404648	0.0275722	0.0169472	0.416028
CD163	0.146509	0.572361	0.00914977	0.941022	0.0292671	0.0176893	0.416028
TSSK2	0.997935	0.0306953	0.556622	0.0426553	0.029372	0.0178181	0.416028
RRP9	0.334777	0.0486946	0.118079	0.307417	0.0344827	0.0172804	0.416028
LOC511229	0.138319	0.282987	0.435193	0.030629	0.0416095	0.0180114	0.416028
FAM155B	0.0169977	0.163542	0.23989	0.734905	0.043105	0.0176856	0.416028
SNTA1	0.386956	0.0512079	0.0826776	0.259656	0.0475711	0.0171845	0.416028
C13H20orf27	0.579962	0.0630554	0.0135928	0.735048	0.0532332	0.0167345	0.416028
LOC617476	0.534676	0.00957892	0.346949	0.207552	0.0584003	0.0179163	0.416028
AP2S1	0.911858	0.0120039	0.0661853	0.432437	0.0645924	0.0171841	0.416028
LOC786095	0.0182924	0.0820952	0.657857	0.295738	0.0704831	0.0173865	0.416028
MIF4GD	0.595799	0.180395	0.145309	0.0181247	0.0727856	0.0173925	0.416028
ZNF672	0.838772	0.12543	0.0219712	0.104597	0.0878155	0.0177456	0.416028
TMEM225B	0.102236	0.0514356	0.154814	0.208907	0.114255	0.0167236	0.416028
SCN1B	0.176647	0.00726597	0.414912	0.335222	0.120349	0.0178866	0.416028
COX4I1	0.813645	0.0248175	0.332719	0.0249678	0.122455	0.0173575	0.416028
TUFT1	0.820828	0.479997	0.0432248	0.00910244	0.127261	0.016894	0.416028
TRIM38	0.382385	0.445404	0.0213144	0.0453501	0.128904	0.0177397	0.416028
PSMC3	0.0889146	0.0510004	0.0501093	0.606136	0.140372	0.0166671	0.416028
BRD3	0.0557985	0.168121	0.0368133	0.395346	0.15828	0.017956	0.416028
PTI	0.0170636	0.121262	0.0957521	0.60097	0.179317	0.0178121	0.416028
LOC618409	0.351615	0.114809	0.00752576	0.333179	0.202557	0.0173359	0.416028
LMBR1L	0.732612	0.0341406	0.136181	0.0281238	0.217316	0.0175132	0.416028
LOC101907641	0.702433	0.0463954	0.00533748	0.503329	0.247587	0.0179931	0.416028
VPS37B	0.921717	0.0385473	0.793328	0.0028949	0.249673	0.0172621	0.416028
LOC101904549	0.156295	0.0267978	0.185267	0.0905109	0.307179	0.0179362	0.416028
ITGA8	0.077188	0.100462	0.194989	0.0400009	0.315238	0.0165121	0.416028
MIEN1	0.104733	0.00859721	0.605138	0.11961	0.323211	0.0176519	0.416028
CNTF	0.734384	0.175276	0.001685	0.272371	0.328	0.016692	0.416028
LOC101905694	0.528656	0.107335	0.0730829	0.0112661	0.428924	0.0170724	0.416028
PACSIN2	0.398335	0.0948941	0.166129	0.00699781	0.461336	0.0172053	0.416028
HOGA1	0.0393051	0.459949	0.0567062	0.0412558	0.496309	0.0176106	0.416028
RBM43	0.246702	0.973408	0.169423	0.00105564	0.50501	0.0180003	0.416028
GRAMD1B	0.164701	0.499176	0.011499	0.039268	0.526641	0.0167923	0.416028
GLYAT	0.184665	0.0791751	0.0140706	0.163361	0.625651	0.0176306	0.416028
LOC101903290	0.189065	0.429543	0.00228351	0.154319	0.738465	0.0176905	0.416028
PARP3	0.315134	0.626674	0.00277464	0.0473397	0.834204	0.0179722	0.416028
LOC101904071	0.970186	0.4424	0.892261	0.286571	0.000198373	0.0180452	0.416081
BTG2	0.36748	0.256441	0.00328303	0.20814	0.340693	0.018138	0.416879
RFX2	0.0864894	0.0485419	0.494048	0.0280311	0.377491	0.0181431	0.416879
LOC100141258	0.0625637	0.0638707	0.356793	0.0195335	0.790506	0.0181802	0.417005
MED27	0.242288	0.0955782	0.861214	0.252777	0.00452876	0.0186264	0.418682
SHARPIN	0.603168	0.0280187	0.0981109	0.806152	0.0169891	0.01856	0.418682
TSC22D4	0.543594	0.0558842	0.864017	0.0498875	0.0171821	0.0184453	0.418682
PNPLA2	0.441603	0.0397329	0.263167	0.265425	0.0182707	0.0183876	0.418682
THAP7	0.0974104	0.0170168	0.914399	0.602405	0.0250837	0.0186659	0.418682
RAMP3	0.00337518	0.20283	0.883736	0.885405	0.0422648	0.0185225	0.418682
DHX37	0.176788	0.074197	0.0509678	0.5816	0.0583372	0.0185462	0.418682
LAMTOR4	0.373025	0.0169953	0.190243	0.24847	0.0759178	0.0185828	0.418682
ALG12	0.00523983	0.0508798	0.911317	0.557318	0.169095	0.0186621	0.418682
NAA20	0.32203	0.751654	0.125169	0.00366963	0.200033	0.0183037	0.418682
NDUFB3	0.714632	0.819121	0.33397	0.000480367	0.238533	0.0183918	0.418682
C21H15orf38	0.00120155	0.123487	0.523766	0.699032	0.413787	0.0184347	0.418682
BEX2-2	0.674143	0.332275	0.00172194	0.117401	0.494942	0.0183984	0.418682
SLX4	0.389338	0.150093	0.13908	0.015363	0.184851	0.0187621	0.420125
C25H16orf13	0.985783	0.0148726	0.616793	0.0570336	0.0449767	0.0188248	0.420814
BST2	0.147357	0.689061	0.427773	0.789609	0.000870601	0.0222515	0.424777
BTBD11-2	0.843178	0.340293	0.326006	0.238563	0.00113373	0.0199425	0.424777
RFX5	0.55033	0.527041	0.379746	0.17977	0.00141778	0.0213643	0.424777
CTSA	0.415445	0.321124	0.134346	0.812754	0.00208298	0.0224883	0.424777
CDK5RAP3	0.949973	0.0744293	0.326502	0.323892	0.00364459	0.0209489	0.424777
DALRD3	0.928641	0.0576298	0.173173	0.678048	0.00417503	0.0204288	0.424777
ACTR3B	0.543489	0.110041	0.186258	0.549064	0.00418423	0.020095	0.424777
TECPR2	0.838028	0.251637	0.0638857	0.436693	0.00425952	0.0198168	0.424777
IBA57	0.271813	0.109384	0.424744	0.4996	0.00444162	0.0213392	0.424777
RPS28	0.783198	0.0162848	0.886327	0.521755	0.00490347	0.0217883	0.424777
MT1A	0.284257	0.173749	0.159332	0.791966	0.00508722	0.0231473	0.424777
TMEM115	0.8552	0.051093	0.714629	0.147439	0.00630343	0.0218374	0.424777
RBM5	0.959509	0.819643	0.0664977	0.0759488	0.00790388	0.0229979	0.424777
ASL	0.312666	0.0683502	0.368798	0.401246	0.00919605	0.021868	0.424777
PEMT	0.887973	0.0795915	0.762571	0.0572195	0.0100325	0.0227781	0.424777
SIPA1	0.430409	0.0417433	0.217942	0.741804	0.0106802	0.0228187	0.424777
ZNF502	0.286208	0.274382	0.181899	0.165569	0.0117542	0.0212266	0.424777
RNF208	0.0326136	0.0693855	0.842839	0.999926	0.0132114	0.0198882	0.424777
DHRS4	0.799775	0.207808	0.821353	0.0128852	0.0143098	0.0198747	0.424777
LRP10	0.499609	0.0898	0.0895185	0.430497	0.0145919	0.0199056	0.424777
CDK2AP2	0.718193	0.0510919	0.140145	0.364617	0.0146267	0.0210373	0.424777
ARMC5	0.32282	0.0228563	0.300302	0.808807	0.0164887	0.0220995	0.424777
ST6GALNAC4	0.336904	0.037728	0.415647	0.319203	0.0175842	0.0221508	0.424777
SMPD2	0.338905	0.180036	0.311353	0.0797533	0.0195664	0.0221464	0.424777
RPS21	0.770366	0.0170926	0.838907	0.135023	0.0209484	0.0229262	0.424777
PSENEN	0.34519	0.0432908	0.415475	0.219038	0.0211171	0.0216872	0.424777
UBXN1	0.963783	0.027997	0.575167	0.0753213	0.0216612	0.0199538	0.424777
CDK9	0.185916	0.169707	0.0403024	0.929807	0.0221512	0.0204052	0.424777
MAPK12	0.234992	0.018413	0.798825	0.335366	0.0232507	0.0207961	0.424777
CHCHD10	0.862778	0.0141288	0.470494	0.178482	0.0247191	0.0199447	0.424777
AGPAT6	0.180398	0.0348955	0.62245	0.264568	0.0263817	0.0209987	0.424777
SLC35C1	0.191106	0.0635165	0.090343	0.784212	0.0274646	0.0190522	0.424777
TPGS1	0.155557	0.0409962	0.806975	0.182498	0.027523	0.0202288	0.424777
ANAPC2	0.380052	0.0244319	0.563037	0.149369	0.03217	0.0198494	0.424777
ZNF787	0.0707118	0.0208812	0.758389	0.803676	0.0345911	0.0228709	0.424777
PLXNB2	0.174842	0.103749	0.131932	0.367161	0.0351161	0.0227381	0.424777
SHISA4	0.233687	0.0137818	0.339099	0.612059	0.0356585	0.0191682	0.424777
C4H7orf55	0.661329	0.106648	0.0526927	0.225819	0.0372883	0.0229496	0.424777
TXNRD2	0.554948	0.0241433	0.0526776	0.914469	0.0396955	0.0201099	0.424777
VPS28	0.401536	0.0414716	0.0618114	0.715061	0.0402553	0.0221383	0.424777
TONSL	0.169738	0.0656976	0.542587	0.12673	0.0413021	0.0231308	0.424777
LOC101902159	0.242678	0.686433	0.00677625	0.608091	0.0418658	0.0216968	0.424777
S1PR3	0.260903	0.082685	0.0294341	0.962787	0.0420946	0.0201692	0.424777
GIT1	0.286271	0.145424	0.0516207	0.320885	0.0437347	0.0223985	0.424777
ASB10	0.0242112	0.0387642	0.927214	0.766739	0.0437997	0.0219387	0.424777
RERGL	0.66193	0.992987	0.00359503	0.233554	0.0444582	0.0195407	0.424777
C29H11orf68	0.910888	0.039095	0.144075	0.115113	0.0485319	0.0216599	0.424777
MED22	0.568958	0.0554293	0.215918	0.0938199	0.0492425	0.0230293	0.424777
METTL13	0.967815	0.236376	0.00865067	0.291996	0.0500841	0.0217984	0.424777
PSMB1	0.101101	0.0403229	0.296963	0.418079	0.0503125	0.0200289	0.424777
TLN2	0.079074	0.424903	0.133063	0.131206	0.0519385	0.0225488	0.424777
PRKCSH	0.0617877	0.208404	0.148353	0.211886	0.0617606	0.0197848	0.424777
MCHR1	0.85069	0.0716392	0.0216483	0.301142	0.0620097	0.0195939	0.424777
PSMB4	0.0727044	0.035881	0.174629	0.838544	0.0623957	0.0191681	0.424777
COX5A	0.48508	0.0634261	0.21999	0.0635087	0.0628862	0.020837	0.424777
RILP	0.565729	0.291457	0.0603804	0.0435776	0.0640301	0.0212165	0.424777
KLC4	0.133836	0.208516	0.957738	0.0131695	0.069752	0.0195493	0.424777
MRI1	0.884922	0.0233254	0.0455844	0.386371	0.070981	0.0202056	0.424777
MBOAT7	0.115322	0.0374482	0.201929	0.431737	0.0732707	0.0211188	0.424777
OSGEP	0.340504	0.0596957	0.518359	0.0347879	0.0797481	0.021942	0.424777
RECQL5	0.223296	0.146292	0.248058	0.0478295	0.0797801	0.0227693	0.424777
RASD1	0.496222	0.0104595	0.666679	0.111147	0.0807449	0.0228338	0.424777
CAPN7	0.512025	0.343064	0.00782043	0.28312	0.0815514	0.0231536	0.424777
GRN	0.521709	0.139326	0.358356	0.0113073	0.0937611	0.0211337	0.424777
TUBB4B	0.427147	0.00537648	0.272901	0.474377	0.0996466	0.0221368	0.424777
LENG1	0.119338	0.10589	0.362689	0.0556988	0.0999251	0.0200518	0.424777
TPI1	0.22311	0.0237197	0.341311	0.159158	0.104114	0.0222868	0.424777
LRRC15	0.269485	0.779997	0.00172491	0.568632	0.130353	0.020757	0.424777
MBD1	0.0749958	0.26208	0.466824	0.0242507	0.1331	0.0221321	0.424777
LOC522540	0.2571	0.471397	0.232821	0.00823431	0.13551	0.023042	0.424777
AXIN2	0.247421	0.281562	0.00686023	0.47087	0.135922	0.0226075	0.424777
KCNJ2	0.582759	0.728973	0.00187756	0.208772	0.144079	0.0192518	0.424777
MYH7	0.293574	0.0132012	0.769809	0.0687932	0.152271	0.0229295	0.424777
TUBB	0.234868	0.0189588	0.13804	0.280282	0.152502	0.020448	0.424777
PPP1R10	0.907649	0.104005	0.881529	0.00228268	0.155461	0.0220901	0.424777
SOX18	0.307755	0.126535	0.218127	0.0181348	0.162111	0.0197707	0.424777
SIGIRR	0.498692	0.000538462	0.740039	0.805973	0.166256	0.0206306	0.424777
C2CD2L	0.790593	0.23915	0.248135	0.00350121	0.17039	0.0213216	0.424777
PGP	0.212162	0.091044	0.0518249	0.146135	0.171506	0.0198324	0.424777
LOC101906678	0.343555	0.704018	0.650769	0.000863255	0.18151	0.019608	0.424777
MYADML2	0.67832	0.0730637	0.00467238	0.692166	0.183831	0.0220576	0.424777
PTER	0.270071	0.813908	0.0129055	0.0489111	0.18516	0.0201467	0.424777
BACH1	0.960507	0.923388	0.00132617	0.11341	0.185564	0.0196555	0.424777
SHROOM3	0.0423712	0.175528	0.339806	0.0580819	0.193622	0.021539	0.424777
SLC2A12	0.0227816	0.568292	0.337881	0.0323837	0.195986	0.0212083	0.424777
ATP5O	0.138827	0.213888	0.150935	0.0290904	0.203384	0.0205734	0.424777
CDC14B	0.0870243	0.226299	0.049016	0.121628	0.207245	0.0194328	0.424777
FTL	0.574836	0.0103174	0.06252	0.315296	0.20738	0.0193864	0.424777
FAT4	0.301653	0.248478	0.0310616	0.0625744	0.213684	0.022871	0.424777
LOC100851276	0.0192399	0.105103	0.263356	0.241937	0.22069	0.0215455	0.424777
LOC100847495	0.00064441	0.613197	0.503588	0.581385	0.231879	0.0207322	0.424777
LOC101905626	0.309015	0.861188	0.0072682	0.0630735	0.237877	0.0218376	0.424777
LOC785386	0.0888245	0.0357943	0.0558303	0.707486	0.239568	0.0223628	0.424777
HIST1H1E	0.524567	0.478547	0.00098586	0.53013	0.240956	0.0231032	0.424777
PAX8	0.436782	0.0010185	0.263877	0.960234	0.245585	0.0211675	0.424777
CAPZA2	0.229331	0.615753	0.0201731	0.0378782	0.246622	0.0206219	0.424777
RILPL1	0.149196	0.091597	0.00987372	0.85362	0.259544	0.0222691	0.424777
OSBPL11	0.161752	0.525807	0.0211282	0.051861	0.261396	0.0194476	0.424777
TNFAIP3	0.202863	0.738338	0.411374	0.0017135	0.266658	0.0214049	0.424777
SLC25A33	0.897395	0.0405828	0.0153624	0.181124	0.27124	0.021068	0.424777
IGJ	0.281692	0.745326	0.237256	0.00209604	0.303846	0.0231568	0.424777
DYNLRB1	0.68355	0.0284716	0.0597849	0.0769617	0.313695	0.021373	0.424777
NDUFAB1	0.641432	0.073111	0.319828	0.00442772	0.36886	0.0195196	0.424777
KDM8	0.815452	0.00221976	0.232263	0.19987	0.369271	0.0228222	0.424777
HSP90AA1	0.698647	0.500219	0.00373443	0.0615224	0.381227	0.0226184	0.424777
CPXM2	0.103022	0.191089	0.494272	0.00747305	0.390837	0.0215384	0.424777
KLHDC8B	0.841651	0.0387977	0.0262548	0.0794086	0.402007	0.0210083	0.424777
NUDT8	0.901405	0.0229659	0.151354	0.0199476	0.453118	0.0214885	0.424777
SLC25A19	0.602508	0.116546	0.0408507	0.0209961	0.462938	0.0212681	0.424777
SYT11	0.962317	0.0536391	0.0219168	0.0548089	0.47477	0.0220444	0.424777
SLC2A8	0.0971452	0.0292884	0.949794	0.0194153	0.484955	0.0200182	0.424777
ZSWIM7	0.415054	0.0546195	0.00890222	0.309162	0.487468	0.0225234	0.424777
SORBS2	0.0828119	0.945635	0.0122589	0.0539838	0.521545	0.0208354	0.424777
MAVS	0.623506	0.27762	0.0456487	0.0059247	0.531835	0.0197318	0.424777
LOC101902970	0.62369	0.874455	0.000832904	0.109695	0.597092	0.0221994	0.424777
LOC101903819	0.308704	0.101691	0.646375	0.00253983	0.605932	0.0229178	0.424777
ANKRD13A	0.817075	0.71904	0.0166507	0.00444724	0.633282	0.0211009	0.424777
GDF11	0.21729	0.105649	0.0145811	0.122172	0.646716	0.0205377	0.424777
ZNF444	0.0683671	0.0441235	0.114305	0.105715	0.664981	0.0193837	0.424777
GPR19	0.612045	0.0147869	0.0350987	0.137846	0.698928	0.0226156	0.424777
LOC101902953	0.433088	0.475766	0.0291461	0.007296	0.715707	0.0229814	0.424777
SH2D7	0.310015	0.855118	0.00474211	0.0347971	0.718968	0.0230254	0.424777
C2H2orf88	0.000888057	0.12611	0.301558	0.937306	0.754028	0.019186	0.424777
CDPF1	0.464509	0.114714	0.0131858	0.0545505	0.761486	0.0219198	0.424777
ADAL	0.60811	0.723403	0.000716218	0.128195	0.770476	0.0228658	0.424777
FGFR3	0.422582	0.538633	0.051845	0.00305005	0.794236	0.0216217	0.424777
GJA1	0.492156	0.117609	0.001023	0.520117	0.884296	0.0209402	0.424777
LOC788334	0.0765796	0.0179941	0.973725	0.0223353	0.917803	0.0210779	0.424777
HOXC5	0.694849	0.603752	0.00119057	0.0535435	0.997855	0.0206601	0.424777
RTEL1	0.320932	0.0411668	0.174591	0.307516	0.0448414	0.0231967	0.424918
CDC34	0.643239	0.0296706	0.163242	0.408835	0.0252159	0.0233454	0.426913
RBM20	0.877591	0.739137	0.0111438	0.016769	0.265402	0.0233703	0.426913
MOB2	0.775227	0.00841577	0.264643	0.323816	0.0580001	0.0234925	0.42796
LOC100337457	0.369448	0.309478	0.055667	0.0306924	0.165663	0.0234616	0.42796
ATP13A2	0.112048	0.0549702	0.221688	0.98372	0.0242056	0.0235334	0.428114
ANAPC2-2	0.377037	0.0252785	0.95198	0.0346236	0.103859	0.0235875	0.428465
MAP7D3	0.799447	0.3442	0.114089	0.00439095	0.237149	0.0236177	0.428465
PRKAR2B	0.443363	0.288291	0.000730785	0.467943	0.751228	0.0236863	0.42912
CYC1	0.636762	0.0309772	0.154389	0.13429	0.0811267	0.0238478	0.430434
XKR8	0.436518	0.359391	0.00406743	0.264039	0.197007	0.0238549	0.430434
SOCS2	0.00553693	0.028044	0.766722	0.637827	0.437163	0.0238568	0.430434
ATP6V0C	0.967075	0.0297423	0.488234	0.229911	0.0103101	0.0238998	0.430621
ZNF385A	0.53648	0.094137	0.897279	0.193509	0.00387273	0.0242148	0.431169
LOC538699	0.1099	0.216664	0.314981	0.302099	0.0148677	0.0240873	0.431169
MAP1S	0.515681	0.18755	0.111282	0.140567	0.0225495	0.0242873	0.431169
PKN1	0.268726	0.0394951	0.508272	0.237473	0.0262976	0.024088	0.431169
C16H1orf233	0.241482	0.0322131	0.20479	0.682369	0.0319821	0.0245899	0.431169
ALG3	0.730978	0.0161427	0.0681259	0.404884	0.104914	0.0243025	0.431169
CBX7	0.019433	0.613689	0.0317863	0.873298	0.105406	0.0246494	0.431169
EMCN	0.587395	0.153386	0.00931314	0.377284	0.109563	0.0245524	0.431169
LSMD1	0.226562	0.0898708	0.385853	0.0393733	0.112206	0.0245637	0.431169
ZNF592	0.139404	0.12791	0.22265	0.061353	0.143102	0.0246318	0.431169
LOC101907353	0.611073	0.909636	0.0016004	0.265084	0.147156	0.0245602	0.431169
MYC	0.787676	0.828283	0.0142844	0.0250244	0.148559	0.0245342	0.431169
HSPG2	0.816874	0.208006	0.44089	0.00299085	0.153975	0.0244662	0.431169
SLC9A3R2	0.657114	0.135451	0.113188	0.0155433	0.21879	0.0243553	0.431169
SART3	0.174547	0.440253	0.131336	0.0115408	0.292495	0.0242658	0.431169
NAMPT	0.626054	0.529303	0.000897357	0.338603	0.337688	0.0242341	0.431169
LOC101902489	0.0589887	0.0774387	0.0205256	0.948262	0.384968	0.0243399	0.431169
ART3	0.386588	0.210007	0.00177121	0.513868	0.456106	0.0240949	0.431169
LOC101906477	0.664099	0.733073	0.00713425	0.0211459	0.464326	0.0242812	0.431169
C16H1orf115	0.668034	0.638788	0.075134	0.00188853	0.561416	0.0242309	0.431169
SLC25A29	0.131729	0.0140239	0.408857	0.0790095	0.580449	0.0245311	0.431169
KIT	0.205961	0.614537	0.0442875	0.00619337	0.972615	0.0241244	0.431169
MYPOP	0.0987959	0.0507321	0.705054	0.718385	0.0137914	0.0247034	0.431541
FGF1	0.453172	0.428154	0.00391437	0.241735	0.191503	0.0247716	0.4318
LRRC66	0.0970184	0.485298	0.0114867	0.149098	0.436349	0.0247837	0.4318
GPR137	0.631217	0.0143544	0.477297	0.421452	0.019588	0.025021	0.432856
MTA1	0.417609	0.320418	0.0242014	0.303352	0.0363165	0.0250092	0.432856
MAD1L1	0.114454	0.0773502	0.836142	0.0201682	0.23829	0.0249628	0.432856
SUCLA2	0.600031	0.27623	0.0256506	0.0215275	0.390564	0.0250413	0.432856
TRRAP	0.0585098	0.234907	0.291688	0.015095	0.587167	0.0249437	0.432856
MLYCD	0.349401	0.0527789	0.0292746	0.106807	0.619506	0.0250295	0.432856
LOC100297621	0.855377	0.705377	0.00488283	0.0193461	0.629499	0.025102	0.433338
SNX21	0.218275	0.120366	0.755218	0.659003	0.00282965	0.0256116	0.433715
IER5L	0.203075	0.11892	0.305349	0.936563	0.00543099	0.0258405	0.433715
PRR14	0.481478	0.0441264	0.358428	0.727116	0.00669059	0.0256325	0.433715
MCOLN1	0.510643	0.113855	0.161438	0.279446	0.0137943	0.0252396	0.433715
BAAT	0.482337	0.783327	0.0189752	0.245803	0.0212927	0.0258473	0.433715
GPS1	0.645472	0.0378734	0.119275	0.374231	0.0340305	0.025672	0.433715
DEAF1	0.293095	0.0618438	0.0998594	0.384788	0.0534831	0.0257246	0.433715
KLHL26	0.706749	0.0186981	0.155089	0.318131	0.0561432	0.0254329	0.433715
AP3D1	0.500096	0.204792	0.142293	0.0414776	0.0613117	0.0256388	0.433715
SCAF1	0.194033	0.0570208	0.367079	0.113333	0.0811835	0.0257773	0.433715
ASCC2	0.275687	0.0547129	0.0509624	0.426739	0.111296	0.025389	0.433715
LTBP4	0.258848	0.1289	0.473438	0.02117	0.11135	0.0257184	0.433715
TAPBPL	0.890722	0.0494996	0.127163	0.048188	0.138375	0.0257853	0.433715
ARG2	0.759221	0.0219813	0.218977	0.0689745	0.148625	0.0258202	0.433715
LOC616200	0.472339	0.00904626	0.943348	0.0601873	0.150345	0.0253734	0.433715
TNNC1	0.964071	0.0127183	0.0652923	0.23483	0.196391	0.025576	0.433715
HCFC1	0.344562	0.331314	0.141929	0.0102193	0.220675	0.0254026	0.433715
EDC3	0.943864	0.152987	0.131865	0.00816466	0.237709	0.0255913	0.433715
TNNT1	0.952543	0.00698188	0.054434	0.412656	0.248587	0.0256729	0.433715
CYCS	0.25329	0.651479	0.0603371	0.0138925	0.266986	0.0255796	0.433715
LOC515595	0.870592	0.631516	0.0874031	0.00270336	0.28506	0.0256256	0.433715
IL33	0.527347	0.0803933	0.017112	0.128533	0.388345	0.025254	0.433715
ANKRD13B	0.726144	0.139042	0.372723	0.75196	0.00134838	0.0261307	0.434094
APBA3	0.86865	0.093371	0.0693056	0.36661	0.0183745	0.0260009	0.434094
ZC3H3	0.608903	0.0640428	0.486158	0.106018	0.0190969	0.0262319	0.434094
ZNF524	0.286278	0.039585	0.403148	0.427321	0.0195156	0.0261055	0.434094
DOK6	0.180881	0.368832	0.0706954	0.294851	0.0271338	0.0259416	0.434094
MRPS25	0.804148	0.0182972	0.264379	0.220981	0.0442523	0.0260787	0.434094
DDX41	0.281934	0.0463648	0.0787821	0.512901	0.0725403	0.026202	0.434094
ZNF382	0.366019	0.171825	0.139611	0.0397241	0.108696	0.0260216	0.434094
LOC521207	0.958721	0.43143	0.00197094	0.256479	0.182651	0.0261459	0.434094
RAPGEF5	0.649989	0.339965	0.0165532	0.0471768	0.218913	0.0259609	0.434094
RPP30	0.25516	0.703809	0.0584498	0.00802903	0.454701	0.0262044	0.434094
HSF1	0.137663	0.104728	0.868721	0.227903	0.0135743	0.0263934	0.43507
PLBD2	0.4673	0.0742518	0.556887	0.122503	0.0166562	0.0266944	0.43507
PGAM2	0.253418	0.0291036	0.58141	0.211727	0.0432768	0.0266347	0.43507
TAMM41	0.113585	0.0420085	0.633021	0.265736	0.048134	0.026344	0.43507
NDUFA11	0.634029	0.0336327	0.532033	0.0541681	0.0643436	0.0267451	0.43507
SMCR7	0.958891	0.0320786	0.160567	0.117898	0.0683846	0.0268674	0.43507
ITGA7	0.875063	0.247765	0.0077756	0.251056	0.0936906	0.0267941	0.43507
DDOST	0.478183	0.12273	0.277755	0.0245771	0.098965	0.0267917	0.43507
MYLPF	0.454113	0.044463	0.316331	0.0451045	0.135382	0.0265067	0.43507
MKNK2	0.0885418	0.865871	0.0139643	0.209481	0.177925	0.0269037	0.43507
MPV17L2	0.360387	0.0135152	0.0630979	0.637658	0.199018	0.0265067	0.43507
LOC100847981	0.00146058	0.270496	0.462174	0.782165	0.27374	0.0265482	0.43507
CHD5	0.0288019	0.909892	0.207966	0.022356	0.321202	0.026566	0.43507
RPS15A	0.0427967	0.211616	0.0236186	0.569948	0.322239	0.0266318	0.43507
EML3	0.077956	0.107901	0.0777653	0.185681	0.327609	0.0268546	0.43507
TSPAN9	0.704686	0.280584	0.00080852	0.729744	0.340199	0.0268091	0.43507
COX16	0.340853	0.260386	0.099695	0.0126122	0.35533	0.0267942	0.43507
CA8	0.232238	0.194947	0.00773102	0.222726	0.498526	0.0264455	0.43507
CEP76	0.730153	0.0646101	0.0334738	0.0504019	0.501747	0.0269176	0.43507
DENND2A	0.787448	0.0167005	0.512247	0.151748	0.0391683	0.0269635	0.435278
ELOVL6	0.647091	0.794698	0.0263618	0.214089	0.0139375	0.0271431	0.437178
LOC787122	0.176345	0.337547	0.035605	0.818177	0.0234209	0.0272138	0.437178
RNF185	0.926922	0.145148	0.00552084	0.374293	0.145985	0.0272024	0.437178
MYL5	0.0762798	0.0762757	0.0624872	0.429778	0.259581	0.0271912	0.437178
SLC50A1	0.937441	0.126374	0.265776	0.0712702	0.0182657	0.0273773	0.437639
TMEM101	0.126412	0.0301575	0.80606	0.611963	0.0218346	0.0274084	0.437639
PGBD5	0.207036	0.638303	0.0196375	0.461534	0.0341914	0.0273617	0.437639
FAM173A	0.463325	0.0306894	0.981206	0.0679045	0.0432309	0.0273636	0.437639
XRCC1	0.120006	0.0310244	0.8465	0.205229	0.0632313	0.0273381	0.437639
LOC517820	0.294442	0.744419	0.0408344	0.563367	0.00820047	0.0275338	0.438115
SIDT2	0.444551	0.122754	0.228391	0.175798	0.0190522	0.027704	0.438115
TECPR1	0.190292	0.0463729	0.225853	0.86471	0.0241806	0.0276731	0.438115
TRPT1	0.107113	0.16986	0.0640413	0.888988	0.0399451	0.0275454	0.438115
LOC101902007	0.0349019	0.13839	0.708027	0.169779	0.0716262	0.0276362	0.438115
FBXL6	0.0279132	0.0346233	0.791632	0.695557	0.0778349	0.0275641	0.438115
UBE2J1	0.168075	0.248702	0.182247	0.00824723	0.662547	0.0276532	0.438115
PPP2R2C	0.661856	0.152879	0.028787	0.0195665	0.731082	0.0276706	0.438115
TRMT12	0.242256	0.955945	0.0527	0.484532	0.0071092	0.0278312	0.4396
NKAIN1	0.150132	0.0338245	0.336128	0.856795	0.0288829	0.0279173	0.440433
KMT2B	0.269218	0.131753	0.201671	0.0204789	0.28956	0.0279935	0.440854
LOC101907988	0.656632	0.158738	0.00765839	0.155902	0.341173	0.0280109	0.440854
MYO9B	0.141156	0.284407	0.138429	0.0813788	0.0942853	0.0280885	0.441549
CCHCR1	0.753519	0.0313267	0.60343	0.408873	0.00733949	0.0281334	0.441728
DSC2	0.739166	0.0259112	0.93938	0.639069	0.00373993	0.0282424	0.442913
GPR172A	0.83722	0.0171688	0.703067	0.307825	0.01396	0.0284236	0.44417
LPCAT3	0.9277	0.243603	0.00284223	0.180454	0.374196	0.0284003	0.44417
WDR60	0.000354409	0.399338	0.842669	0.394068	0.921497	0.0283729	0.44417
SARS2	0.591437	0.0489364	0.132506	0.486491	0.0234597	0.0285685	0.444344
ATP5G2	0.868493	0.0533547	0.190543	0.125088	0.0397702	0.0286339	0.444344
CXADR	0.0983172	0.697741	0.97656	0.0142136	0.046085	0.0286159	0.444344
NDUFA7	0.884242	0.111087	0.345654	0.0139611	0.0925037	0.0286017	0.444344
SNRNP25	0.926582	0.0369114	0.920719	0.0132181	0.105545	0.0286369	0.444344
NXPE3	0.327331	0.0989757	0.0887166	0.121643	0.124964	0.0285351	0.444344
MRPL28	0.68736	0.0320913	0.890931	0.0921009	0.0243939	0.0287303	0.444789
C1H21orf91	0.54175	0.457062	0.000571324	0.641636	0.486497	0.028733	0.444789
NPDC1	0.949293	0.159302	0.932046	0.170345	0.00186963	0.0290396	0.444836
LOC101905404	0.506241	0.038728	0.822533	0.63616	0.00435461	0.0289491	0.444836
ZNF33B	0.714416	0.950038	0.0305973	0.438063	0.00492079	0.0289878	0.444836
DYRK3	0.923932	0.0841265	0.126887	0.115774	0.0391568	0.0289645	0.444836
C5H12orf66	0.459836	0.35197	0.235398	0.0226755	0.0513284	0.0288103	0.444836
ZYX	0.774847	0.135325	0.524443	0.0136726	0.0596911	0.0290355	0.444836
C19H17orf49	0.0373266	0.0929789	0.494096	0.37524	0.0688833	0.0288022	0.444836
GPT	0.826789	0.0193178	0.506296	0.0746998	0.0740358	0.0289692	0.444836
HMGN3	0.0197296	0.202018	0.458764	0.0835697	0.292759	0.0289753	0.444836
KIAA0226L	0.378256	0.509617	0.708901	0.0152261	0.0220874	0.0294842	0.444928
PIK3R1	0.655627	0.567276	0.411254	0.012146	0.0243595	0.0291922	0.444928
RPS13	0.243977	0.023765	0.622856	0.513444	0.024682	0.0294052	0.444928
HPS1	0.136662	0.0676911	0.467963	0.303476	0.0342476	0.0290828	0.444928
RPL19	0.682937	0.0252487	0.109193	0.536421	0.0454562	0.0294649	0.444928
MTMR14	0.818719	0.233387	0.245641	0.0170263	0.0567282	0.0292255	0.444928
CST3	0.176495	0.0567673	0.509103	0.121129	0.0740117	0.0293893	0.444928
TCF4	0.556996	0.316179	0.0160511	0.0615505	0.26002	0.0291862	0.444928
SLC9A2	0.347378	0.30911	0.345734	0.00432259	0.282477	0.0292235	0.444928
MAPK4	0.06467	0.536229	0.00944364	0.306633	0.454761	0.0293635	0.444928
LOC537718	0.67281	0.0531084	0.0655565	0.0424821	0.459593	0.0293922	0.444928
ADRA2C	0.23344	0.435165	0.00732606	0.101827	0.602891	0.0293725	0.444928
NDUFV2	0.998206	0.682047	0.430469	0.000255655	0.612277	0.0294503	0.444928
NUP210	0.215776	0.112354	0.221541	0.0499636	0.171579	0.0295199	0.444958
DHX34	0.677037	0.199301	0.168704	0.526729	0.00390604	0.0298468	0.44503
RGS4	0.0609693	0.42542	0.738127	0.353297	0.00706773	0.0302447	0.44503
AKAP8	0.855532	0.299702	0.0222204	0.437645	0.0189347	0.030002	0.44503
IGSF8	0.49454	0.0335358	0.334122	0.431864	0.0199974	0.0302652	0.44503
CYB5R1	0.0789663	0.0400167	0.715611	0.698471	0.0295308	0.0297677	0.44503
CFLAR	0.48153	0.0876891	0.629492	0.0607001	0.0295711	0.0302059	0.44503
CCDC106	0.679639	0.0702692	0.0701504	0.449382	0.0310166	0.0297898	0.44503
ACOT8	0.769588	0.0473609	0.235909	0.171302	0.0322728	0.0301345	0.44503
TTC38	0.561623	0.0533158	0.0806625	0.442757	0.0444317	0.0301259	0.44503
TPRN	0.295262	0.0313079	0.195544	0.522586	0.0500553	0.0300313	0.44503
DUSP15	0.278498	0.0186848	0.23106	0.668018	0.0594661	0.0302273	0.44503
BRE	0.0616087	0.0710736	0.280439	0.558207	0.0677766	0.0296917	0.44503
ABCC10	0.978272	0.0238219	0.325013	0.0686715	0.0902244	0.0298853	0.44503
DRG2	0.9099	0.0342121	0.0729401	0.221038	0.0921691	0.0296091	0.44503
MTA2	0.683245	0.303935	0.010315	0.13442	0.166509	0.0303008	0.44503
ZNF584	0.346869	0.0565201	0.0339459	0.276079	0.257043	0.0300081	0.44503
BMP5	0.327492	0.922826	0.00102709	0.58024	0.263736	0.0301202	0.44503
NMT1	0.571382	0.246899	0.0106193	0.115625	0.266742	0.0295868	0.44503
DNAH11	0.150124	0.139556	0.946498	0.00730943	0.320377	0.0296827	0.44503
LOC101906034	0.0379752	0.0625671	0.444341	0.111192	0.403812	0.0300805	0.44503
LOC781533	0.492561	0.480109	0.00448846	0.0480933	0.939095	0.0302992	0.44503
CCDC162P	0.884002	0.0305671	0.109616	0.016692	0.952144	0.0299456	0.44503
C3H1orf192	0.606606	0.831918	0.00385867	0.0257093	0.95297	0.0302049	0.44503
RNASE7	0.0990697	0.961363	0.156695	0.0557061	0.0578704	0.0303691	0.445537
SSBP4	0.0268523	0.185439	0.258574	0.146332	0.256653	0.0304689	0.446504
FAM21A	0.14774	0.369449	0.0352528	0.176751	0.14258	0.030524	0.446815
TRMT1	0.955708	0.0599484	0.434382	0.373874	0.00527732	0.0307716	0.446959
BLOC1S1	0.759765	0.0446633	0.992788	0.116939	0.0123668	0.0306162	0.446959
TECR	0.890461	0.0308028	0.241836	0.406985	0.0181966	0.0307798	0.446959
THOC6	0.590105	0.00900084	0.528821	0.410144	0.0426706	0.0307932	0.446959
PEF1	0.0509796	0.157158	0.0786083	0.694457	0.111734	0.0306767	0.446959
PTCH1	0.906108	0.685875	0.0217714	0.0129063	0.281663	0.0308049	0.446959
SCLY	0.0788064	0.00848685	0.760056	0.331716	0.28935	0.0306454	0.446959
EIF2C2	0.207027	0.0448851	0.0328762	0.452873	0.352676	0.0306462	0.446959
GPX3	0.859366	0.0342994	0.107313	0.405298	0.0384711	0.030859	0.447253
PSMD3	0.754371	0.0558879	0.190716	0.077115	0.0799507	0.030961	0.447747
SLC12A6	0.884932	0.328605	0.210982	0.00251159	0.321213	0.0309298	0.447747
SPTB	0.163058	0.119378	0.348052	0.044318	0.165443	0.0310017	0.447844
TMEM141	0.214905	0.0177947	0.371657	0.703864	0.0498422	0.0310767	0.448437
SHISA2	0.588099	0.519548	0.0791781	0.00285081	0.724635	0.0311228	0.448611
ARID5B	0.629534	0.575663	0.00850002	0.0823396	0.198006	0.031221	0.449535
PON1	0.060057	0.922186	0.0765654	0.643085	0.0184501	0.0312576	0.44957
ZFP82	0.123802	0.933537	0.0869677	0.28423	0.0177439	0.0314087	0.45075
PLEK	0.345769	0.00710601	0.33205	0.431319	0.144246	0.0314357	0.45075
PPM1G	0.982352	0.290212	0.00241268	0.317419	0.232563	0.0314421	0.45075
HSD17B8	0.978476	0.0323519	0.917585	0.0251391	0.069756	0.031506	0.451176
MCM5	0.613499	0.0295467	0.0531152	0.375165	0.141829	0.0316229	0.451994
TDP1	0.461792	0.918856	0.00952143	0.0579971	0.219101	0.031666	0.451994
NPTX1	0.285945	0.318755	0.0142397	0.0498391	0.792774	0.0316431	0.451994
C11H9orf69	0.330358	0.225852	0.0289357	0.335011	0.0711321	0.0317092	0.452121
FAM171A2	0.56636	0.0374657	0.69708	0.703109	0.00507532	0.0322355	0.452129
PAK1	0.0129686	0.830857	0.712182	0.931649	0.00727397	0.0319288	0.452129
CX3CL1	0.531946	0.957175	0.505895	0.0111767	0.0186075	0.032543	0.452129
ZNF354C	0.176763	0.412668	0.128826	0.296085	0.0194654	0.0327724	0.452129
RPL36	0.740805	0.0222753	0.741805	0.207417	0.0211898	0.0326329	0.452129
NKD1	0.019561	0.725299	0.338805	0.24795	0.0442578	0.0322219	0.452129
EXOC3	0.332723	0.248833	0.133513	0.107328	0.0448325	0.0323943	0.452129
ARFGAP2	0.822309	0.0440326	0.839966	0.0382408	0.0456663	0.0323643	0.452129
TPRA1	0.0966969	0.0560765	0.490606	0.394943	0.050037	0.0321524	0.452129
LOC100337413	0.8379	0.455091	0.104885	0.0220296	0.0613581	0.032734	0.452129
PVRL2	0.699092	0.0357772	0.247365	0.111121	0.0771316	0.0323314	0.452129
CNOT10	0.483483	0.638463	0.022318	0.0876179	0.0858578	0.0318586	0.452129
C1QTNF7	0.336538	0.280541	0.394102	0.0166885	0.0871286	0.0327501	0.452129
SETD1A	0.266175	0.131464	0.257183	0.0598769	0.0982664	0.0323015	0.452129
SLC31A2	0.322754	0.881111	0.00512686	0.345073	0.105271	0.0323059	0.452129
LAMTOR1	0.320077	0.0226807	0.672518	0.0862721	0.124769	0.0321447	0.452129
ESPNL	0.0306715	0.0978583	0.264752	0.515473	0.127201	0.0319683	0.452129
LOC101904780	0.895063	0.107443	0.89376	0.00473169	0.128957	0.0321031	0.452129
SPPL2B	0.17795	0.0272788	0.964444	0.0882566	0.130391	0.0326622	0.452129
TBC1D14	0.00308096	0.224666	0.438453	0.932842	0.188569	0.0324711	0.452129
TWF2	0.72258	0.00884237	0.237307	0.177437	0.199265	0.0325583	0.452129
DPP8	0.305099	0.172891	0.0442863	0.0904602	0.256062	0.0327535	0.452129
NDUFB6	0.360355	0.377233	0.113901	0.0104992	0.324188	0.0322032	0.452129
LOC101908037	0.0284892	0.635764	0.0104527	0.777569	0.354795	0.032018	0.452129
DHRS11	0.956923	0.0681125	0.0138453	0.162539	0.365391	0.0325526	0.452129
CCL22	0.0623756	0.0944859	0.148177	0.163827	0.37233	0.0324256	0.452129
LOC100337244-2	0.0275619	0.0790014	0.0914043	0.579822	0.453303	0.03205	0.452129
LOC100848911	0.125091	0.0507157	0.0922195	0.147775	0.617663	0.0324768	0.452129
STOML1	0.427103	0.550597	0.984682	0.000361261	0.64619	0.0327321	0.452129
P4HA3	0.444211	0.635447	0.00665167	0.0352937	0.789751	0.0320592	0.452129
SLC7A13	0.0307673	0.199012	0.608561	0.0148575	0.940105	0.031946	0.452129
ATP5J2	0.704054	0.121086	0.669992	0.00534693	0.177824	0.0328298	0.452448
UQCR10	0.600419	0.05361	0.584211	0.0427314	0.0677757	0.0328894	0.452796
GAMT	0.641767	0.0108351	0.504688	0.145171	0.1074	0.0329879	0.453206
CYB5RL	0.369153	0.523305	0.0106665	0.0859697	0.308409	0.0329557	0.453206
LOC617654	0.758403	0.0367933	0.37657	0.187316	0.0278795	0.0330492	0.453575
ZNF358	0.606123	0.047102	0.154091	0.970786	0.0128806	0.0331011	0.453728
BRMS1L	0.149085	0.649243	0.0626312	0.0699761	0.129847	0.0331291	0.453728
ATP5I	0.493635	0.0279844	0.288452	0.069702	0.198938	0.033195	0.454158
LIN7B	0.558404	0.0193488	0.519797	0.580954	0.0171347	0.0334455	0.454755
DACT2	0.530954	0.0499981	0.14773	0.64137	0.0221137	0.0333369	0.454755
CRKL	0.359704	0.147116	0.12477	0.320449	0.0264058	0.0334315	0.454755
NRXN1	0.547183	0.607447	0.00509802	0.630848	0.0519733	0.0333122	0.454755
VGLL2	0.214407	0.0751116	0.0499946	0.531254	0.130223	0.0333668	0.454755
C24H18orf8	0.717627	0.273864	0.0041068	0.429179	0.161338	0.0334385	0.454755
LRRC47	0.337758	0.0756703	0.0620975	0.810162	0.0437285	0.0335682	0.455726
MICAL3	0.247481	0.181671	0.200965	0.052657	0.118656	0.0336551	0.455726
MRPS36	0.445497	0.663032	0.0174268	0.0321537	0.340949	0.0336463	0.455726
EPT1	0.00023908	0.633398	0.629842	0.887664	0.666683	0.0336514	0.455726
PET100	0.64108	0.0439435	0.715907	0.0531505	0.0528509	0.033731	0.456285
LOC101904159	0.455588	0.0926958	0.0129543	0.982859	0.106137	0.0338894	0.456388
TNFSF12	0.909765	0.191963	0.499063	0.00512945	0.127988	0.0339462	0.456388
BSG	0.438192	0.0445904	0.0880977	0.185018	0.178873	0.0338507	0.456388
RNF187	0.0833371	0.0302819	0.133889	0.87067	0.1934	0.0338233	0.456388
C15H11orf70	0.00342617	0.968881	0.39787	0.201261	0.215067	0.0339268	0.456388
C1H21orf2	0.765999	0.0128751	0.0253342	0.541756	0.420803	0.0338477	0.456388
LZTS2	0.178319	0.151698	0.172862	0.257066	0.0476848	0.0339842	0.456434
HCFC1R1	0.829229	0.0125976	0.878125	0.610523	0.0102792	0.0340785	0.457235
HSPA14	0.246338	0.858396	0.00897258	0.144588	0.211158	0.0342139	0.458584
NDUFB11	0.653824	0.0146212	0.664118	0.148658	0.0617585	0.03435	0.459941
PER1	0.819065	0.1379	0.10224	0.00891196	0.568445	0.0344304	0.460526
LOC100336584	0.619267	0.504922	0.00350305	0.0851235	0.628375	0.0344635	0.460526
FARS2	0.907575	0.0518579	0.393896	0.591444	0.00563211	0.0356398	0.460945
FIBP	0.805503	0.019848	0.881212	0.695655	0.00632268	0.0357181	0.460945
BCKDK	0.741799	0.049711	0.388939	0.444925	0.0096564	0.0355906	0.460945
MNF1	0.341288	0.0241267	0.831297	0.604301	0.0146954	0.0352831	0.460945
OCEL1	0.308233	0.0633928	0.121613	0.981603	0.0263032	0.0354926	0.460945
CNP	0.0350358	0.102388	0.620843	0.861942	0.0311856	0.0349408	0.460945
FBXW10	0.715559	0.102922	0.49792	0.0517812	0.0317702	0.0351122	0.460945
DMAP1	0.812298	0.0315521	0.696194	0.108156	0.0317892	0.0354904	0.460945
DNPEP	0.738089	0.0281883	0.0871992	0.908236	0.0372012	0.0354719	0.460945
CACNG1	0.312186	0.0145777	0.531208	0.663381	0.0385627	0.035673	0.460945
REM1	0.568408	0.769613	0.732916	0.00432928	0.0439955	0.0353869	0.460945
NFATC1	0.244371	0.247136	0.245549	0.0806918	0.0517203	0.0356894	0.460945
POP5	0.746229	0.0791834	0.168046	0.115006	0.0535541	0.0354199	0.460945
CPSF1	0.0962809	0.130363	0.700457	0.101661	0.0676086	0.0351496	0.460945
TMBIM1	0.592697	0.183225	0.324837	0.0238673	0.0712123	0.034975	0.460945
ATG2A-2	0.288671	0.0848044	0.206054	0.159071	0.0764466	0.0354878	0.460945
LRRC41	0.54541	0.176005	0.0657597	0.112392	0.086633	0.0355333	0.460945
L3MBTL2	0.254887	0.166582	0.0388057	0.378539	0.0959042	0.0349226	0.460945
SLC26A2	0.78514	0.152408	0.010943	0.445658	0.106001	0.0356784	0.460945
SH3TC1	0.855196	0.0631884	0.201931	0.0506038	0.107164	0.0346833	0.460945
FBXL8	0.923127	0.0552859	0.0150918	0.657553	0.120271	0.0353296	0.460945
ERCC2	0.596519	0.0333408	0.371978	0.0661599	0.125055	0.035439	0.460945
FAM160A2	0.573662	0.0693714	0.0131452	0.71653	0.158082	0.0347129	0.460945
PITX1	0.56533	0.00958674	0.364734	0.179513	0.166652	0.0346688	0.460945
CES2	0.370717	0.356117	0.00325629	0.818816	0.175103	0.0355965	0.460945
GNG10	0.81596	0.669428	0.00808206	0.0684427	0.199174	0.0350581	0.460945
RNFT1	0.0968059	0.266607	0.0169581	0.457673	0.293529	0.0345416	0.460945
FBXO48	0.612635	0.0743771	0.0246034	0.181683	0.295035	0.0350256	0.460945
USP11	0.374887	0.0973013	0.666325	0.00729444	0.346672	0.0355328	0.460945
TCF3	0.135157	0.989095	0.0919711	0.0126321	0.391748	0.0353038	0.460945
PLXNC1	0.227055	0.335838	0.00220546	0.895059	0.399261	0.0350279	0.460945
ARPP21	0.553676	0.094008	0.907718	0.00284423	0.45667	0.0354976	0.460945
ADO	0.663	0.236302	0.134546	0.00580267	0.501364	0.0354815	0.460945
LOC101905689	0.0486326	0.0743984	0.901602	0.0356151	0.531123	0.0356226	0.460945
EMP1	0.715392	0.220271	0.481351	0.00112917	0.704659	0.0351224	0.460945
NPRL3	0.962261	0.0329	0.264242	0.479475	0.0157445	0.0361514	0.465246
VCL	0.603643	0.184993	0.014012	0.270047	0.149951	0.0362277	0.465246
PNKD	0.979595	0.0294158	0.0105355	0.96879	0.214832	0.0361634	0.465246
USF1	0.633248	0.0796998	0.154803	0.0327754	0.247242	0.0362094	0.465246
FZD3	0.0199202	0.117969	0.590616	0.0888638	0.51069	0.0360912	0.465246
KLHL22	0.773551	0.0313903	0.620503	0.113866	0.0371098	0.0363386	0.466135
PI3-2	0.943908	0.00130745	0.256577	0.573402	0.351093	0.0363676	0.466135
MED15	0.30659	0.0826476	0.25174	0.0737542	0.136385	0.0365191	0.467621
RBM38	0.342466	0.113208	0.194452	0.267444	0.0319442	0.036607	0.467774
TADA3	0.231246	0.0261731	0.787532	0.257856	0.0524721	0.0366374	0.467774
ARX	0.0818658	0.548013	0.00821316	0.94857	0.184076	0.0365821	0.467774
DGKD	0.441232	0.115651	0.533156	0.0762377	0.0312103	0.0367252	0.467831
DUSP23	0.154057	0.0100199	0.926483	0.532106	0.0851499	0.0367483	0.467831
PITPNA	0.377668	0.245136	0.493269	0.00704628	0.201148	0.0367219	0.467831
NSMF	0.0112345	0.0692784	0.807081	0.209512	0.49331	0.036793	0.467867
ARSI	0.176868	0.255643	0.00832494	0.193435	0.892769	0.036822	0.467867
WDR18	0.560007	0.221719	0.95582	0.00247971	0.221612	0.0368991	0.468394
PRR15L	0.0476243	0.00823028	0.3851	0.545951	0.79429	0.0369846	0.469029
COQ4	0.878384	0.0150131	0.258861	0.642178	0.029958	0.0370628	0.469287
AP5B1	0.678786	0.0358562	0.275195	0.175128	0.0561795	0.0371431	0.469287
NUMB	0.121765	0.250867	0.87589	0.0343869	0.0715955	0.0371333	0.469287
SLC2A3	0.605117	0.810099	0.00110989	0.53872	0.225208	0.0371829	0.469287
DLD	0.252081	0.298757	0.00874301	0.271712	0.368486	0.0371527	0.469287
B3GALT4	0.242552	0.0411568	0.528128	0.380126	0.0333523	0.0374794	0.47134
TRIM47	0.590815	0.129815	0.0480485	0.0739855	0.244686	0.0374342	0.47134
C5H12orf44	0.364079	0.0393997	0.0658017	0.244079	0.289622	0.0374383	0.47134
SDPR	0.533616	0.166422	0.00385472	0.330955	0.590203	0.0374885	0.47134
TMEM205	0.999724	0.0366411	0.357571	0.293641	0.0174698	0.0376042	0.471438
RAPGEF4	0.560642	0.111672	0.515805	0.0889843	0.0234145	0.0376372	0.471438
TAF6L	0.755678	0.0560404	0.0785416	0.49966	0.0406288	0.0377215	0.471438
ERAL1	0.492601	0.0773093	0.0905689	0.404433	0.0486007	0.037818	0.471438
HOXB3	0.201504	0.95626	0.0615614	0.106262	0.0536212	0.0377455	0.471438
POR	0.436825	0.198173	0.143815	0.0802591	0.0677835	0.0377948	0.471438
CTNNA3	0.926956	0.774769	0.0439056	0.0259716	0.0824063	0.0377086	0.471438
WSCD1	0.00631879	0.240572	0.756603	0.214171	0.274675	0.0377701	0.471438
WFDC1	0.625026	0.418731	0.000385292	0.925431	0.721521	0.0376538	0.471438
MEPCE	0.710633	0.101019	0.299116	0.0936178	0.0339524	0.0379797	0.473007
GK5	0.565065	0.368428	0.00298601	0.555292	0.198946	0.0381287	0.473967
WEE1	0.358088	0.109677	0.172709	0.0113273	0.892967	0.0381055	0.473967
MIF	0.436418	0.014151	0.745164	0.717835	0.0208407	0.0381888	0.474267
LOC101907779	0.289427	0.359976	0.34591	0.366804	0.00525912	0.0384259	0.474858
PTPN3	0.266856	0.452317	0.0928785	0.294807	0.0211134	0.0385161	0.474858
COMMD5	0.589294	0.0218337	0.37311	0.477388	0.0304608	0.0385261	0.474858
PLEKHM2	0.485765	0.0607315	0.115779	0.670106	0.0307681	0.0387404	0.474858
MRPS26	0.410858	0.0112355	0.84547	0.523366	0.0344616	0.0387297	0.474858
HDAC5	0.340833	0.047623	0.707128	0.135361	0.0448276	0.0384692	0.474858
ZNF282	0.200501	0.177251	0.125153	0.342287	0.0460186	0.0386139	0.474858
DCTPP1	0.105907	0.0149733	0.866872	0.633332	0.080799	0.0387132	0.474858
EMC9	0.184886	0.0194717	0.248293	0.743665	0.104721	0.0384573	0.474858
LOC615936	0.00872196	0.621877	0.86434	0.0551819	0.271747	0.0386981	0.474858
C23H6orf132	0.49288	0.353224	0.109207	0.0133649	0.274715	0.038525	0.474858
TEX30	0.269293	0.646199	0.0437307	0.0319971	0.283954	0.0382923	0.474858
FKBP5	0.253025	0.70335	0.00314901	0.257464	0.482136	0.0384411	0.474858
CD93	0.872447	0.477867	0.00184808	0.143112	0.635256	0.0386095	0.474858
GSTM1-2	0.0352149	0.599772	0.329498	0.466863	0.021909	0.0390045	0.476267
BLVRB	0.845238	0.0224723	0.515246	0.0765926	0.0950657	0.0390314	0.476267
MYH15	0.28458	0.971706	0.00395777	0.583336	0.111804	0.039072	0.476267
LOC516442	0.799404	0.340446	0.0513969	0.0420848	0.121219	0.0390654	0.476267
LOC101906394	0.528294	0.562598	0.267535	0.00349992	0.255509	0.0389783	0.476267
SUV420H2	0.397909	0.0745013	0.670449	0.00902934	0.397025	0.0390278	0.476267
CUTA	0.411873	0.0472321	0.786792	0.860683	0.00545423	0.0392358	0.476494
POLM	0.638019	0.0968205	0.93115	0.147649	0.0084377	0.0391695	0.476494
PDE6C	0.735438	0.871817	0.00659295	0.465359	0.0366063	0.0392905	0.476494
EHD1	0.454323	0.0914501	0.0757478	0.300001	0.0763219	0.0393074	0.476494
MOSPD2	0.792093	0.151252	0.0571022	0.026221	0.399395	0.039164	0.476494
LOC101905894	0.308535	0.172445	0.0140695	0.115831	0.827484	0.0392004	0.476494
UCN	0.503776	0.382034	0.118505	0.0296522	0.107116	0.039439	0.477212
TIGD4	0.312012	0.31893	0.00238893	0.445716	0.682989	0.0394134	0.477212
PSMD13-2	0.897738	0.0364129	0.599843	0.259894	0.0142916	0.0395731	0.477958
RAB7B	0.870669	0.534	0.0016259	0.514328	0.187269	0.0395659	0.477958
YIF1B	0.853914	0.0172912	0.0565082	0.895566	0.0976994	0.0396319	0.477994
METTL21A	0.0884236	0.117791	0.777613	0.0286926	0.314439	0.0396556	0.477994
CAMK1D	0.165544	0.00470552	0.231913	0.865944	0.46765	0.0396849	0.477994
RNASE13	0.967091	0.982032	0.764036	0.278076	0.000363687	0.0397623	0.478053
ZKSCAN7	0.619311	0.450991	0.837733	0.229304	0.00136596	0.0397295	0.478053
SMCR8	0.749674	0.681924	0.0923083	0.0360623	0.0431873	0.0398005	0.478077
C3H1orf122	0.591161	0.0376447	0.473813	0.262009	0.0268725	0.0400549	0.478518
CITED1	0.157135	0.321102	0.104323	0.205103	0.0686442	0.0400104	0.478518
LOC783920	0.149687	0.928843	0.0809422	0.0946724	0.069424	0.0399614	0.478518
NPHP3	0.0448458	0.265506	0.166919	0.350022	0.106575	0.0400206	0.478518
CARD6	0.197268	0.346373	0.327314	0.0306994	0.107717	0.0399582	0.478518
NDUFC2	0.651493	0.0998217	0.0833426	0.0149339	0.912538	0.0399261	0.478518
CITED4	0.938475	0.150163	0.568663	0.578241	0.00163153	0.0405173	0.480153
EPDR1	0.0725717	0.711279	0.255779	0.223532	0.0255019	0.0404022	0.480153
POLA2	0.164931	0.215808	0.0472217	0.900208	0.049774	0.0404182	0.480153
CAMSAP3	0.368611	0.0154894	0.359069	0.497681	0.0741045	0.0405194	0.480153
HCCS	0.17164	0.112363	0.236653	0.174803	0.0946152	0.0404774	0.480153
DCHS1	0.330291	0.188974	0.504384	0.0210799	0.113101	0.0403325	0.480153
SYVN1	0.532126	0.240769	0.205919	0.0246595	0.115377	0.0403338	0.480153
U2AF2	0.192702	0.0462469	0.381067	0.159814	0.137943	0.0402675	0.480153
PLCL1	0.249989	0.370373	0.439061	0.0059474	0.312387	0.0404916	0.480153
C29H11orf84	0.148557	0.0304511	0.892847	0.527352	0.0356902	0.0406575	0.481357
BCKDHA	0.761773	0.0787926	0.286492	0.341985	0.0130389	0.0408792	0.481389
ZNF324	0.620672	0.0748442	0.134468	0.621253	0.0197404	0.0408551	0.481389
PI4K2B	0.891284	0.434449	0.103968	0.0212814	0.0890233	0.0407423	0.481389
ALKBH6	0.379584	0.176292	0.118701	0.0874552	0.110241	0.0408469	0.481389
FAM107B	0.312385	0.319375	0.187826	0.0166045	0.24488	0.0407167	0.481389
IP6K3	0.865917	0.225139	0.0217349	0.0217968	0.828565	0.0408279	0.481389
ZNF574	0.7028	0.0764609	0.520655	0.0620227	0.0444928	0.0410571	0.482303
RABEP2	0.539745	0.861467	0.345855	0.00131334	0.365224	0.0410331	0.482303
SEMA4G	0.026898	0.110186	0.754882	0.0840298	0.411413	0.0411031	0.482303
HDAC7	0.617913	0.703958	0.0959655	0.00262684	0.704939	0.0410876	0.482303
EEPD1	0.341304	0.0408778	0.309074	0.51659	0.0349957	0.0413072	0.483629
MIDN	0.957776	0.249688	0.915034	0.00798382	0.0446048	0.0412977	0.483629
LOC101904097	0.338098	0.810938	0.647033	0.00607853	0.0723455	0.0413261	0.483629
LRRC41-2	0.530021	0.0238282	0.0480271	0.396427	0.324982	0.0413696	0.483709
ADSL	0.435666	0.0729552	0.168757	0.335914	0.043474	0.0414319	0.484008
GNPTG	0.909591	0.191197	0.0540957	0.640653	0.0130189	0.0414775	0.484112
LOC789674	0.702893	0.124824	0.0998177	0.382595	0.0234983	0.0415666	0.484723
LIFR	0.923725	0.70411	0.0330303	0.0207432	0.177195	0.0416423	0.485176
MRPL38	0.310405	0.0636132	0.195248	0.798136	0.0260516	0.042039	0.486351
TBC1D17	0.173924	0.0614448	0.729388	0.341964	0.0301988	0.0421487	0.486351
LOC541180	0.789589	0.811728	0.0542698	0.072621	0.0316601	0.0419764	0.486351
ATP6V0B	0.303709	0.0481332	0.328847	0.473929	0.0351635	0.0420225	0.486351
RPLP0	0.475712	0.0363811	0.696088	0.187401	0.0354506	0.0419968	0.486351
NDUFS7	0.931479	0.0223302	0.0863142	0.525098	0.0842389	0.0417918	0.486351
WDR5	0.41337	0.0833003	0.0216639	0.706261	0.151892	0.0419933	0.486351
NRF1	0.190829	0.746776	0.124576	0.0136029	0.333086	0.0421294	0.486351
MYH6	0.208263	0.098688	0.173231	0.0633042	0.356932	0.0421332	0.486351
METTL14	0.95633	0.573205	0.00114202	0.345467	0.371925	0.0421291	0.486351
GLIS3	0.00373082	0.610136	0.776193	0.110882	0.409098	0.0420338	0.486351
EIF1	0.382694	0.0615952	0.244336	0.298787	0.0469478	0.0422458	0.487045
LOC101903837	0.204628	0.0958976	0.94274	0.820687	0.00546748	0.0429706	0.48925
G6PC3	0.656183	0.071552	0.510767	0.487925	0.00700392	0.0426264	0.48925
LOC100849030	0.774043	0.186974	0.169849	0.318178	0.0108877	0.0436641	0.48925
ABCA7	0.597571	0.143884	0.328804	0.24019	0.0124359	0.0434351	0.48925
GTF3C5	0.475606	0.0409678	0.424279	0.571374	0.0192258	0.0454566	0.48925
MAPKAPK2	0.203882	0.0757462	0.447873	0.605347	0.0210386	0.0445993	0.48925
RPLP2	0.492001	0.0229935	0.71208	0.505371	0.0216334	0.0445941	0.48925
UBALD1	0.506841	0.0208797	0.738362	0.533158	0.021993	0.0457094	0.48925
SLC39A3	0.283923	0.0297193	0.627323	0.698834	0.0228673	0.0434819	0.48925
PNPLA6	0.583462	0.0838105	0.130172	0.545007	0.0237167	0.0427327	0.48925
COL6A2	0.774552	0.10268	0.284379	0.159879	0.0240448	0.0442366	0.48925
PPP1R13B	0.790825	0.488725	0.337308	0.0279822	0.02433	0.0448103	0.48925
PIM2	0.779259	0.0468158	0.193905	0.511124	0.0253628	0.0457345	0.48925
PSMG4	0.536504	0.0269369	0.320028	0.689409	0.0265123	0.0434639	0.48925
UNC119B	0.169368	0.638389	0.902089	0.0311993	0.0280082	0.0436881	0.48925
C25H7orf26	0.10304	0.109604	0.548492	0.464797	0.0302347	0.0442696	0.48925
CCDC130	0.181961	0.0394739	0.509699	0.803739	0.0309269	0.0455159	0.48925
GMPPA	0.271854	0.0325584	0.311513	0.919505	0.033497	0.0435898	0.48925
TMEM180	0.446407	0.0471826	0.269524	0.410839	0.035345	0.0427836	0.48925
DCP1B	0.399717	0.0733626	0.647038	0.12432	0.0374994	0.0447155	0.48925
TTF2	0.145575	0.710924	0.0249491	0.784544	0.0404282	0.042608	0.48925
BCAS3	0.789439	0.158516	0.0512888	0.30815	0.041934	0.0429465	0.48925
GSTP1	0.689313	0.0697344	0.545288	0.0775895	0.0437447	0.0448764	0.48925
TBRG4	0.551054	0.0507925	0.17135	0.383898	0.0481003	0.0447489	0.48925
TCN2	0.504458	0.0604585	0.583513	0.0987651	0.05056	0.0448457	0.48925
PEX6	0.41084	0.00915921	0.980551	0.464249	0.0531199	0.045513	0.48925
MON1A	0.771994	0.0325501	0.134184	0.475205	0.0536833	0.0439403	0.48925
NXT1	0.154027	0.0690436	0.229601	0.69214	0.054273	0.0457402	0.48925
HAGHL	0.378843	0.03718	0.880889	0.129332	0.0557156	0.0450158	0.48925
LOC515578	0.204165	0.238784	0.0756977	0.327689	0.0705547	0.043717	0.48925
CHKB	0.235068	0.141262	0.0722322	0.542109	0.0705673	0.0457511	0.48925
SCNM1	0.326849	0.0220368	0.483925	0.331495	0.071487	0.0428373	0.48925
CC2D1A	0.430677	0.0389457	0.251479	0.255773	0.0809189	0.0443495	0.48925
TMEM249	0.331212	0.0187481	0.199651	0.830654	0.0819172	0.0434072	0.48925
VPS18	0.491083	0.0575749	0.0591012	0.648957	0.0831921	0.0452697	0.48925
C18H16orf70	0.441918	0.365043	0.0134409	0.47298	0.0868427	0.044907	0.48925
RHOT2	0.170107	0.0285628	0.213676	0.918647	0.0871813	0.0430154	0.48925
RRP12	0.358927	0.115373	0.435365	0.0559427	0.0901177	0.0454808	0.48925
GPX1	0.475581	0.00714847	0.632993	0.37571	0.107075	0.0441174	0.48925
MRPL36	0.466984	0.0531003	0.0923336	0.36345	0.107479	0.0450258	0.48925
EFTUD2	0.608701	0.214601	0.165993	0.0327958	0.120464	0.0438274	0.48925
VSTM2L	0.720475	0.233447	0.842794	0.00473474	0.127313	0.0437576	0.48925
HIGD1D	0.203186	0.811344	0.445134	0.00947509	0.129244	0.0451593	0.48925
MYO1F	0.319418	0.362516	0.00601527	0.997915	0.13224	0.0458011	0.48925
ABCA3	0.381002	0.115322	0.0298447	0.459849	0.13628	0.0426997	0.48925
DHPS	0.382174	0.0375892	0.62997	0.0713442	0.137927	0.0449045	0.48925
GNMT	0.385616	0.0072855	0.446782	0.521462	0.138924	0.0454933	0.48925
CIC	0.308442	0.208027	0.310936	0.0315531	0.143076	0.0452235	0.48925
PRRC2A	0.318895	0.12459	0.360569	0.0413921	0.147759	0.0444502	0.48925
NXF1	0.727022	0.0373719	0.363389	0.0615946	0.149244	0.0454407	0.48925
PIGW	0.00337418	0.859263	0.682252	0.289457	0.154056	0.0446368	0.48925
NHSL2	0.442168	0.751948	0.122241	0.0139538	0.155983	0.044718	0.48925
GRWD1	0.72573	0.0603931	0.0261758	0.389725	0.19443	0.0442324	0.48925
ARID3B	0.622573	0.158046	0.39718	0.0106663	0.209909	0.0444128	0.48925
KLK7	0.53551	0.104282	0.0395406	0.168023	0.231588	0.0439095	0.48925
MRPL12	0.271332	0.0311789	0.528024	0.0875132	0.232473	0.0454772	0.48925
SP110	0.1059	0.408914	0.276198	0.0311872	0.233157	0.0442445	0.48925
ARL1	0.232467	0.69845	0.118899	0.0188094	0.249551	0.0453953	0.48925
LOC539517	0.648555	0.0263495	0.129404	0.160978	0.254335	0.0453713	0.48925
MGA	0.466675	0.822269	0.00105287	0.768423	0.285024	0.0447258	0.48925
CCDC47	0.398818	0.485617	0.0727975	0.021912	0.294531	0.0455122	0.48925
AVPI1	0.414412	0.054502	0.0566181	0.215742	0.328849	0.0454294	0.48925
COX7B	0.872863	0.48606	0.0651931	0.00896438	0.337071	0.0431542	0.48925
ADRB2	0.644568	0.0456768	0.239202	0.0345845	0.358294	0.0443387	0.48925
IRF1	0.620554	0.791182	0.0010042	0.486094	0.365038	0.0444079	0.48925
PITX3	0.903077	0.0725984	0.0189109	0.190086	0.370784	0.0443762	0.48925
RNASE1-2	0.16773	0.237756	0.0279356	0.210307	0.374778	0.0445102	0.48925
SMAGP	0.162305	0.0555954	0.0519163	0.450537	0.411511	0.0442072	0.48925
L3HYPDH	0.216467	0.469557	0.146349	0.014083	0.422156	0.04471	0.48925
ZBTB1	0.607931	0.745182	0.00781398	0.0541905	0.435	0.0431119	0.48925
ATP1A1	0.0872448	0.15752	0.143602	0.102273	0.43503	0.0445093	0.48925
EFNB1	0.0188903	0.90118	0.0750477	0.137888	0.493663	0.0442427	0.48925
ATP5H	0.441373	0.156421	0.253942	0.0101015	0.506253	0.0450947	0.48925
PLS1	0.0161751	0.936497	0.0123727	0.929899	0.527029	0.0457805	0.48925
LOC101906451	0.166772	0.0413362	0.597416	0.0379888	0.535386	0.0432149	0.48925
ADAMTS5	0.978355	0.180662	0.000988937	0.89218	0.545817	0.0436524	0.48925
FAHD2A	0.656297	0.0310428	0.0107599	0.671219	0.587214	0.0440637	0.48925
PRKG2	0.378543	0.0477467	0.0458713	0.167407	0.617768	0.0438523	0.48925
AMBP	0.0195601	0.245581	0.0520889	0.542388	0.651655	0.0447101	0.48925
ATP5L	0.240958	0.129684	0.442064	0.00996262	0.668175	0.0458127	0.48925
TRIB3	0.839985	0.33467	0.185086	0.00250619	0.66882	0.0443219	0.48925
LOC101902407	0.403006	0.116506	0.00592765	0.47479	0.676444	0.0450095	0.48925
SIM1	0.613104	0.334567	0.18374	0.00317698	0.690811	0.0428754	0.48925
IL18BP	0.586114	0.0919533	0.013357	0.163111	0.748059	0.0445199	0.48925
THEM4	0.258944	0.462941	0.0372972	0.0273442	0.74877	0.0456843	0.48925
FOXO3	0.86543	0.293622	0.00482126	0.0937135	0.784804	0.0452347	0.48925
OAS1Z	0.745552	0.0179871	0.191081	0.042967	0.82009	0.0452939	0.48925
PPP1R3D	0.87853	0.783914	0.00147352	0.0980845	0.846682	0.0433806	0.48925
TMEM61	0.735163	0.408137	0.00187201	0.180784	0.878094	0.0449397	0.48925
BREH1	0.999567	0.358299	0.000389982	0.67859	0.920685	0.0443369	0.48925
B2M	0.229696	0.277997	0.0479286	0.0308297	0.973475	0.0457803	0.48925
NACC2	0.0159214	0.703452	0.915852	0.30434	0.0295202	0.0458749	0.489312
NDUFA8	0.282383	0.0979779	0.320417	0.125738	0.0827257	0.0458927	0.489312
NAPA	0.511335	0.0242184	0.406981	0.417924	0.0438623	0.045947	0.489495
CREBL2	0.741453	0.245003	0.0071868	0.234499	0.30262	0.0460273	0.489955
PRADC1	0.366006	0.0131558	0.246784	0.711126	0.110648	0.0462912	0.491153
SPICE1	0.376546	0.99911	0.00409093	0.450046	0.135129	0.0463211	0.491153
MTHFSD	0.368607	0.0151225	0.332959	0.126255	0.399492	0.0463261	0.491153
INHA	0.444783	0.499265	0.00145597	0.695788	0.415656	0.0462933	0.491153
GNB4	0.80443	0.444721	0.0366941	0.0160398	0.443678	0.0462665	0.491153
BCR	0.938201	0.11095	0.48413	0.662743	0.00284282	0.0467364	0.492203
BAD	0.562079	0.0650465	0.20335	0.640409	0.019838	0.0465852	0.492203
CA11	0.52361	0.0183685	0.604349	0.248713	0.0658164	0.0467983	0.492203
PRDM16	0.00125887	0.666298	0.946059	0.647972	0.183437	0.0465444	0.492203
ARHGAP11A	0.0132409	0.793817	0.249209	0.196094	0.184905	0.0467453	0.492203
MRFAP1	0.824316	0.744841	0.0857408	0.00806549	0.222607	0.0466049	0.492203
MFAP3	0.159295	0.252339	0.129693	0.0530643	0.342755	0.0466968	0.492203
PRUNE2	0.00266521	0.756283	0.146647	0.835378	0.38275	0.0466031	0.492203
CDH6	0.936152	0.647285	0.160319	0.0025245	0.386916	0.0467189	0.492203
MAPK15	0.472887	0.0368206	0.0675102	0.150174	0.538857	0.0467904	0.492203
ELAC2	0.199637	0.116104	0.230367	0.0414738	0.431331	0.0469119	0.493005
RPL28	0.70436	0.0163157	0.728835	0.965599	0.0118344	0.0469712	0.493107
FAU	0.83536	0.0240925	0.205456	0.713646	0.0325325	0.0470589	0.493107
COL11A1	0.111015	0.160793	0.815235	0.187163	0.0355634	0.0473213	0.493107
SPIN1	0.922607	0.459008	0.0519267	0.107113	0.0412982	0.0474467	0.493107
PQBP1	0.757745	0.0274003	0.172243	0.50003	0.0544644	0.0474825	0.493107
VNN1	0.243857	0.295979	0.0218403	0.604705	0.10052	0.0470034	0.493107
ZDHHC14	0.740582	0.0810362	0.0150004	0.877646	0.122101	0.0472021	0.493107
HSD17B10	0.401958	0.0279599	0.345644	0.185834	0.134642	0.0474229	0.493107
KCTD2	0.140908	0.0854797	0.557258	0.0798962	0.18147	0.0474592	0.493107
CDNF	0.0228526	0.893565	0.142831	0.13355	0.247235	0.047151	0.493107
BICD1	0.313936	0.0574187	0.0325953	0.58015	0.285645	0.0474748	0.493107
KAT2A	0.631982	0.112191	0.0930804	0.0424805	0.346759	0.0474287	0.493107
LOC536642-2	0.543641	0.0181854	0.0448014	0.552492	0.394454	0.0472192	0.493107
PRDX6	0.213984	0.19659	0.00589471	0.967164	0.403012	0.0472583	0.493107
LOC100848090	0.0024561	0.129773	0.669319	0.984036	0.462793	0.04741	0.493107
JSRP1	0.536383	0.0200131	0.839898	0.77785	0.0139093	0.0475293	0.493205
GATSL3	0.445537	0.0359687	0.253664	0.963853	0.0249977	0.0476493	0.493286
MROH1	0.60121	0.0617922	0.494411	0.0313915	0.169716	0.0476225	0.493286
LOC101907303	0.927165	0.384559	0.0452111	0.0227185	0.266828	0.0475811	0.493286
LBX1	0.114989	0.0933255	0.408652	0.792249	0.0282767	0.0477398	0.493449
GRHPR	0.148292	0.0536711	0.933257	0.274613	0.0481249	0.0477158	0.493449
NCAPH2	0.286572	0.0544821	0.469042	0.552813	0.0243622	0.0478556	0.493516
GP9	0.0164778	0.639616	0.552932	0.107843	0.156948	0.0478585	0.493516
ACVRL1	0.223999	0.115108	0.0418536	0.138514	0.659613	0.047847	0.493516
HMG20B	0.152453	0.26519	0.743557	0.555373	0.00620915	0.0493584	0.493844
TESK2	0.860316	0.687362	0.586092	0.0432265	0.00708974	0.050108	0.493844
GCNT4	0.638826	0.699436	0.0555558	0.587385	0.00714461	0.0495092	0.493844
ENPP2	0.171199	0.743536	0.871922	0.122427	0.00817793	0.0515267	0.493844
TBCD	0.654044	0.0696086	0.924668	0.243388	0.00987511	0.0486217	0.493844
PRPF8	0.892257	0.240292	0.143961	0.239942	0.0146325	0.0507335	0.493844
FUOM	0.821006	0.0215644	0.464482	0.79283	0.0155591	0.0486997	0.493844
RPL18A	0.897353	0.0180891	0.758452	0.45558	0.0179455	0.0484643	0.493844
LOC101906423	0.243831	0.0687607	0.603218	0.511722	0.0204131	0.0499408	0.493844
FAM134A	0.118299	0.107778	0.395412	0.965599	0.0207609	0.0485873	0.493844
MRPL24	0.331571	0.0267777	0.847838	0.521927	0.0257581	0.048628	0.493844
NSUN5	0.824766	0.0168434	0.288796	0.951888	0.0264658	0.0485887	0.493844
PRMT7	0.85159	0.164089	0.0646396	0.425536	0.0267683	0.0491293	0.493844
CCM2	0.45417	0.0613699	0.388875	0.364599	0.0280302	0.051426	0.493844
CDK5	0.554428	0.032611	0.400238	0.542843	0.0281439	0.0513646	0.493844
MRPS34	0.931125	0.0247495	0.501568	0.27591	0.0314782	0.0483847	0.493844
PLEKHH2	0.270505	0.766162	0.0547827	0.293941	0.0333094	0.0515387	0.493844
SRPK3	0.363645	0.0312734	0.280975	0.956148	0.0333512	0.0488348	0.493844
UBTD1	0.31274	0.0488802	0.227054	0.909313	0.0352506	0.0515651	0.493844
DCX	0.0601757	0.928754	0.12175	0.419338	0.0360426	0.0491156	0.493844
LOC101908067	0.875586	0.167058	0.19907	0.100357	0.0367195	0.050425	0.493844
C3H1orf168	0.618051	0.591841	0.0701492	0.113824	0.0370676	0.0507033	0.493844
DGCR6	0.64722	0.0426412	0.220231	0.462233	0.0397182	0.0516595	0.493844
PHKG2	0.156989	0.0509801	0.465878	0.684241	0.0413427	0.0498911	0.493844
SELO	0.507225	0.0155148	0.336866	0.922626	0.0446083	0.0509468	0.493844
SGTA	0.449808	0.0790697	0.118968	0.484378	0.0482849	0.0479563	0.493844
TRMT61A	0.736258	0.0276776	0.333928	0.298319	0.0505893	0.0490722	0.493844
FAM127C	0.856276	0.0999007	0.446288	0.0538027	0.0512631	0.0498384	0.493844
FAM195A	0.828169	0.0245301	0.951477	0.107664	0.0515936	0.0504441	0.493844
TMEM208	0.468787	0.0402662	0.509071	0.184913	0.0580597	0.0492115	0.493844
NOL3	0.920079	0.00484188	0.710961	0.597558	0.0584298	0.0513729	0.493844
HSDL1	0.181881	0.817406	0.0305101	0.41229	0.0591834	0.0514002	0.493844
ZMAT5	0.72592	0.0341145	0.0689107	0.956882	0.0619914	0.0486361	0.493844
MPV17	0.0933418	0.0391824	0.854136	0.531286	0.06446	0.0503315	0.493844
ADRBK1	0.272823	0.0767404	0.29581	0.244608	0.0655693	0.048068	0.493844
DHDH	0.081437	0.139674	0.210628	0.665638	0.0658744	0.0497674	0.493844
COMTD1	0.854786	0.0291585	0.184601	0.354472	0.0678189	0.0513796	0.493844
NDUFS3	0.47931	0.0461404	0.770689	0.087023	0.0702892	0.0495331	0.493844
LOC100295797	0.35999	0.0325907	0.719413	0.172596	0.0732829	0.0502656	0.493844
LOC101907080	0.364996	0.0179552	0.784664	0.249181	0.0781591	0.048314	0.493844
UBR4	0.23146	0.141665	0.64578	0.0649154	0.0791494	0.0508579	0.493844
HDLBP	0.391491	0.0875713	0.491377	0.0725837	0.0825486	0.0485488	0.493844
RHPN1	0.23977	0.0845088	0.227681	0.287768	0.0827242	0.0511541	0.493844
C11H9orf50	0.537254	0.0333214	0.605369	0.122991	0.0836054	0.051617	0.493844
MARCH2	0.660921	0.0182518	0.258532	0.406914	0.0867815	0.0512416	0.493844
LOC101905475	0.0124693	0.978667	0.13829	0.698075	0.0903157	0.0501611	0.493844
KIAA1522	0.159145	0.0270417	0.282996	0.992324	0.0916422	0.051421	0.493844
S100A16	0.240832	0.0244647	0.524899	0.361211	0.0974513	0.0508767	0.493844
TRAPPC5	0.300849	0.0114886	0.5564	0.542046	0.106461	0.0514851	0.493844
ME3	0.776954	0.0635388	0.0303314	0.670663	0.110122	0.0513734	0.493844
DIXDC1	0.310974	0.0573147	0.382658	0.124504	0.128697	0.0509982	0.493844
ZDHHC2	0.271154	0.123367	0.216282	0.104365	0.131303	0.0480113	0.493844
SGSM3	0.412207	0.0458818	0.54718	0.0781514	0.132323	0.0503419	0.493844
HIC2	0.809112	0.0938444	0.748388	0.0142894	0.137301	0.0516316	0.493844
NLE1	0.856004	0.0345452	0.0331544	0.767362	0.14356	0.0506282	0.493844
LOC783461	0.395945	0.0647274	0.0602438	0.473563	0.144206	0.0498802	0.493844
MCM3	0.124996	0.468562	0.0236003	0.510852	0.157591	0.0515711	0.493844
AGT	0.433705	0.609349	0.0194307	0.125226	0.163458	0.0497847	0.493844
NDUFB2	0.523819	0.0755301	0.244085	0.0675927	0.164638	0.0504721	0.493844
OTOP1	0.869545	0.0496615	0.0718638	0.21606	0.16649	0.0516722	0.493844
POMT1	0.393971	0.0797775	0.336406	0.0579196	0.171107	0.049689	0.493844
C21H14orf28	0.820743	0.72462	0.00786585	0.13093	0.179426	0.0511752	0.493844
YDJC	0.866622	0.0515234	0.0499071	0.250428	0.184057	0.0490779	0.493844
HDHD1	0.884265	0.0986386	0.822205	0.00750597	0.188654	0.0487321	0.493844
HPS6	0.741042	0.0309848	0.200898	0.120974	0.188905	0.0498737	0.493844
LOC534578	0.0162712	0.966717	0.12865	0.277162	0.192792	0.0506652	0.493844
BCAR1	0.160682	0.20819	0.369678	0.0435461	0.199517	0.0504655	0.493844
CD44	0.803791	0.759219	0.129875	0.00639707	0.201066	0.0488488	0.493844
L2HGDH	0.353495	0.23887	0.0269401	0.185828	0.240041	0.0487083	0.493844
PPP1R37	0.209645	0.0268237	0.134753	0.533119	0.246275	0.048116	0.493844
KHSRP	0.119577	0.428736	0.186898	0.041154	0.257259	0.0487002	0.493844
SUV39H1	0.188705	0.0836514	0.0822896	0.308519	0.260947	0.0496275	0.493844
PVR	0.713068	0.0616485	0.385803	0.0240884	0.268133	0.0510726	0.493844
LOC101904039	0.938131	0.753359	0.00070675	0.769879	0.271953	0.0496285	0.493844
MAPRE2	0.96124	0.389927	0.0218424	0.0471252	0.272954	0.049842	0.493844
PDE4B	0.462884	0.0371078	0.0500418	0.4381	0.279398	0.0498141	0.493844
MUTYH	0.523205	0.105522	0.09785	0.0629743	0.310156	0.0499034	0.493844
THOP1	0.752117	0.0536852	0.160461	0.0475169	0.322977	0.0480984	0.493844
LOC100336395	0.384742	0.281217	0.137407	0.0212095	0.328247	0.049311	0.493844
ADAMTS8	0.0119863	0.958025	0.0695782	0.419778	0.330889	0.0514854	0.493844
ASB18	0.0325305	0.0121432	0.917475	0.829736	0.370679	0.051626	0.493844
FADS3	0.560174	0.20082	0.230906	0.0111136	0.384861	0.0515211	0.493844
LOC100297185	0.248949	0.653499	0.43384	0.00360658	0.402758	0.0490213	0.493844
MDM2	0.226468	0.496912	0.145824	0.0162712	0.413823	0.0513475	0.493844
PNMT	0.643035	0.0876445	0.11874	0.0354324	0.443018	0.0497654	0.493844
PTBP1	0.42411	0.899489	0.161731	0.00325395	0.509428	0.0489468	0.493844
AQP3	0.117549	0.724239	0.096686	0.0258728	0.51403	0.0510523	0.493844
USMG5	0.602377	0.168299	0.264063	0.00726539	0.516549	0.0484088	0.493844
TRIM63	0.455575	0.132865	0.00900824	0.362469	0.523971	0.0493276	0.493844
CDH23	0.221891	0.114844	0.554316	0.0139187	0.535823	0.0498541	0.493844
ALDOC	0.182221	0.0241273	0.143615	0.311249	0.536528	0.0498809	0.493844
DOCK1	0.0315178	0.15243	0.984355	0.0415682	0.537836	0.0499652	0.493844
LOC101905779	0.881924	0.582153	0.000706367	0.543287	0.540519	0.0501901	0.493844
NTS	0.171561	0.0226918	0.0663153	0.613749	0.679197	0.0505166	0.493844
MTFP1	0.107352	0.0163951	0.565625	0.147095	0.709639	0.0494333	0.493844
HDHD3	0.500003	0.00597974	0.196995	0.243724	0.732632	0.0498019	0.493844
C8H9orf123	0.0353883	0.0355214	0.529881	0.214087	0.74031	0.0499185	0.493844
EFNA1	0.280122	0.0764419	0.00691892	0.978765	0.751657	0.0509157	0.493844
TUBA1D	0.228486	0.0140744	0.0469052	0.877339	0.794092	0.0497775	0.493844
HSPBAP1	0.156355	0.400472	0.139217	0.0151666	0.803703	0.0501201	0.493844
LOC101906293	0.874854	0.426116	0.000534556	0.646427	0.840426	0.050703	0.493844
ARHGEF26	0.521607	0.333067	0.00365746	0.205169	0.858349	0.0517491	0.493863
PQLC3	0.404168	0.00707247	0.116098	0.387094	0.870325	0.0517215	0.493863
PVRL1	0.192248	0.284557	0.102295	0.31447	0.0637196	0.0518157	0.494142
SURF1	0.807112	0.0242797	0.808315	0.390241	0.0183542	0.0521919	0.494262
CLPP	0.984996	0.043542	0.138869	0.973593	0.0194392	0.051983	0.494262
SIX2	0.0646953	0.0795802	0.482816	0.686247	0.0666392	0.0522543	0.494262
VRK3	0.0959847	0.0684987	0.63089	0.386448	0.0707759	0.052191	0.494262
ERI3	0.612067	0.020433	0.83021	0.145005	0.0755747	0.0522847	0.494262
VPS11	0.198802	0.125164	0.445904	0.12902	0.078633	0.0519385	0.494262
CMC1	0.920652	0.155541	0.0930542	0.0797532	0.106812	0.0522081	0.494262
TMEM256	0.941246	0.0487905	0.0791168	0.214095	0.146264	0.0522827	0.494262
ATP5G1	0.345885	0.0772917	0.353574	0.0554272	0.217313	0.0523051	0.494262
HSPA1A	0.332014	0.117043	0.0738175	0.076628	0.517759	0.0522918	0.494262
LOC100335836	0.794009	0.280229	0.207723	0.00413459	0.591213	0.0520566	0.494262
HSD17B7	0.672634	0.90021	0.170686	0.00182571	0.598862	0.0520624	0.494262
HUNK	0.0201647	0.0777903	0.513983	0.208453	0.677672	0.0523155	0.494262
NDUFV1	0.779456	0.0337787	0.330023	0.382613	0.0343295	0.0523833	0.494405
RAPGEF3	0.471045	0.140453	0.00767018	0.242605	0.9277	0.0524057	0.494405
DDX47	0.305868	0.113311	0.0864435	0.165106	0.231429	0.052481	0.494409
WDYHV1	0.259231	0.0531317	0.03509	0.411298	0.57574	0.0524728	0.494409
C3H1orf216	0.0171964	0.498732	0.142694	0.933897	0.100431	0.0525673	0.494868
FAM193A	0.311214	0.138971	0.379138	0.153504	0.0457815	0.0526954	0.495721
UQCRC1	0.92662	0.0594216	0.176213	0.235473	0.0507071	0.0528679	0.496988
NCKAP5L	0.915331	0.0709574	0.728161	0.765134	0.00320552	0.0529088	0.497019
CYHR1	0.199115	0.0465211	0.995615	0.551272	0.0231101	0.0533285	0.498836
RSPO3	0.512179	0.126585	0.457838	0.10482	0.03783	0.0533879	0.498836
MOCS2	0.893799	0.46411	0.0164044	0.136406	0.126474	0.0533016	0.498836
TCTEX1D2	0.215384	0.295006	0.459528	0.0287948	0.139811	0.0533435	0.498836
LOC101904397	0.6727	0.405815	0.271571	0.0102396	0.155875	0.0535617	0.498836
GSTK1	0.700283	0.0280213	0.427871	0.0818198	0.170726	0.0532696	0.498836
S100A2	0.132911	0.0904553	0.525765	0.0467506	0.39991	0.0535196	0.498836
DNAJB5	0.51433	0.93279	0.0179143	0.0314346	0.436402	0.0534426	0.498836
NDUFB1	0.485102	0.210846	0.675499	0.00386542	0.441626	0.0534543	0.498836
NPNT	0.0241234	0.111879	0.456394	0.212204	0.451271	0.0534577	0.498836
PLCG1	0.0303467	0.487694	0.336528	0.0272716	0.862226	0.0532228	0.498836
PLXNA2	0.629402	0.130845	0.122309	0.0129407	0.906016	0.0534969	0.498836
FAM101B	0.896961	0.603999	0.0028484	0.0803828	0.954866	0.053594	0.498836
RPS29	0.797849	0.0581521	0.586594	0.366354	0.0119398	0.0537618	0.498846
ENHO	0.497748	0.224643	0.269003	0.194324	0.0203419	0.0537203	0.498846
MAFK	0.200226	0.441352	0.160859	0.402533	0.0210904	0.0542138	0.498846
LRRC32	0.384017	0.902708	0.265848	0.05411	0.0240926	0.0540648	0.498846
THY1	0.850956	0.176188	0.194932	0.13698	0.0297966	0.0538279	0.498846
PTK7	0.168296	0.0977288	0.656362	0.283529	0.0391117	0.0539464	0.498846
NUDT22	0.524119	0.0476607	0.841074	0.129292	0.0438672	0.0537933	0.498846
PROSC	0.6553	0.484588	0.0102473	0.487038	0.0758545	0.0540859	0.498846
LRRC28	0.34803	0.181533	0.189502	0.108832	0.091874	0.0539456	0.498846
DEGS2	0.857921	0.0717572	0.899847	0.0188566	0.115632	0.0542435	0.498846
PCDH1	0.208567	0.192033	0.162876	0.153934	0.120402	0.0542758	0.498846
MFGE8	0.189288	0.196376	0.117169	0.128665	0.213585	0.0539399	0.498846
SEP15	0.411895	0.908117	0.131638	0.011389	0.215435	0.0542502	0.498846
DZIP1	0.0925701	0.214923	0.795491	0.0223628	0.337143	0.0538384	0.498846
PDE10A	0.655991	0.522046	0.00654896	0.108693	0.495509	0.0542441	0.498846
HEG1	0.28749	0.135038	0.0970264	0.0580638	0.546418	0.0538897	0.498846
CCDC17	0.205228	0.00258817	0.480574	0.77589	0.609191	0.0542066	0.498846
ARMC12	0.383241	0.992735	0.0175305	0.0208437	0.868534	0.0542312	0.498846
LOC100337102	0.233659	0.325944	0.0129726	0.519345	0.236727	0.0544306	0.49992
MGC148714	0.503299	0.246365	0.0873278	0.0374001	0.300572	0.0545016	0.500224
LOC787057	0.902629	0.997915	0.0108551	0.324994	0.0384278	0.054608	0.500852
ARMCX3	0.765931	0.0912989	0.478149	0.0199762	0.183061	0.054652	0.500907
PRICKLE1	0.0557144	0.0732677	0.041851	0.976366	0.73396	0.0546941	0.500944
RAPSN	0.430066	0.0448532	0.596361	0.369147	0.0289563	0.0548419	0.501602
SLC39A8-2	0.358465	0.779463	0.0572446	0.189476	0.0405488	0.0548208	0.501602
ABHD12	0.122892	0.11324	0.501773	0.827969	0.0215408	0.0552717	0.501946
NRDE2	0.26656	0.079039	0.269491	0.72021	0.0304322	0.0552458	0.501946
TYRO3	0.119229	0.292039	0.640337	0.178312	0.0310741	0.0549995	0.501946
LIMK1	0.0481455	0.0811228	0.604052	0.8747	0.0604572	0.0553322	0.501946
ATG7	0.609018	0.0368104	0.464555	0.188499	0.063569	0.055341	0.501946
MTCH1	0.274372	0.107717	0.121953	0.391708	0.0882655	0.0552924	0.501946
PRR5	0.656872	0.0085625	0.531712	0.468324	0.0893645	0.0554409	0.501946
AMDHD2	0.416038	0.0329732	0.19369	0.481002	0.0967359	0.0550247	0.501946
PCBP4	0.691453	0.0238374	0.273222	0.279477	0.0984184	0.0550889	0.501946
STK11	0.0946961	0.12221	0.193559	0.482729	0.114404	0.0550451	0.501946
FBRSL1	0.184816	0.211683	0.423561	0.0590203	0.127887	0.0554173	0.501946
JOSD1	0.834631	0.743851	0.54347	0.0011972	0.308501	0.055293	0.501946
DBNDD1	0.673942	0.0471177	0.5929	0.0182811	0.363747	0.0554504	0.501946
CHL1	0.566873	0.182607	0.00344621	0.716322	0.486279	0.0551963	0.501946
ACVR1B	0.367036	0.867956	0.00183095	0.217109	0.98336	0.0552691	0.501946
ZNF543	0.592148	0.703195	0.000520921	0.987882	0.585405	0.0555169	0.502203
TOLLIP	0.386588	0.0372647	0.298366	0.536731	0.0544585	0.0555702	0.502341
CLN3	0.68531	0.130562	0.121086	0.592415	0.0196642	0.0557259	0.502424
ATG4D	0.433493	0.0570402	0.430676	0.300205	0.0394791	0.0557257	0.502424
IDH3G	0.772411	0.0694363	0.0730982	0.486518	0.0660485	0.0556632	0.502424
TEP1	0.0658036	0.243301	0.35757	0.0529159	0.416712	0.0557318	0.502424
RNF26	0.675707	0.236402	0.458928	0.117188	0.0148598	0.0561164	0.50314
INSL6	0.363231	0.7983	0.360164	0.0565813	0.0215451	0.056023	0.50314
PRX	0.0856362	0.4652	0.166141	0.536931	0.0358854	0.0560816	0.50314
P2RY14	0.428522	0.0296884	0.816789	0.306198	0.0399709	0.0559872	0.50314
UNC5CL	0.11963	0.909255	0.0102753	0.693589	0.163862	0.0559466	0.50314
LOC101902263	0.730949	0.190978	0.216467	0.0087917	0.479037	0.0560099	0.50314
RASGRP3	0.508488	0.32981	0.0385354	0.0377565	0.522583	0.0560769	0.50314
C13H20orf7	0.839669	0.221439	0.0467501	0.0248224	0.590463	0.0560477	0.50314
EPM2AIP1	0.302692	0.919444	0.00756632	0.511357	0.118711	0.0561621	0.503208
FAM126B	0.522127	0.644323	0.0418646	0.0729818	0.124921	0.0563167	0.503226
MCM3AP	0.585551	0.348267	0.0451142	0.0530005	0.262775	0.0562435	0.503226
ADAM8	0.00334571	0.508399	0.457689	0.519832	0.317107	0.0562973	0.503226
LYST	0.742456	0.774677	0.275169	0.00186914	0.434036	0.0563153	0.503226
C24H18orf42	0.528972	0.0335187	0.530468	0.791275	0.0173626	0.0565351	0.504493
POLR2G	0.301951	0.0191298	0.618624	0.648916	0.0557056	0.0565221	0.504493
LOC101902093	0.1038	0.463403	0.523575	0.585297	0.00878984	0.0566285	0.504985
LOC786867	0.0222772	0.217423	0.546415	0.567733	0.0863615	0.0566812	0.505113
NOD2	0.47772	0.527836	0.505216	0.918315	0.00111243	0.056782	0.505329
PER2-2	0.683939	0.54328	0.449768	0.00229427	0.339409	0.0567807	0.505329
DDX51	0.20957	0.0579462	0.0900777	0.518859	0.229573	0.0568242	0.505364
POLD2	0.717568	0.0499067	0.309569	0.344031	0.034468	0.0571334	0.506066
DGKZ	0.12777	0.0474098	0.6759	0.529387	0.0605572	0.0570792	0.506066
TBKBP1	0.778249	0.0300461	0.398673	0.195993	0.0719273	0.0571225	0.506066
MTHFS	0.751271	0.1471	0.758103	0.0209337	0.0749181	0.0571155	0.506066
WBP1	0.496664	0.0406585	0.0828717	0.37676	0.208097	0.0570655	0.506066
C29H11orf73	0.215996	0.170906	0.0564325	0.152862	0.411857	0.0570517	0.506066
ALKBH4	0.543536	0.0177344	0.262642	0.660133	0.0788507	0.0572181	0.506476
RPS20	0.904196	0.0346209	0.809374	0.568435	0.00940305	0.0581803	0.506585
LEPREL2	0.0580137	0.470181	0.561309	0.875429	0.0100598	0.0580258	0.506585
LSM10	0.938893	0.0509047	0.849327	0.307386	0.0106864	0.0576316	0.506585
EPN1	0.430131	0.0258696	0.939024	0.958697	0.0132913	0.0575791	0.506585
RPL29	0.566193	0.0329742	0.757728	0.42578	0.0225897	0.0583479	0.506585
MGME1	0.707132	0.537306	0.948102	0.0162246	0.0233635	0.0584745	0.506585
ZNF335	0.650955	0.145434	0.624059	0.0646513	0.0357729	0.0584979	0.506585
ZNF84	0.143005	0.750603	0.118586	0.258769	0.040324	0.0574948	0.506585
AP1M1	0.671138	0.0303403	0.152571	0.952556	0.0450751	0.0576452	0.506585
PTPN23	0.177987	0.148348	0.526543	0.177902	0.0548762	0.0582595	0.506585
PSMB6	0.223941	0.0240143	0.435616	0.909646	0.0627623	0.0577384	0.506585
DNLZ	0.462148	0.0185797	0.707417	0.333839	0.0662324	0.0578868	0.506585
ACAA1	0.188709	0.0164307	0.984919	0.650567	0.067733	0.057955	0.506585
IFT27	0.474334	0.0301703	0.360752	0.336497	0.0777737	0.0580975	0.506585
FGD1	0.277506	0.191594	0.130522	0.16616	0.118242	0.0584209	0.506585
NME2	0.118138	0.0763234	0.668373	0.179218	0.124702	0.057986	0.506585
NR1H2	0.385928	0.121519	0.0844679	0.252532	0.132922	0.0575336	0.506585
SEMA3F	0.0611494	0.11728	0.657931	0.196889	0.145226	0.0580465	0.506585
GLYCTK	0.526506	0.116302	0.11241	0.132509	0.148211	0.0581165	0.506585
XDH	0.399588	0.630092	0.0229374	0.144008	0.164259	0.0584898	0.506585
SNAP29	0.193765	0.147993	0.185708	0.122427	0.209158	0.058426	0.506585
REV3L	0.257153	0.314751	0.737099	0.00796342	0.277908	0.0572858	0.506585
METTL11B	0.485764	0.562031	0.00366938	0.485019	0.280272	0.0583782	0.506585
PLEKHG5	0.106847	0.212389	0.260655	0.0728813	0.312239	0.0579648	0.506585
CUEDC1	0.403482	0.0929932	0.0575723	0.184312	0.342316	0.0584072	0.506585
LGALSL	0.455007	0.0351362	0.211672	0.0841422	0.471797	0.0578951	0.506585
PPRC1	0.572596	0.206979	0.150997	0.0151753	0.49365	0.0578214	0.506585
WDR67	0.412621	0.11835	0.32018	0.0162481	0.524117	0.0575814	0.506585
TMEM120B	0.239063	0.13886	0.153717	0.0398018	0.656118	0.0576101	0.506585
ARMCX4	0.621867	0.0145653	0.0242022	0.737955	0.82918	0.0578418	0.506585
ACSF3	0.0198877	0.0400381	0.858123	0.23296	0.851731	0.0582205	0.506585
SLC25A30	0.0166228	0.380018	0.0492611	0.48351	0.882024	0.0574644	0.506585
PLIN5	0.248237	0.00677867	0.203703	0.416368	0.925801	0.0573113	0.506585
TRIM11	0.281122	0.0874876	0.123437	0.662395	0.0680438	0.0585487	0.506692
TIGD5	0.141193	0.0494895	0.94271	0.767491	0.0271356	0.0586412	0.506827
CASP8	0.729311	0.0385099	0.533076	0.0272906	0.335523	0.0586159	0.506827
NPRL2	0.519287	0.0268497	0.374594	0.876043	0.0301737	0.0588677	0.506856
FAM131A	0.309973	0.0633802	0.404764	0.24562	0.0710652	0.0590613	0.506856
RAB11B	0.700318	0.0509564	0.159605	0.312848	0.0778254	0.0590277	0.506856
HHATL	0.575753	0.0263647	0.48349	0.219552	0.0856015	0.058835	0.506856
LOC789200	0.300502	0.0337482	0.233352	0.611353	0.0958833	0.0590401	0.506856
CDH4	0.104751	0.366916	0.390582	0.0806176	0.113502	0.0586868	0.506856
LOC785503	0.31385	0.140028	0.125734	0.183479	0.136795	0.0590318	0.506856
GMDS	0.759967	0.0637832	0.474046	0.0438474	0.137786	0.0590672	0.506856
LOC789335	0.960282	0.148363	0.399698	0.00788994	0.307792	0.0589276	0.506856
TINAGL1	0.299145	0.264013	0.129921	0.0168411	0.799402	0.0588893	0.506856
PODXL	0.375584	0.244349	0.132136	0.0125994	0.905697	0.0589512	0.506856
PMM1	0.810925	0.0364501	0.930328	0.0987991	0.0512618	0.0591826	0.506857
CMTM4	0.348788	0.931727	0.122748	0.0631101	0.05525	0.0591356	0.506857
FRAS1	0.0191765	0.426548	0.0958591	0.245827	0.721983	0.0591548	0.506857
GLTSCR2	0.114602	0.0925912	0.831019	0.453655	0.0349183	0.0592897	0.507116
ORAI1	0.959084	0.0459537	0.387892	0.19252	0.0424005	0.0592551	0.507116
GDPD5	0.912672	0.143548	0.175575	0.758367	0.00806444	0.0595462	0.507335
LOC101905238	0.225527	0.130325	0.0905878	0.99538	0.0530074	0.0594956	0.507335
EGFL8	0.530573	0.716437	0.0684649	0.0466	0.115799	0.059484	0.507335
NIPAL2	0.643438	0.58558	0.0189084	0.0465909	0.42234	0.0594195	0.507335
QDPR	0.393455	0.0364891	0.12498	0.151754	0.515363	0.0594563	0.507335
DNAJB1	0.0311434	0.185032	0.108453	0.251861	0.892953	0.0595141	0.507335
SUPT5H	0.291792	0.228898	0.139844	0.0775148	0.194849	0.0596477	0.507872
USP20	0.198573	0.0370284	0.767746	0.944962	0.0265337	0.0597684	0.507902
WDR25	0.836455	0.0684244	0.307898	0.272138	0.0295593	0.0598237	0.507902
TNNI2	0.994558	0.0275209	0.191381	0.152579	0.177349	0.0598212	0.507902
LOC506181	0.0369637	0.84641	0.0770813	0.268509	0.218589	0.0597689	0.507902
C7H19orf80	0.863672	0.327665	0.0212024	0.0375147	0.630112	0.0598438	0.507902
EGFL7	0.0506071	0.0366961	0.806228	0.559089	0.170151	0.0599967	0.508036
NDUFS5	0.745372	0.0559007	0.244876	0.0582894	0.239597	0.0600137	0.508036
ALS2CL	0.507429	0.0961918	0.151599	0.0292534	0.657603	0.0599752	0.508036
ARAP3	0.198607	0.198521	0.092918	0.0514137	0.754165	0.0598993	0.508036
PIGA	0.780644	0.708809	0.258572	0.841027	0.00118971	0.0601827	0.508561
KIAA1671	0.585877	0.416737	0.343855	0.31342	0.00543784	0.0601643	0.508561
MSL3	0.481969	0.212849	0.14744	0.0137682	0.687596	0.0601914	0.508561
PPP1R15A	0.349031	0.0831978	0.530909	0.378936	0.0245936	0.0603151	0.508955
ARHGEF18	0.232265	0.216471	0.294937	0.247738	0.0390704	0.0602788	0.508955
HTRA3	0.398092	0.230071	0.145312	0.0957509	0.112994	0.0603963	0.508989
TOX4	0.169534	0.7275	0.522764	0.0197445	0.113068	0.0603826	0.508989
PHPT1	0.935504	0.0261713	0.425464	0.47592	0.0290847	0.0604462	0.509083
PSTK	0.248305	0.199227	0.373157	0.179483	0.0436799	0.0605816	0.509573
KAT8	0.182073	0.0997482	0.480418	0.265208	0.0624824	0.0605464	0.509573
PDZD9	0.645715	0.243344	0.054005	0.28742	0.059769	0.0608499	0.511178
NFIL3	0.726214	0.443164	0.262594	0.0209161	0.0824423	0.0608376	0.511178
MTSS1L	0.0719963	0.384296	0.873338	0.543816	0.0111324	0.0609788	0.511935
POMT2	0.312152	0.115993	0.457256	0.890953	0.00995609	0.061124	0.512004
PPP1R13L	0.441747	0.0947697	0.654043	0.351484	0.0154831	0.0616657	0.512004
BTBD6	0.579194	0.0883167	0.386998	0.384316	0.0195724	0.0616397	0.512004
RNF181	0.893025	0.0286396	0.732024	0.283963	0.0275697	0.0610513	0.512004
KIAA1211	0.524518	0.473568	0.0236009	0.893906	0.0283503	0.0615546	0.512004
PRODH	0.679188	0.106763	0.0654958	0.746072	0.0418499	0.061484	0.512004
LIN37	0.689044	0.0385942	0.129221	0.914436	0.0473061	0.0615762	0.512004
LPPR2	0.0156033	0.292724	0.684661	0.584923	0.0807317	0.0613289	0.512004
JRK	0.169115	0.0693004	0.37273	0.386974	0.0873841	0.0613403	0.512004
RNASEH2C	0.470327	0.0355586	0.122009	0.780508	0.0927781	0.0613518	0.512004
LRIG3	0.855263	0.454908	0.0150397	0.239523	0.105375	0.0613336	0.512004
DDB1	0.77829	0.182023	0.0531929	0.150832	0.130283	0.0614328	0.512004
PDLIM7	0.522673	0.0162341	0.328224	0.264223	0.201766	0.0615312	0.512004
HKR1	0.483384	0.733158	0.132362	0.00942546	0.336149	0.0615688	0.512004
LIX1L	0.50977	0.983297	0.0569571	0.00941333	0.546037	0.0610959	0.512004
SLC12A9	0.266705	0.208947	0.0753289	0.0647882	0.548177	0.0616858	0.512004
EIF4A1	0.101316	0.225884	0.410415	0.0239648	0.661365	0.0616305	0.512004
NFKBIA	0.651473	0.163814	0.00455277	0.432576	0.70483	0.0614471	0.512004
C8G	0.90908	0.0063431	0.385362	0.988984	0.0679819	0.0617644	0.512334
TMTC1	0.86748	0.555328	0.0430146	0.0826927	0.0876293	0.0619533	0.512952
C5H12orf45	0.0194666	0.17301	0.906712	0.290248	0.169421	0.0619556	0.512952
LAMA2	0.0275142	0.424367	0.534665	0.0323219	0.743081	0.061899	0.512952
NAV1	0.324736	0.347515	0.879488	0.944865	0.0016634	0.0634013	0.512987
LOC100847509	0.918181	0.4479	0.473798	0.0625056	0.0126324	0.0628737	0.512987
RPS19	0.97523	0.0212766	0.62969	0.803136	0.0149884	0.0637185	0.512987
WDR62	0.316742	0.509853	0.0986298	0.61839	0.0156197	0.0628727	0.512987
LOC523963	0.3309	0.0394629	0.727135	0.933621	0.0177282	0.0636878	0.512987
RPS16	0.548061	0.0216148	0.726788	0.613543	0.029733	0.0636644	0.512987
BRF1	0.530418	0.0449944	0.467656	0.367677	0.0370587	0.0624325	0.512987
ECSIT	0.751581	0.0720658	0.0760469	0.987975	0.0371105	0.0621691	0.512987
PIGT	0.868979	0.128677	0.226664	0.166053	0.0374389	0.0637879	0.512987
GRTP1	0.537028	0.0481338	0.188774	0.816674	0.0381328	0.0624044	0.512987
LRRN2	0.431315	0.136108	0.204616	0.314552	0.04083	0.0629774	0.512987
THRB	0.612087	0.344477	0.0479794	0.333365	0.0460754	0.0632528	0.512987
PPP1R14C-2	0.0949672	0.477412	0.891615	0.0676121	0.055783	0.0625295	0.512987
RPS10	0.978884	0.0218855	0.836157	0.132871	0.0636318	0.0622776	0.512987
TCEA2	0.892067	0.020822	0.196032	0.631631	0.0683818	0.0637158	0.512987
FAM160B2	0.944372	0.03241	0.548701	0.121512	0.0754374	0.0628964	0.512987
FKBP4	0.401777	0.0667129	0.124506	0.513829	0.0918744	0.0637823	0.512987
HOXB2	0.120426	0.926125	0.323758	0.0432928	0.0986224	0.0629524	0.512987
KLHL21	0.603428	0.089794	0.875738	0.0330759	0.100021	0.0636447	0.512987
PSMC4	0.0369655	0.104689	0.375366	0.990451	0.107861	0.0632027	0.512987
TICAM2	0.60019	0.184613	0.649974	0.0191374	0.110483	0.0624819	0.512987
POLR2J	0.324552	0.0193943	0.216382	0.967348	0.115788	0.0625518	0.512987
NDRG1	0.3028	0.78281	0.264231	0.0216291	0.116033	0.0636948	0.512987
GPANK1	0.0964877	0.0385352	0.634158	0.477513	0.139932	0.0637851	0.512987
CLIP4	0.246533	0.44912	0.288734	0.0338335	0.141763	0.0627456	0.512987
ARHGAP1	0.216425	0.164146	0.216697	0.131996	0.149788	0.0624647	0.512987
LMF1	0.122798	0.0167225	0.92781	0.484753	0.168644	0.0633432	0.512987
LOC101905969	0.00701554	0.587075	0.400173	0.539173	0.177134	0.0637497	0.512987
C28H10orf71	0.173498	0.244326	0.409332	0.0463746	0.190087	0.0626519	0.512987
TPX2	0.519935	0.667626	0.0202786	0.100606	0.217676	0.0629481	0.512987
DUPD1	0.754514	0.0398825	0.263605	0.0797165	0.24569	0.0632461	0.512987
SPRED1	0.712387	0.828033	0.0058278	0.166777	0.270992	0.0632479	0.512987
CDK12	0.481363	0.562447	0.0286218	0.0711529	0.284777	0.0636535	0.512987
SNRNP70	0.307784	0.0519996	0.301164	0.100563	0.316431	0.0627561	0.512987
USP42	0.337937	0.985303	0.21184	0.00598405	0.361726	0.0625833	0.512987
LSP1	0.0132291	0.0585811	0.817202	0.648061	0.372102	0.0625928	0.512987
ERAP2	0.986421	0.803784	0.0065094	0.076798	0.394694	0.0635122	0.512987
ZMYM3	0.1204	0.229522	0.072116	0.188106	0.41665	0.0634506	0.512987
SERPINI1	0.00899166	0.289438	0.177203	0.748209	0.456035	0.0637367	0.512987
SETMAR	0.0532408	0.182552	0.257087	0.132098	0.467605	0.0629949	0.512987
CHST3	0.121279	0.120198	0.14649	0.151573	0.476248	0.0629475	0.512987
TBX3	0.837894	0.231739	0.492662	0.00266905	0.610251	0.0633574	0.512987
LOC521083	0.168097	0.649905	0.0363554	0.0579859	0.670572	0.0630178	0.512987
FAM26E	0.341476	0.0427523	0.126444	0.108108	0.788053	0.0637138	0.512987
HSPA6	0.0451931	0.612217	0.0276456	0.249782	0.804808	0.0628518	0.512987
IFT43	0.557095	0.00998009	0.226805	0.144264	0.83894	0.0625674	0.512987
CLEC14A	0.00122414	0.999952	0.566273	0.24035	0.927853	0.063054	0.512987
ZBTB20	0.471471	0.114666	0.812356	0.00385861	0.932175	0.0638859	0.513462
SYNGR2	0.558942	0.0621466	0.509955	0.870326	0.0102807	0.0640155	0.513471
RNF123	0.283387	0.125559	0.603885	0.233415	0.0316382	0.0640604	0.513471
ADAMTSL2	0.706105	0.0954078	0.357823	0.131659	0.0500217	0.0640789	0.513471
LOC784866	0.611904	0.476231	0.0305901	0.18291	0.0972903	0.0640483	0.513471
ELAC1	0.512584	0.438463	0.355409	0.00497498	0.399526	0.0640817	0.513471
ZNF598	0.216269	0.0527314	0.853517	0.614629	0.0266378	0.0642268	0.514321
LOC100849074	0.219842	0.048604	0.887418	0.981111	0.0171852	0.0643516	0.515008
MMS19	0.915552	0.0471654	0.197505	0.979739	0.0191918	0.0644707	0.515336
RPL3L	0.474997	0.035957	0.230661	0.447463	0.0909028	0.0644412	0.515336
LOC100847883	0.132624	0.899625	0.228436	0.12152	0.048691	0.0646892	0.516144
EHMT2	0.103913	0.0851302	0.279368	0.876338	0.0743352	0.064622	0.516144
ZSWIM8	0.280983	0.182883	0.418768	0.0461208	0.162371	0.0646609	0.516144
KIAA0415	0.369906	0.0961082	0.308285	0.696095	0.0211653	0.0647391	0.51623
TRAP1	0.404376	0.277995	0.251854	0.980585	0.00583984	0.0648976	0.516396
HMBS	0.0980728	0.321116	0.755725	0.137234	0.049549	0.0648269	0.516396
KHNYN	0.12328	0.266632	0.928523	0.0597291	0.0889766	0.0649159	0.516396
H2AFX	0.471323	0.0275296	0.254145	0.504875	0.0974279	0.0649166	0.516396
C7H5orf15	0.121018	0.695691	0.719271	0.0141917	0.189189	0.0650087	0.516817
SIK3	0.615319	0.467706	0.27799	0.024673	0.082732	0.0651815	0.517879
SMTN	0.899171	0.0586899	0.109147	0.398781	0.0712692	0.0652775	0.518137
NOTCH1	0.0670511	0.463813	0.387235	0.0259793	0.523446	0.0652926	0.518137
RASL10B	0.397856	0.3317	0.0904693	0.11202	0.122889	0.0654339	0.518946
LONP1	0.101114	0.12713	0.681173	0.399669	0.047292	0.0657095	0.519005
PHF8	0.634033	0.354306	0.147708	0.0721811	0.069114	0.0657167	0.519005
FAM65B	0.0836557	0.654653	0.166065	0.0904347	0.200901	0.0656455	0.519005
CHERP	0.2118	0.227118	0.185431	0.0774457	0.238726	0.0655686	0.519005
PRKAB1	0.486156	0.114807	0.0155658	0.515822	0.367648	0.0655312	0.519005
LRRC8C	0.598308	0.234754	0.00447214	0.356063	0.739086	0.0656611	0.519005
CYB561	0.931265	0.0999008	0.0494857	0.0391091	0.914137	0.0654915	0.519005
RPL8	0.966471	0.0162674	0.876435	0.529203	0.022785	0.0658642	0.519858
SAT2	0.172819	0.0154958	0.255494	0.785666	0.310674	0.0660685	0.521159
BTBD2	0.384522	0.047595	0.532864	0.297203	0.0578901	0.0662546	0.522002
TJP2	0.0749153	0.0393322	0.454493	0.214412	0.584033	0.0662339	0.522002
MAP3K12	0.340816	0.471375	0.773332	0.560942	0.00242861	0.066602	0.522111
LOC100848886	0.457635	0.835855	0.839899	0.0571978	0.00930144	0.0669982	0.522111
SNAPC2	0.705745	0.0469524	0.963347	0.386673	0.0139658	0.0673417	0.522111
ZNF771	0.372491	0.0539585	0.837438	0.392595	0.0262078	0.067529	0.522111
LOC100848780	0.632552	0.0417377	0.932212	0.254792	0.0277561	0.0677331	0.522111
UBAC1	0.429381	0.0991797	0.217943	0.563854	0.0330264	0.0674479	0.522111
TMEM223	0.816668	0.0733561	0.526629	0.161227	0.0340086	0.0674831	0.522111
RNASEK	0.988208	0.0175552	0.47856	0.500824	0.0414118	0.0672953	0.522111
FAM104A	0.29872	0.998663	0.0793088	0.173972	0.0417983	0.067262	0.522111
TCEAL8	0.32627	0.821818	0.0537729	0.272277	0.0442291	0.0676348	0.522111
PSMA5	0.16936	0.0646558	0.399186	0.86948	0.0456597	0.0676115	0.522111
STUB1	0.358848	0.0397077	0.358149	0.678653	0.0497105	0.0672902	0.522111
MRPL4	0.267309	0.148398	0.359411	0.208174	0.0579864	0.0672752	0.522111
LEMD2	0.357066	0.0406961	0.874685	0.217577	0.0620822	0.0671773	0.522111
STX8	0.204359	0.0401303	0.857477	0.359016	0.0686675	0.0675712	0.522111
TRIM65	0.0252756	0.123902	0.830276	0.926566	0.0700294	0.0664759	0.522111
TYSND1	0.11426	0.0443201	0.932768	0.429138	0.0844942	0.0670805	0.522111
FZD9	0.867358	0.0200706	0.140839	0.598786	0.116721	0.0670999	0.522111
DNTTIP1	0.351113	0.0615731	0.403424	0.167639	0.118589	0.0675771	0.522111
STXBP2	0.178958	0.0609256	0.326344	0.401627	0.121026	0.0674753	0.522111
NENF	0.546901	0.0056315	0.412432	0.851939	0.156703	0.0666799	0.522111
ACSS1	0.209408	0.0363113	0.10971	0.955731	0.213207	0.0667769	0.522111
MYL2	0.566938	0.0127414	0.307761	0.346416	0.22531	0.0676076	0.522111
PRRG3	0.27141	0.0199542	0.315768	0.430199	0.235483	0.0675434	0.522111
C3	0.001938	0.393699	0.879508	0.978767	0.264986	0.0677308	0.522111
C11H2orf18	0.960385	0.350854	0.00269975	0.685096	0.274131	0.0669795	0.522111
TNFAIP1	0.844533	0.10557	0.0306024	0.222192	0.286117	0.0675927	0.522111
TMTC2	0.374985	0.0956187	0.218025	0.0713038	0.30619	0.0669389	0.522111
SMEK1	0.877612	0.677453	0.0118543	0.076459	0.312852	0.0664449	0.522111
CCDC107	0.92666	0.0415102	0.0643326	0.185825	0.366249	0.0664046	0.522111
COQ5	0.150091	0.269452	0.0775506	0.137074	0.396714	0.0669099	0.522111
LOC100848883	0.0175676	0.130331	0.437249	0.288383	0.602332	0.0676967	0.522111
RSAD2	0.998502	0.00433681	0.337701	0.176242	0.657357	0.0666422	0.522111
LOC519654	0.0725494	0.287741	0.0276755	0.443456	0.669232	0.0671238	0.522111
USP54	0.701634	0.675634	0.0018172	0.278357	0.710166	0.0668479	0.522111
FOS	0.478968	0.971989	0.00164158	0.307939	0.732067	0.0673182	0.522111
TBX2	0.00809862	0.196683	0.38959	0.272675	0.999852	0.0665872	0.522111
LOC521656	0.00265977	0.36167	0.297791	0.754318	0.808029	0.0678614	0.522794
MAMLD1	0.460259	0.310139	0.3918	0.861532	0.0036745	0.0684311	0.524731
PSMD8	0.365493	0.0713416	0.510394	0.76423	0.0173603	0.0683189	0.524731
TMEM219	0.68955	0.0239579	0.567995	0.773989	0.0243549	0.0683919	0.524731
CSAD	0.699726	0.732685	0.0490647	0.190359	0.0367656	0.0681983	0.524731
ZBTB5	0.414982	0.699408	0.0415175	0.136153	0.107576	0.0683026	0.524731
BMP4	0.124031	0.297408	0.0720486	0.255327	0.2609	0.0684295	0.524731
LOC101904677	0.497558	0.0735634	0.208757	0.0736274	0.314291	0.0683766	0.524731
TMEM79	0.076943	0.295777	0.0807914	0.172935	0.554704	0.0682749	0.524731
OSR2	0.589048	0.133337	0.695337	0.529184	0.00635635	0.0699618	0.525149
CTSD	0.556409	0.0687765	0.913287	0.33672	0.0157465	0.0703278	0.525149
B3GALT6	0.976247	0.316707	0.133077	0.252148	0.0176149	0.0697445	0.525149
UCHL1	0.533962	0.906777	0.0613742	0.301783	0.0199499	0.0688617	0.525149
PPDPF	0.757961	0.0389567	0.443312	0.669201	0.0206157	0.069249	0.525149
BCS1L	0.327949	0.0731911	0.61812	0.468319	0.0256388	0.0686854	0.525149
SHMT2	0.18512	0.121777	0.362783	0.827207	0.026779	0.0693814	0.525149
CENPB	0.263014	0.0665253	0.664534	0.546811	0.0289561	0.0700532	0.525149
UFSP1	0.63247	0.100663	0.168229	0.53654	0.0311282	0.0688553	0.525149
DHX16	0.264906	0.258115	0.492512	0.120334	0.0449252	0.069585	0.525149
ECI1	0.676719	0.0596365	0.358958	0.264762	0.0467627	0.0689651	0.525149
ARSG-2	0.41705	0.0476467	0.524651	0.349573	0.0498894	0.0695311	0.525149
RABGGTA	0.873449	0.0144527	0.389346	0.713983	0.0528428	0.0703569	0.525149
C7H19orf70	0.946481	0.0420075	0.853729	0.101275	0.0531921	0.0697684	0.525149
CCDC97	0.27318	0.0930598	0.228688	0.568083	0.0558446	0.0701294	0.525149
TMEM203	0.584616	0.0901483	0.0733276	0.709853	0.0649332	0.068681	0.525149
QTRT1	0.560719	0.0262177	0.217404	0.804484	0.0697072	0.068935	0.525149
ZNF836	0.726888	0.252192	0.016023	0.816454	0.0768113	0.0700765	0.525149
ADCK4	0.873085	0.0536606	0.0614224	0.817532	0.0773092	0.0695443	0.525149
LOC100126544	0.301646	0.0129666	0.817018	0.710632	0.0796445	0.0693124	0.525149
ZNF513	0.974279	0.13868	0.0295505	0.5638	0.0812378	0.0697722	0.525149
ITFG3	0.620638	0.0178619	0.207292	0.947337	0.0833517	0.0694476	0.525149
FBXL18	0.775554	0.142508	0.486928	0.0305568	0.109114	0.0689828	0.525149
KCTD11	0.35901	0.156731	0.193389	0.150462	0.112451	0.0700558	0.525149
PTAR1	0.733832	0.600293	0.0161852	0.221581	0.117282	0.0703224	0.525149
CERS4	0.714084	0.557369	0.115073	0.0302665	0.128343	0.0686305	0.525149
MXD4	0.249837	0.0312872	0.776432	0.235365	0.129467	0.0702435	0.525149
PPP2R4	0.504655	0.0220082	0.392767	0.315399	0.131935	0.0694636	0.525149
LOC786966	0.17096	0.207916	0.640342	0.0609909	0.133316	0.070274	0.525149
GJA5	0.82528	0.0839436	0.0429132	0.45861	0.134308	0.069828	0.525149
DYNLL1	0.643572	0.0514088	0.0993077	0.398031	0.140918	0.0700959	0.525149
C21H15orf39	0.62929	0.0665435	0.241743	0.117834	0.153821	0.0699119	0.525149
HSD17B11	0.125163	0.322504	0.72439	0.0395033	0.156192	0.0692091	0.525149
EMC6	0.687336	0.106614	0.293658	0.0518896	0.163519	0.0697077	0.525149
CUL9	0.0746775	0.119998	0.434091	0.261602	0.176166	0.0689451	0.525149
SLBP	0.710082	0.418759	0.274874	0.0124016	0.17682	0.0689361	0.525149
HINT3	0.868875	0.3891	0.0249901	0.114427	0.187593	0.0694248	0.525149
LOC100138474	0.598565	0.578818	0.161416	0.0145455	0.223389	0.0695075	0.525149
HNRNPAB	0.40579	0.660492	0.00981367	0.285059	0.2445	0.0698751	0.525149
ACVR2B	0.0195535	0.179852	0.19644	0.840906	0.318868	0.0703114	0.525149
LOC788201	0.924252	0.98934	0.0108775	0.0547758	0.33248	0.0693759	0.525149
LOC101903023	0.269616	0.627802	0.0163321	0.194148	0.333009	0.0688207	0.525149
LBR	0.408157	0.303943	0.0247624	0.178834	0.334842	0.0700187	0.525149
LOC101903835	0.395478	0.633054	0.208856	0.00977741	0.354211	0.0693643	0.525149
ASXL1	0.194537	0.261937	0.176877	0.0564682	0.36248	0.07014	0.525149
UQCRH	0.771658	0.281895	0.463356	0.00255764	0.699699	0.0691998	0.525149
PDZK1	0.0932705	0.364549	0.201565	0.027552	0.971226	0.0698919	0.525149
CCDC61	0.324427	0.141188	0.408251	0.231101	0.0431113	0.0705548	0.526235
ZNF827	0.33778	0.497172	0.0430301	0.549102	0.047073	0.0706621	0.526235
RGN	0.00284052	0.516662	0.638217	0.603078	0.330444	0.0706336	0.526235
HSD11B1L	0.543869	0.344585	0.0372754	0.0299602	0.891343	0.0706101	0.526235
DPM2	0.360423	0.0566218	0.0674849	0.892721	0.152113	0.0707154	0.526335
TMEM102	0.239788	0.0118289	0.501784	0.244081	0.542475	0.0710394	0.528448
LGMN	0.138805	0.0708717	0.431738	0.798771	0.055813	0.0712405	0.528762
CCS	0.575487	0.0313714	0.260912	0.672718	0.0597551	0.0712419	0.528762
SLC29A2	0.796609	0.0323849	0.0300762	0.821655	0.296338	0.0711455	0.528762
TACC2	0.439101	0.488371	0.260589	0.00672197	0.50405	0.071239	0.528762
INO80B	0.608655	0.0368913	0.754289	0.268269	0.0418014	0.071372	0.529132
SLX1A	0.988005	0.0964097	0.0860409	0.197384	0.117306	0.0713346	0.529132
VEGFA	0.287721	0.845591	0.0859238	0.273069	0.0334914	0.071653	0.529194
RHBDD2	0.561825	0.0441035	0.760689	0.179804	0.0562795	0.0715524	0.529194
RAB40C	0.102658	0.0545636	0.462163	0.847334	0.0868763	0.0715146	0.529194
SHF	0.701063	0.00443625	0.441271	0.504956	0.276709	0.0717817	0.529194
CASP4	0.326133	0.621903	0.301446	0.00874325	0.356018	0.0714581	0.529194
PPP1R3C	0.9162	0.316339	0.00990801	0.181502	0.367241	0.0717034	0.529194
GSTT1	0.0736215	0.0223611	0.785372	0.217218	0.679746	0.0715904	0.529194
INPP5D	0.559841	0.342783	0.150502	0.00876709	0.754434	0.0716188	0.529194
BRK1	0.596261	0.0451245	0.415725	0.0190515	0.899315	0.0717563	0.529194
DACT1	0.0789326	0.872679	0.0277494	0.103925	0.963991	0.0717228	0.529194
JUND	0.584206	0.160007	0.0592372	0.169504	0.205365	0.0720043	0.529947
PXN	0.324869	0.231568	0.163535	0.0705941	0.221921	0.0720001	0.529947
DGKH	0.221427	0.0290691	0.142074	0.272866	0.771379	0.0719437	0.529947
TMEM37	0.434553	0.308214	0.180415	0.63207	0.0126466	0.0720935	0.530012
RPS17	0.934704	0.0228528	0.560172	0.18584	0.0868491	0.0720868	0.530012
C3H1orf85	0.915448	0.168226	0.758816	0.875464	0.00190308	0.0724365	0.530049
SMPD1	0.947617	0.0852318	0.550329	0.55672	0.00785848	0.0723841	0.530049
TUBGCP2	0.996875	0.0527361	0.319446	0.561267	0.0206092	0.0723387	0.530049
LUC7L2	0.668146	0.874306	0.00815331	0.441677	0.092603	0.0724603	0.530049
MPG	0.239986	0.0317685	0.391824	0.685984	0.0948207	0.0723501	0.530049
CHCHD7	0.558158	0.0426523	0.248656	0.121229	0.270533	0.0723137	0.530049
ATRNL1	0.277196	0.228992	0.00709825	0.975292	0.44274	0.0724049	0.530049
TSPAN14	0.0655465	0.154094	0.103752	0.370914	0.500344	0.072388	0.530049
CYP2R1	0.391929	0.154333	0.252805	0.0142736	0.890369	0.0723565	0.530049
DNAJC5	0.630449	0.158185	0.0510903	0.984599	0.0389429	0.072584	0.530072
TTC30A	0.63188	0.107526	0.345789	0.0582462	0.142728	0.0725737	0.530072
LOC101902555	0.0450026	0.0950116	0.155361	0.626914	0.468318	0.0725106	0.530072
PPP1R12C	0.105452	0.108213	0.997038	0.286703	0.0599546	0.0726304	0.530117
C21H14orf2	0.644805	0.0363839	0.708525	0.042547	0.276815	0.0726748	0.530148
NADK	0.0569899	0.307826	0.548845	0.0340714	0.598558	0.0728046	0.530802
GGT1	0.629811	0.0366365	0.246016	0.559331	0.0620267	0.0729333	0.531251
ELF4	0.518944	0.418656	0.756882	0.00177813	0.67375	0.0729468	0.531251
HMGN5	0.757214	0.888986	0.382345	0.173571	0.00462263	0.0750226	0.531707
C5H12orf39	0.159688	0.845215	0.91525	0.308792	0.00524472	0.0736205	0.531707
ELK1	0.592529	0.26891	0.283602	0.606347	0.00732176	0.0737413	0.531707
C23H6orf108	0.655421	0.0316519	0.825012	0.978489	0.0122258	0.0746414	0.531707
USE1	0.651564	0.122008	0.195781	0.932321	0.0137213	0.0734097	0.531707
ST3GAL1	0.929766	0.132492	0.216865	0.513649	0.0148186	0.0743363	0.531707
SPINT2	0.430371	0.218847	0.243934	0.560052	0.0160516	0.0750295	0.531707
RPS5	0.851872	0.0233416	0.660863	0.862568	0.0180789	0.0746788	0.531707
RPS15	0.930708	0.0273971	0.762233	0.499254	0.0205941	0.0735701	0.531707
KCNMB1	0.333527	0.516329	0.169112	0.331519	0.0209931	0.0741929	0.531707
HTT	0.148662	0.12905	0.67538	0.732715	0.0211385	0.0737566	0.531707
WDR81	0.490524	0.121967	0.334792	0.383089	0.0267326	0.0747238	0.531707
SCARF2	0.158062	0.158385	0.63424	0.376335	0.0340122	0.0743138	0.531707
IL4I1	0.526173	0.118679	0.170299	0.522509	0.0359401	0.0735417	0.531707
ELP5	0.74934	0.0587836	0.374397	0.329106	0.0379331	0.0748879	0.531707
RAB11FIP3	0.546031	0.148545	0.493035	0.114137	0.0450856	0.0748668	0.531707
CABIN1	0.187914	0.0985081	0.75275	0.31848	0.0459404	0.0744518	0.531707
HSPBP1	0.462438	0.0489091	0.251608	0.787145	0.046183	0.0751017	0.531707
RNF14	0.734887	0.388695	0.100003	0.13929	0.0510187	0.0742616	0.531707
ASNA1	0.221994	0.023846	0.973788	0.751984	0.0518198	0.0737982	0.531707
MGARP	0.584228	0.766223	0.148445	0.0569705	0.0546421	0.0750993	0.531707
RPL10	0.342188	0.073839	0.783531	0.171104	0.0595078	0.0739516	0.531707
SNX8	0.25576	0.0460478	0.416992	0.677719	0.0597356	0.0733466	0.531707
NARFL	0.864673	0.0284178	0.562523	0.236469	0.0625449	0.0745735	0.531707
GRB14	0.0107622	0.455051	0.900648	0.696856	0.0659893	0.0742249	0.531707
IFT20	0.202498	0.651801	0.067684	0.308873	0.0744355	0.0747812	0.531707
FAM98C	0.41789	0.243734	0.161401	0.164822	0.0753239	0.0745001	0.531707
PPARGC1A	0.11988	0.496391	0.0503277	0.82995	0.080117	0.0734172	0.531707
MACROD1	0.772936	0.0186606	0.168015	0.892059	0.0940282	0.0743205	0.531707
TMEM167B	0.649816	0.242106	0.31224	0.0372643	0.110198	0.0739832	0.531707
LMNA	0.794103	0.11802	0.798719	0.0222258	0.121766	0.0741718	0.531707
LOC101903725	0.211041	0.645403	0.0183914	0.66302	0.122578	0.07439	0.531707
THRSP	0.602342	0.248165	0.0341359	0.322794	0.122729	0.0740759	0.531707
LOC528332	0.0240333	0.988497	0.895904	0.076268	0.125302	0.0743492	0.531707
ESRRG	0.0173414	0.738091	0.105015	0.827585	0.185983	0.0751046	0.531707
CD320	0.957982	0.0136036	0.426881	0.181322	0.196784	0.0732767	0.531707
CD200	0.68552	0.11824	0.0238699	0.363511	0.290163	0.0744964	0.531707
TBC1D10A	0.398296	0.128817	0.055494	0.246267	0.290507	0.0744142	0.531707
TNFAIP8L2	0.130718	0.0100092	0.947766	0.516981	0.315544	0.0741072	0.531707
RPS27L	0.0151329	0.281346	0.328682	0.446275	0.320981	0.0737065	0.531707
RNASEH2B	0.591114	0.841542	0.0207727	0.0567847	0.340303	0.0735365	0.531707
DDX18	0.968588	0.325691	0.0333606	0.0533283	0.355921	0.0735522	0.531707
RPH3AL	0.0101519	0.333385	0.433492	0.346142	0.405561	0.0749045	0.531707
LYSMD3	0.134322	0.475873	0.371696	0.0166361	0.501329	0.0732009	0.531707
SMIM10	0.751488	0.506898	0.0186636	0.0537702	0.541207	0.0751057	0.531707
ACTC1	0.00913881	0.088599	0.942125	0.468826	0.555999	0.0733527	0.531707
SLC22A4	0.942989	0.153228	0.0929936	0.0256739	0.583724	0.0739067	0.531707
LOC100139916	0.235552	0.665214	0.19419	0.0105767	0.639487	0.074871	0.531707
DENND4C	0.473041	0.631412	0.00383463	0.271731	0.651636	0.0742197	0.531707
CASQ2	0.12572	0.405984	0.291784	0.0161737	0.821328	0.0731304	0.531707
CADM3	0.125953	0.288301	0.372038	0.0179964	0.833506	0.0741849	0.531707
LOC100848163	0.0560719	0.103297	0.0656228	0.560698	0.96091	0.0746501	0.531707
TRERF1	0.862406	0.681833	0.0111373	0.928955	0.0342933	0.0754798	0.532925
CLCNKA	0.122963	0.128532	0.716855	0.459153	0.0400487	0.0754169	0.532925
PPP1CA	0.672619	0.0645448	0.796445	0.137524	0.0438663	0.0754716	0.532925
SRBD1	0.931747	0.283015	0.244777	0.0625268	0.0515643	0.0753682	0.532925
DTWD1	0.691568	0.767869	0.361026	0.0129558	0.0838162	0.0753845	0.532925
PRICKLE3	0.0282803	0.197995	0.830869	0.279148	0.160957	0.0755668	0.533253
TSTA3	0.920201	0.0283339	0.790154	0.417779	0.0244273	0.0758263	0.534292
ZNF750	0.56441	0.820057	0.0189447	0.15943	0.150516	0.0758632	0.534292
RNF139	0.372664	0.934861	0.0674814	0.0470826	0.189716	0.0757734	0.534292
EPC1	0.526869	0.196868	0.0848576	0.105538	0.226581	0.075876	0.534292
EMP2	0.772563	0.149877	0.0179933	0.392369	0.258307	0.0760224	0.535037
LOC510078	0.729962	0.57481	0.00964319	0.31121	0.168223	0.0761649	0.535232
LOC101907812	0.260141	0.569362	0.389861	0.0122503	0.299498	0.0761719	0.535232
GNPDA2	0.18441	0.441312	0.0109897	0.470559	0.50292	0.0761279	0.535232
DKK2	0.636965	0.612034	0.0812323	0.872303	0.00771694	0.0764516	0.535931
CPNE2	0.42072	0.728178	0.277787	0.0112725	0.222523	0.0765152	0.535931
PFKFB4	0.798194	0.0608311	0.00716094	0.972755	0.630231	0.076449	0.535931
GALNT14	0.999559	0.0483637	0.352891	0.0165532	0.755295	0.0764762	0.535931
TMEM74B	0.793201	0.479829	0.000999395	0.706716	0.794077	0.0765124	0.535931
LOC101907710	0.0273508	0.22617	0.82598	0.0459005	0.908013	0.0764047	0.535931
LOC783202	0.105086	0.164597	0.0864318	0.802919	0.178263	0.0766234	0.536128
LYPLA2	0.471164	0.131293	0.331314	0.0246882	0.422904	0.0766245	0.536128
RPS9	0.57147	0.0252168	0.894744	0.665549	0.0249823	0.0767091	0.536151
MIR133A-2	0.835314	0.727401	0.00141343	0.848665	0.294073	0.076698	0.536151
MMP25	0.440151	0.312218	0.0122617	0.267439	0.476559	0.0767885	0.536421
AGTR1	0.597408	0.209581	0.843081	0.056076	0.0365193	0.0770868	0.537639
NT5DC2	0.413114	0.422098	0.0657247	0.46782	0.0403887	0.0771666	0.537639
KTI12	0.452396	0.255822	0.108392	0.390943	0.0441189	0.077129	0.537639
CSTB-2	0.752127	0.0544627	0.0458798	0.454753	0.253063	0.0771104	0.537639
TNFSF4	0.135539	0.409319	0.0288086	0.145275	0.929311	0.0770036	0.537639
GPRC5A	0.860108	0.210816	0.459099	0.528833	0.00497288	0.0776669	0.537732
EVL	0.914897	0.0426988	0.625867	0.754592	0.0117623	0.0772639	0.537732
ZNF593	0.744276	0.0263957	0.418804	0.838151	0.0315265	0.0773485	0.537732
LOC100337485	0.692465	0.0290701	0.384685	0.404775	0.069864	0.0776806	0.537732
NFKBIZ	0.876269	0.113346	0.277891	0.111088	0.0714676	0.07771	0.537732
CLEC11A	0.301105	0.250726	0.0570385	0.617131	0.0821873	0.0775589	0.537732
C9H12orf49	0.216776	0.069374	0.378443	0.362975	0.105096	0.0772846	0.537732
FEM1A	0.34848	0.0910145	0.112598	0.532817	0.114272	0.0773551	0.537732
PRELID1	0.611395	0.086987	0.173297	0.127526	0.186302	0.0776768	0.537732
LOC512486	0.693863	0.0688534	0.305858	0.0457462	0.327362	0.0776473	0.537732
CHRNA5	0.874215	0.323281	0.174373	0.00591389	0.751192	0.0776684	0.537732
DNAH11-2	0.00416405	0.543835	0.434519	0.254871	0.872042	0.0776205	0.537732
RBMS2	0.268492	0.546901	0.0072783	0.228116	0.89621	0.0775767	0.537732
FAM3A	0.195057	0.0489274	0.596902	0.234439	0.164346	0.0777855	0.537972
NDUFA2	0.805809	0.254249	0.116461	0.0375928	0.246188	0.0780656	0.539344
GBP5	0.997669	0.47001	0.404681	0.00209311	0.55558	0.0780339	0.539344
SHISA5	0.865259	0.221656	0.00337674	0.465211	0.733761	0.078117	0.539417
TVP23B	0.485686	0.981483	0.109445	0.0365063	0.116385	0.0782418	0.539995
MYOG	0.566903	0.163874	0.161141	0.27447	0.0540587	0.0783363	0.540365
NCDN	0.812544	0.0648457	0.46968	0.475903	0.0190343	0.0787645	0.541811
LOC618217	0.0454511	0.8082	0.402143	0.644869	0.0236269	0.0789508	0.541811
WIZ	0.485505	0.278269	0.26068	0.139845	0.0457721	0.0790253	0.541811
KPTN	0.875095	0.0294814	0.619139	0.271194	0.0516968	0.0787162	0.541811
ATG2A	0.409524	0.0750416	0.326663	0.411009	0.0543426	0.0787737	0.541811
VAMP5	0.606222	0.0270877	0.25566	0.665026	0.0807895	0.0790516	0.541811
CLCN7	0.218581	0.0515425	0.289705	0.700421	0.0987085	0.0790719	0.541811
PPP2R5D	0.754324	0.0601594	0.0805288	0.439777	0.139373	0.0787257	0.541811
MDC1	0.123568	0.404226	0.19073	0.153008	0.153274	0.0786086	0.541811
SEC61B	0.0170972	0.134112	0.591634	0.668792	0.248378	0.0790074	0.541811
RAB35	0.260101	0.236433	0.0375682	0.278731	0.349816	0.0789909	0.541811
CCNC	0.206157	0.977125	0.532595	0.00525531	0.399541	0.078992	0.541811
MYOD1	0.171707	0.450226	0.0227286	0.252984	0.507736	0.0790801	0.541811
BAP1	0.219131	0.181325	0.705102	0.271849	0.029722	0.0792196	0.542004
SERINC4	0.599142	0.560028	0.802368	0.0104237	0.080574	0.0791671	0.542004
DDA1	0.397239	0.0654546	0.0968207	0.470296	0.191249	0.0792315	0.542004
CSK	0.36043	0.0663103	0.478882	0.564059	0.0352275	0.0794374	0.542007
BCL7B	0.98507	0.122483	0.0957138	0.531683	0.0370153	0.0794065	0.542007
MOB3A	0.699583	0.157547	0.0879841	0.565704	0.0414376	0.0794159	0.542007
FDX1L	0.250576	0.0309807	0.0912994	0.418387	0.764515	0.079289	0.542007
B3GNT3	0.0619701	0.487695	0.00886589	0.951693	0.891771	0.0794336	0.542007
LOC100138326	0.171666	0.268317	0.0271581	0.473186	0.385342	0.079575	0.54241
GEMIN2	0.0785805	0.372731	0.019859	0.697615	0.562159	0.0795786	0.54241
SORL1	0.658807	0.917421	0.0178147	0.620647	0.0341883	0.0796525	0.542633
E2F4	0.804962	0.23322	0.259173	0.617443	0.00769047	0.0801797	0.542959
AUP1	0.375848	0.0589688	0.984693	0.543436	0.0193702	0.0799118	0.542959
FLAD1	0.830839	0.0454558	0.32392	0.938035	0.0200026	0.0798718	0.542959
GSTZ1	0.981626	0.0839061	0.134057	0.849821	0.0244906	0.079927	0.542959
MUS81	0.728835	0.0626576	0.135829	0.312826	0.11838	0.0799075	0.542959
OCIAD1	0.4517	0.881073	0.0237454	0.144038	0.1699	0.0802267	0.542959
C19H17orf70	0.0795982	0.0718517	0.28754	0.807005	0.174321	0.0802434	0.542959
CHMP3	0.785494	0.840546	0.486887	0.00396829	0.180966	0.080142	0.542959
NOP10	0.148231	0.126137	0.555509	0.0866824	0.255416	0.0799589	0.542959
PIH1D2	0.428735	0.340983	0.017548	0.262434	0.343632	0.0802433	0.542959
NCOA7	0.681919	0.510774	0.00762986	0.212682	0.405933	0.0798519	0.542959
LOC100847554	0.0129139	0.40348	0.191191	0.403066	0.574127	0.0800765	0.542959
FAM174B	0.0013924	0.929398	0.758359	0.296142	0.796578	0.0802767	0.542959
C6H4orf48	0.644728	0.0287055	0.129562	0.115822	0.830626	0.0801074	0.542959
LOC101907610	0.513322	0.109357	0.230814	0.534467	0.0335503	0.0804453	0.543282
RHBDD3	0.968556	0.013559	0.339419	0.999312	0.0522523	0.0805305	0.543282
ARHGEF6	0.131969	0.726761	0.036604	0.444156	0.149153	0.080494	0.543282
CYP19A1	0.143484	0.219688	0.642671	0.0584912	0.196238	0.0804845	0.543282
PCYOX1	0.0788416	0.565781	0.0873137	0.211042	0.282918	0.0804891	0.543282
SH3D19	0.866827	0.806234	0.90279	0.00106603	0.346615	0.0806074	0.543523
ATG4B	0.281804	0.0412062	0.605137	0.638673	0.0522323	0.0808689	0.54391
FZD2	0.75086	0.264804	0.0201081	0.714161	0.0821015	0.0808709	0.54391
NOSIP	0.745122	0.0273458	0.127414	0.656314	0.137229	0.0807496	0.54391
NTRK1	0.0708576	0.114945	0.560777	0.246148	0.208468	0.0808601	0.54391
SLC46A2	0.450104	0.29072	0.887822	0.00487524	0.413749	0.080854	0.54391
LOC510382	0.255233	0.548541	0.855367	0.00217355	0.901647	0.0809262	0.544004
MAP3K10	0.994881	0.065911	0.669304	0.528839	0.0102228	0.0814485	0.54402
DDX28	0.970751	0.0516215	0.471237	0.972843	0.0104732	0.0821195	0.54402
TTC7A	0.148231	0.443351	0.613567	0.211945	0.0282103	0.0822177	0.54402
IFT88	0.268131	0.543012	0.321915	0.157262	0.032774	0.0823149	0.54402
VPS51	0.598567	0.0195176	0.631972	0.962948	0.0338367	0.0821118	0.54402
LOC101902437	0.421731	0.713645	0.875628	0.0235285	0.0385026	0.0817446	0.54402
DPP3	0.66662	0.0822287	0.0892668	0.961714	0.0509549	0.0819556	0.54402
LOC100297647	0.333258	0.295228	0.14091	0.307567	0.0557066	0.0815016	0.54402
ZNF674	0.0916399	0.16499	0.683054	0.365607	0.0625395	0.0812191	0.54402
GSK3A	0.324611	0.127297	0.291178	0.272431	0.07277	0.0817035	0.54402
TAF10	0.867498	0.0666028	0.0602263	0.90075	0.0760608	0.0816771	0.54402
NDST1	0.424321	0.180341	0.455349	0.0720607	0.0957877	0.082102	0.54402
ACTG2	0.191321	0.327899	0.182308	0.209297	0.0998518	0.0818008	0.54402
LOC101903158	0.0875881	0.661227	0.194692	0.185983	0.11287	0.0813325	0.54402
RCC2	0.448489	0.193092	0.0847773	0.240261	0.136568	0.0821783	0.54402
ATP5B	0.940189	0.204035	0.0551813	0.156911	0.142424	0.0813051	0.54402
LOC101905181	0.560994	0.00400878	0.595918	0.946746	0.187406	0.0815512	0.54402
SLC4A4	0.237992	0.78564	0.0071303	0.763991	0.237254	0.082331	0.54402
VDAC3	0.690116	0.162732	0.00856032	0.933486	0.269225	0.0823213	0.54402
CACNA1H	0.0289814	0.58725	0.0485009	0.920136	0.317402	0.0822147	0.54402
NRD1	0.184818	0.553468	0.0352505	0.198577	0.329283	0.0811458	0.54402
P2RY2	0.273222	0.0906335	0.129705	0.209926	0.356121	0.0820222	0.54402
ZNF770	0.859082	0.768956	0.0113919	0.0822459	0.384943	0.0816472	0.54402
AEN	0.404911	0.104965	0.208807	0.0680633	0.390747	0.0811964	0.54402
MYO1E	0.362969	0.387627	0.0662004	0.0657942	0.391055	0.0819275	0.54402
MYBPC1	0.872242	0.726801	0.00205428	0.407729	0.447193	0.0814852	0.54402
PDGFB	0.582844	0.629225	0.78377	0.00178181	0.460936	0.0812061	0.54402
GIN1	0.249458	0.548037	0.026219	0.140127	0.475039	0.0817173	0.54402
SH3BP4	0.531107	0.547946	0.871283	0.00147038	0.641282	0.081815	0.54402
VASN	0.442575	0.727392	0.598961	0.00166351	0.746046	0.0818582	0.54402
LOC100847245	0.0244704	0.139098	0.118011	0.792723	0.747346	0.0815903	0.54402
LOC101907215	0.923428	0.837861	0.00470851	0.0880673	0.747418	0.0819571	0.54402
GLRX	0.192713	0.210572	0.0316593	0.234346	0.78047	0.0809835	0.54402
LPIN3	0.144827	0.148836	0.568805	0.0217409	0.887103	0.0812859	0.54402
ROMO1	0.653472	0.0221418	0.931482	0.337423	0.0532998	0.0824781	0.544424
AIP	0.317528	0.0374439	0.547075	0.559039	0.0667242	0.0825251	0.544424
[truncated: 11,515 more rows]
