# Supplementary material for: RNA-Seq Meta-analysis identifies genes in skeletal muscle associated with gain and intake across a multi-season study of crossbred beef steers
Source: BMC Genomics. 2018 Jun 4;19:430. doi: 10.1186/s12864-018-4769-8 (PMC5987596; doi:10.1186/s12864-018-4769-8)
Supplement: Supplementary file 5 — Jackknife sensitivity analysis results for the DEGs associated with the gain main effect. Genes with all gray cell indicate those that were excluded because they were also significant for the gain by intake interaction term. Jackknife 1 P-value gives the adjusted P-value for the meta-analysis with Cohort 1 removed, Jackknife 2 P-value gives the adjusted P-value for the meta-analysis with Cohort 2 removed, and so on. Yellow cells indicate jackknife analyses where the P-value was insignificant, i.e. the gene failed to pass the jackknife analysis. (XLSX 987 kb) [file 12864_2018_4769_MOESM5_ESM.xlsx]

## Sheet: A
Additional File 5. Jackknife sensitivity analysis results for the DEGs associated with the gain main effect.
Gene1,2	Original P-value	Jackknife 1 P-value3	Jackknife 2 P-value	Jackknife 3 P-value	Jackknife 4 P-value	Jackknife 5 P-value
LOC101904174	5.50134e-05	8.03239e-06	2.03339e-05	1.65708e-05	0.438296	0.000221352
ETNK2	0.000121009	0.0660385	0.000286716	0.0143815	3.87419e-05	0.000170028
PDXK	0.000121009	3.49248e-05	0.000459641	0.0143815	0.0493257	0.000221352
SLC16A7	0.000149195	7.61153e-05	0.000381127	0.147033	5.83753e-05	0.00957095
ALB	0.00200028	0.00693873	0.000459641	0.418957	0.0083239	0.000550589
ST3GAL3	0.00482878	0.00342538	0.014495	0.382588	0.00231195	0.00841375
LSP1	0.00910487	0.0874532	0.0276761	0.0143815	0.0759019	0.00460473
ROS1	0.00910487	0.0242798	0.0340455	0.0143815	0.11669	0.00653332
PIGQ	0.00910487	0.0879154	0.0378886	0.0159733	0.028275	0.00677319
EGR3	0.015189	0.0100007	0.014495	0.346547	0.0422074	0.00957095
LOC515676	0.0172187	0.0537993	0.0396469	0.140837	0.0169055	0.00957095
DNAH11	0.0172187	0.0589701	0.271164	0.0200725	0.028275	0.00957095
OXT	0.0172187	0.0223478	0.0606015	0.0294373	0.028275	0.123778
SLC3A2	0.0182164	0.0223478	0.0568319	0.0424648	0.144245	0.00997169
H19	0.0182164	0.0223478	0.0340455	0.135371	0.0770622	0.010944
SLCO4A1	0.0182164	0.0223478	0.014495	0.0717944	0.0759019	0.0861593
STARD10	0.0198712	0.0223478	0.481945	0.0209152	0.0359822	0.0252204
ISOC2	0.0231545	0.0223478	0.762825	0.0356494	0.028275	0.00997169
UQCRQ	0.0231545	0.0223478	0.0347895	0.0475415	0.425146	0.00997169
MOB3B	0.0231545	0.0169127	0.0276761	0.0424648	0.684278	0.00997169
BCL2	0.0231545	0.405578	0.0315743	0.0366788	0.028275	0.0203802
LOC101902159	0.0231545	0.0721921	0.014495	0.383036	0.0208834	0.0226142
LOC100297647	0.0245051	0.397889	0.0276761	0.0419963	0.0352583	0.0220364
METRNL	0.0246586	0.0223478	0.0340455	0.250712	0.0484843	0.0463997
PAGR1	0.0252774	0.0223478	0.0691066	0.244411	0.0484843	0.0226142
RNASEH2B	0.0262261	0.0235255	0.014495	0.598086	0.0484843	0.0212302
LOC101903692	0.0281834	0.101677	0.0295913	0.171233	0.0708461	0.00997169
ZC3H12A	0.0293606	0.0223478	0.059516	0.0215878	0.272713	0.0851607
ZNF775	0.0293606	0.0448288	0.156377	0.0846251	0.028275	0.0925842
FAIM2	0.0363575	0.0223478	0.0501961	0.342	0.0759019	0.0262707
LIMS2	0.0366047	0.0415351	0.138525	0.0579431	0.159032	0.0302644
NAT8L	0.0366047	0.0521376	0.09758	0.0579431	0.123253	0.0375907
C17H12orf34	0.0373867	0.0223478	0.0691066	0.235952	0.0493257	0.0945556
ACTC1	0.0373867	0.109278	0.0390802	0.0717944	0.0403778	0.170969
TMEM8A	0.0373867	0.0239541	0.168696	0.0717944	0.0352583	0.266613
PTX3	0.0378966	0.0223478	0.0276761	0.119238	0.261354	0.0803532
NPR3	0.0385629	0.0235255	0.38319	0.135371	0.0723098	0.0182804
RALGDS	0.0385629	0.0223478	0.0639391	0.0366788	0.751317	0.0319646
GADD45B	0.0402403	0.0235255	0.0350483	0.35326	0.15681	0.0203802
C3H1orf110	0.0404831	0.199178	0.0276761	0.128038	0.0352583	0.104263
LOC539805	0.0437164	0.0490477	0.262583	0.233711	0.0422074	0.0252204
LOC101906684	0.0437164	0.245678	0.131475	0.11462	0.0352583	0.0292706
FAM173A	0.0437164	0.213407	0.20417	0.0356494	0.0493257	0.044939
LOC787122	0.043722	0.0281096	0.0340455	0.0874511	0.301711	0.102152
CNTFR	0.045018	0.0295575	0.29238	0.261487	0.0356377	0.044939
PKNOX2	0.0452014	0.0396746	0.0396469	0.445478	0.0708461	0.0375907
MGST3	0.0452014	0.0223478	0.138497	0.0619393	0.386272	0.0491034
PITX3	0.0460943	0.0239541	0.43598	0.0926427	0.119814	0.029128
NDUFA6	0.0460943	0.038328	0.0378886	0.0926427	0.433583	0.0460586
C10H15orf57	0.0460943	0.33587	0.0691066	0.0366788	0.0736082	0.0553172
MANEAL	0.0460943	0.0779004	0.0315743	0.0926427	0.068412	0.278252
LOC101903873	0.0463992	0.0235255	0.135995	0.470979	0.0486952	0.044939
C5H12orf5	0.0477438	0.0239541	0.0378886	0.0629523	0.878149	0.044939
IFT140	0.0477438	0.0281096	0.148234	0.419316	0.039637	0.0634931
BTBD11	0.0477438	0.0396746	0.135995	0.0926427	0.0493257	0.257643
LOC513111	0.0483918	0.0648895	0.163558	0.261928	0.0486952	0.0421653
SNTA1	0.0483918	0.201984	0.164575	0.0793161	0.0497949	0.0504985
MLLT11	0.0496334	0.19225	0.0340455	0.360018	0.0484843	0.0319646
TNFAIP8L2	0.0496334	0.05087	0.946291	0.0464923	0.039637	0.0406037
GPD1	0.0496334	0.02528	0.156377	0.640221	0.0433404	0.0421653
FAM132B	0.0496334	0.0239541	0.0691066	0.265176	0.220022	0.044939
MYOZ2	0.0496334	0.0281096	0.0899432	0.546252	0.0486952	0.0561848
APRT	0.0523136	0.0479809	0.474894	0.0579431	0.109089	0.0572594
MON1A	0.0528988	0.151701	0.214668	0.0717944	0.0759019	0.0553428
TNK2	0.0540516	0.0295575	0.281616	0.26565	0.0759019	0.0405984
C3H1orf192	0.0549095	0.0285417	0.0392144	0.562289	0.115951	0.044939
NR1H3	0.0549095	0.0479809	0.314505	0.181472	0.0493746	0.0757848
TMEM98	0.0554924	0.0281096	0.165567	0.38935	0.0433404	0.0993548
ZNF584	0.0555161	0.0305789	0.356061	0.233711	0.0486952	0.0803532
TNNC1	0.0555161	0.0266724	0.162548	0.305788	0.0694287	0.0945556
OSBP2	0.0565498	0.0626273	0.0396469	0.0717944	0.759481	0.0415999
ITGA7	0.057192	0.0281096	0.0882845	0.820424	0.0484843	0.0553428
MFSD4	0.0585969	0.0281096	0.208445	0.0926427	0.12609	0.170969
ULBP11	0.0585969	0.206379	0.0764477	0.0596465	0.0627541	0.244969
EGR1	0.0590865	0.115627	0.713072	0.0864692	0.0433404	0.044939
LOC788175	0.0590865	0.146694	0.195338	0.209466	0.0577516	0.044939
KCNH2	0.0590865	0.200225	0.270061	0.0717944	0.0916328	0.044939
PGP	0.0590865	0.0486587	0.156377	0.0926427	0.4123	0.0460586
DBI	0.0590865	0.0368867	0.0390802	0.111578	0.800186	0.0537054
PTOV1	0.0590865	0.0791547	0.322088	0.189675	0.0484843	0.0760094
ZNF18	0.0590865	0.0419415	0.208445	0.273355	0.0570227	0.0925842
TIPARP	0.0590865	0.0317024	0.0691066	0.292711	0.14808	0.0945556
TNNI1	0.0590865	0.038328	0.233613	0.165424	0.0822557	0.129795
RPL3L	0.0590865	0.0589701	0.223762	0.100684	0.0770622	0.152415
TYRP1	0.0590865	0.0501964	0.193173	0.177701	0.057123	0.154451
LDLRAD4	0.0610844	0.0521376	0.124387	0.102443	0.444444	0.044939
PAX8	0.0610844	0.0335897	0.990027	0.0793161	0.0484843	0.046592
AGTRAP	0.0610844	0.0313617	0.208445	0.457706	0.068412	0.0578061
GABPB2	0.0610844	0.0319934	0.121003	0.436149	0.0923834	0.0702004
ELL2	0.0610844	0.035085	0.0501961	0.295706	0.22301	0.0925842
C7H19orf24	0.0610844	0.141096	0.38063	0.0892941	0.0484843	0.114808
BCAM	0.0613799	0.0335897	0.202152	0.390874	0.0650695	0.0906169
ARG2	0.0613799	0.164712	0.171605	0.123387	0.0708461	0.0945556
C8H9orf41	0.0630397	0.05087	0.0670029	0.16637	0.410665	0.0553428
HCN2	0.0630397	0.0782973	0.351104	0.0619393	0.0822557	0.166645
LOC781533	0.0633076	0.101677	0.342184	0.171233	0.0770622	0.044939
NDUFS8	0.0633076	0.0319934	0.287136	0.0926427	0.264089	0.0941445
UBE2B	0.0634949	0.699952	0.0537728	0.16637	0.0484843	0.0469903
FAM57B	0.0634949	0.040043	0.31062	0.456622	0.0486952	0.0652985
AGPAT6	0.0634949	0.0501964	0.281616	0.261487	0.0519868	0.123141
OAT	0.0634949	0.0509826	0.0670029	0.111578	0.344492	0.145594
STRN4	0.0634949	0.0947401	0.208445	0.0996855	0.0801912	0.152415
CLCNKA	0.0634949	0.0509826	0.165567	0.289166	0.0486952	0.166978
PSMB8	0.0645677	0.0509826	0.255203	0.0852031	0.298169	0.0836658
C11H9orf116	0.0666082	0.178689	0.29238	0.169408	0.0486952	0.0702004
CHN1	0.0684978	0.0490477	0.0606015	0.349336	0.302524	0.0463997
GLRX5	0.0684978	0.051872	0.0848666	0.0954134	0.494128	0.0933108
FRAS1-2	0.0691467	0.181955	0.0848666	0.0917669	0.378475	0.0469903
LOC512486	0.069694	0.0501964	0.156787	0.11462	0.438697	0.0652985
HES6	0.0706569	0.0419415	0.124943	0.20737	0.378535	0.0652985
ZBTB42	0.0706569	0.114809	0.270061	0.140099	0.0579325	0.152415
BOLA-3	0.0708297	0.873382	0.0937709	0.0741161	0.0486952	0.0816821
LOC506454	0.0708297	0.0522005	0.270061	0.147033	0.197589	0.0836658
CEBPD	0.0708297	0.04496	0.172622	0.305788	0.123771	0.0861593
ARMCX6	0.0708297	0.0448288	0.0556344	0.387837	0.0736082	0.279583
CDK8	0.0721648	0.0689628	0.124943	0.0926427	0.720223	0.0525123
BTG2	0.0721648	0.0490477	0.233613	0.402715	0.068412	0.0925842
LIN7B	0.0721648	0.178689	0.394085	0.0864692	0.0708461	0.118802
VAC14	0.0721648	0.111187	0.294302	0.0717944	0.109089	0.177056
HPDL	0.0721648	0.0862933	0.0936101	0.102443	0.127949	0.311843
SHISA3	0.072372	0.186089	0.270061	0.217488	0.0650695	0.0578061
LOC101903290	0.0727587	0.0507709	0.0958181	0.711262	0.0916328	0.0578061
LOC505099	0.0727587	0.0501964	0.949603	0.0926427	0.0656921	0.0594778
ID2	0.0727587	0.0448288	0.202152	0.601467	0.0667084	0.0816821
ZNF358	0.0727587	0.0789516	0.342177	0.111578	0.117466	0.13393
C15H11orf49	0.0727587	0.0479809	0.362593	0.212056	0.0770622	0.144497
DTX2	0.0727587	0.0443978	0.243461	0.0743477	0.367595	0.147576
SMARCB1	0.0742304	0.0589701	0.501157	0.135371	0.0743439	0.144097
ENHO	0.0742304	0.0448288	0.690547	0.0926427	0.0759019	0.164688
SPR	0.0749079	0.140676	0.174319	0.3113	0.0759019	0.0652985
LUC7L2	0.0749079	0.0698564	0.0725813	0.536229	0.0994456	0.0861593
COX5B	0.0749079	0.0509826	0.223762	0.137118	0.295803	0.0925842
TRAM2	0.0749079	0.0428136	0.135995	0.404318	0.0710054	0.234599
METTL7B	0.0762476	0.0448288	0.202152	0.592521	0.0770622	0.0760094
MARCH3	0.0799398	0.0996243	0.0691066	0.147968	0.343768	0.128961
NDUFA3	0.0799398	0.0501964	0.324519	0.0743477	0.344492	0.137943
GTF2IRD1	0.0799398	0.133494	0.135995	0.0926427	0.223028	0.1656
LDHB	0.0835336	0.0479809	0.135995	0.886866	0.057123	0.0993548
CIDEA	0.0835336	0.0522005	0.233613	0.221997	0.100799	0.191688
TNFSF10	0.0856004	0.0744479	0.0936101	0.188935	0.574958	0.0578061
PXMP2	0.0856004	0.05087	0.174319	0.729798	0.0708461	0.0835837
NDUFA13	0.0856004	0.0509826	0.385252	0.20737	0.159032	0.0836658
PKN1	0.0856004	0.215189	0.357508	0.0926427	0.0822557	0.122895
PARP6	0.0856004	0.313389	0.156377	0.0926427	0.125709	0.129795
SORCS2	0.0857438	0.0629463	0.149754	0.123387	0.213715	0.270357
PDLIM1	0.0860188	0.0754414	0.171605	0.25394	0.0736807	0.26267
KIF5B	0.0875964	0.0479809	0.0843097	0.0996855	0.996378	0.0618742
MYPOP	0.0875964	0.209265	0.314505	0.0926427	0.0807799	0.152415
GSTM2	0.0875964	0.0744479	0.243461	0.233711	0.0785848	0.212988
CCL2	0.0875964	0.0507709	0.401223	0.169408	0.0783953	0.24898
BST2	0.0875964	0.0698564	0.462141	0.0917669	0.0759019	0.350267
HYI	0.0876842	0.0490477	0.203062	0.261487	0.158617	0.166311
CST6	0.0878235	0.0486587	0.632793	0.169408	0.150748	0.0803532
NPPC	0.0878235	0.0486587	0.0841786	0.144659	0.847651	0.0936742
CFLAR	0.0878235	0.0501964	0.38319	0.189237	0.159032	0.128961
LOC613464	0.0878235	0.0501964	0.29238	0.096097	0.0708461	0.627007
INHBA	0.0880053	0.0501964	0.348604	0.529891	0.0916328	0.0572594
WFDC1	0.0880053	0.0589701	0.156377	0.963803	0.0650695	0.0578061
LTF	0.0880053	0.0791547	0.20417	0.773654	0.0650695	0.0652985
DPYSL3	0.0880053	0.0862933	0.7197	0.122772	0.117466	0.0774251
FOS	0.0880053	0.05087	0.681056	0.289166	0.0736807	0.0803532
DPM2	0.0880053	0.0537993	0.271932	0.675513	0.0650695	0.0821936
RTDR1	0.0880053	0.137556	0.767454	0.0926427	0.0743439	0.0925842
TMEM160	0.0880053	0.0791547	0.620132	0.147968	0.0981287	0.0925842
PRKCZ	0.0880053	0.16715	0.409599	0.16637	0.0736807	0.123141
FAM195A	0.0880053	0.0542838	0.435416	0.0926427	0.315207	0.128961
WDR24	0.0880053	0.101677	0.355551	0.233711	0.0768524	0.134166
METTL21C	0.0880053	0.0509826	0.884597	0.111649	0.0736807	0.144443
TLE2	0.0880053	0.126979	0.212117	0.0926427	0.271578	0.149412
LOC101904117	0.0880053	0.0598423	0.31392	0.339339	0.0708461	0.153291
MAP3K10	0.0880053	0.146694	0.348604	0.125289	0.0822557	0.166645
ZNF414	0.0880053	0.252695	0.263271	0.0926427	0.0708461	0.256215
ZNF579	0.0880053	0.0757622	0.62646	0.0926427	0.0710054	0.264126
ANKRD13B	0.0880053	0.0978341	0.314505	0.0926427	0.0822557	0.391588
LOC101906112	0.0904385	0.0586586	0.168791	0.123387	0.575503	0.11602
NDUFB7	0.0904385	0.0507709	0.472486	0.165309	0.209575	0.118274
PRSS33	0.0906519	0.0848559	0.808224	0.147033	0.0694287	0.102424
PLAGL1	0.0923023	0.0522005	0.114158	0.496856	0.272013	0.0760094
P4HA2	0.0925562	0.213794	0.09878	0.472665	0.0736807	0.0925842
DEDD2	0.0925562	0.05087	0.276955	0.147033	0.331961	0.148358
OTUD1	0.0941939	0.05087	0.771369	0.147968	0.0916328	0.136135
NBL1	0.0953419	0.325753	0.491855	0.112526	0.0736082	0.0851607
MYO5B	0.0953419	0.0791547	0.149754	0.552906	0.122681	0.0935791
LOC617476	0.0953419	0.0662616	0.271164	0.477632	0.0785848	0.11602
ZNF543	0.0954292	0.0509826	0.0848666	0.998531	0.0759019	0.0662865
INSIG1	0.0965597	0.114187	0.364131	0.271825	0.0783953	0.118274
SRM	0.0965597	0.0662616	0.652685	0.11462	0.0920336	0.220904
ZCCHC12	0.0965597	0.192779	0.1347	0.171233	0.0759019	0.361561
COX8B	0.0969464	0.244522	0.31062	0.197218	0.0916328	0.0925842
LOC782525	0.0969464	0.0848559	0.835297	0.0926427	0.0987656	0.128961
CUEDC2	0.0969464	0.120092	0.505207	0.191721	0.0770622	0.134166
EIF2C2	0.0969464	0.246538	0.20417	0.205881	0.0916328	0.139062
C7H19orf60	0.0969464	0.0626273	0.427542	0.346547	0.0743439	0.147576
TMCO4	0.0969464	0.319481	0.20417	0.169408	0.0759019	0.149412
FRRS1	0.0969464	0.146786	0.0936101	0.376031	0.0920336	0.182252
ADAM15	0.0969464	0.0848559	0.399769	0.140099	0.1395	0.21244
C7H19orf80	0.0969464	0.112212	0.168696	0.177565	0.133729	0.273942
ZFPM1	0.0969464	0.101677	0.477914	0.123387	0.0708461	0.320872
TRIM25	0.0973049	0.557	0.0963551	0.245876	0.0848167	0.0803532
DLK1	0.0975171	0.0791547	0.132285	0.768805	0.123253	0.0803532
LOC785567	0.0975171	0.192779	0.178003	0.250712	0.179964	0.0836658
PNMAL1	0.0975171	0.0848559	0.886336	0.11827	0.0991925	0.0861593
SH3BP2	0.0975171	0.0687464	0.421336	0.250712	0.123771	0.136135
PPP1R3E	0.0975171	0.206852	0.164575	0.0926427	0.166778	0.274283
IL17RA	0.0981797	0.0651504	0.269037	0.832266	0.074226	0.0749457
MARCH9	0.0981797	0.155313	0.402979	0.265234	0.0736807	0.116245
SMDT1	0.0984682	0.0537993	0.379405	0.0926427	0.694335	0.0836658
LOC101904159	0.0984682	0.0961381	0.582855	0.250712	0.0783953	0.105492
CSRNP3	0.0984682	0.0589701	0.148234	0.147968	0.614808	0.149412
ARID5B	0.0984682	0.0732149	0.178003	0.235952	0.117466	0.361561
LRRC66	0.0987766	0.0893054	0.132285	0.589889	0.179964	0.0836658
KCNC4	0.0987766	0.201257	0.285817	0.129623	0.224649	0.0941445
SHBG	0.0987766	0.0869	0.379972	0.346547	0.079862	0.130185
SLC39A13	0.101017	0.0780368	0.38063	0.418957	0.0822557	0.105129
LOC101907641	0.102063	0.0848559	0.395005	0.506208	0.0743439	0.0871252
TSSK1B	0.102063	0.139943	0.156377	0.448867	0.123253	0.102159
FAM134A	0.102063	0.506386	0.243461	0.11462	0.0736082	0.163786
CLDN5	0.102338	0.0944194	0.409599	0.147033	0.0759019	0.380609
OAS1Z	0.10265	0.0888999	0.264571	0.127998	0.608994	0.0816821
SHISA4	0.10265	0.187539	0.646598	0.11462	0.0770622	0.147353
RANGRF	0.103272	0.121089	0.29238	0.25452	0.213153	0.0925842
NDUFA11	0.103272	0.0598423	0.427542	0.165309	0.284551	0.141377
TRMT2A	0.103272	0.183648	0.513537	0.096097	0.0994456	0.194095
KLF15	0.103881	0.0587466	0.271217	0.328636	0.123771	0.220904
CNTF	0.105309	0.0598423	0.369562	0.580925	0.0981287	0.0861593
IFIH1	0.105309	0.183648	0.376005	0.117279	0.264089	0.0945556
ARFRP1	0.105309	0.347848	0.38319	0.127998	0.0832585	0.11602
CNPPD1	0.105309	0.112212	0.312304	0.375899	0.0981287	0.118274
GATSL3	0.105309	0.203079	0.58179	0.123387	0.0759019	0.1661
ARRDC1	0.105309	0.0871254	0.426461	0.24952	0.0736807	0.259562
TEX30	0.105773	0.23756	0.135995	0.271622	0.208757	0.0945556
ARSI	0.10754	0.0944194	0.227874	0.737295	0.0981287	0.0776051
SERTAD1	0.10754	0.101677	0.376655	0.349494	0.114375	0.102152
LRRC14B	0.10754	0.0721921	0.208445	0.360948	0.23188	0.128961
PTDSS2	0.10754	0.0798778	0.424289	0.250712	0.158445	0.144497
FADD	0.10754	0.206852	0.495802	0.137118	0.0976821	0.149412
MBOAT7	0.10754	0.109057	0.356539	0.331665	0.0822557	0.154213
TNNT1	0.10754	0.0586586	0.333746	0.377388	0.0910523	0.231014
HMOX2	0.107713	0.0782973	0.358679	0.22421	0.158617	0.214148
COASY	0.108244	0.0662912	0.357874	0.287766	0.0822557	0.28164
TEX22	0.10912	0.10078	0.243461	0.189237	0.0920336	0.474131
LOC101904315	0.109174	0.406997	0.20417	0.123387	0.158617	0.13393
GAS2	0.109174	0.109057	0.287071	0.346547	0.0830344	0.203153
PIP4K2A	0.10942	0.475715	0.151036	0.169408	0.105161	0.152415
LOC101904864	0.109724	0.347848	0.20417	0.165309	0.0999497	0.177056
FRMD4A	0.11023	0.880508	0.152949	0.11462	0.109089	0.0929652
LRRC39	0.11023	0.0791547	0.138497	0.998531	0.0770622	0.0945556
NME4	0.110702	0.07182	0.528311	0.147033	0.100322	0.363319
CD248	0.111601	0.0721921	0.132285	0.305788	0.366268	0.176358
LOC101908080	0.112857	0.0944194	0.155445	0.350405	0.392324	0.0911709
LOC101906910	0.112857	0.101677	0.11645	0.431031	0.293075	0.128961
FAM213B	0.112857	0.153443	0.65144	0.11462	0.123253	0.16065
LOC101906696	0.112857	0.152424	0.270061	0.111578	0.102368	0.510637
PMP22	0.113222	0.0721921	0.176747	0.390874	0.290559	0.132062
CHI3L1	0.116105	0.448953	0.156787	0.111578	0.0822557	0.366625
SLC2A3	0.116534	0.0818012	0.157044	0.815406	0.0822557	0.163786
DMWD	0.117041	0.112506	0.450275	0.123387	0.144646	0.2972
GDPD5	0.117041	0.0662616	0.20417	0.437428	0.0770622	0.39354
SF3B5	0.117518	0.192779	0.828182	0.140837	0.0770622	0.0987915
LOC523963	0.118578	0.27199	0.474894	0.135371	0.0770622	0.196991
FLT3LG	0.119233	0.200225	0.434571	0.123387	0.271578	0.0941445
PSMB10	0.119409	0.331717	0.400191	0.147033	0.0958933	0.147576
GNPTG	0.119409	0.107396	0.223762	0.506208	0.0770622	0.227253
ZNF444	0.120294	0.171561	0.686813	0.147968	0.130777	0.102152
LCAT	0.120383	0.071816	0.228805	0.135371	0.940336	0.091959
MYH11	0.120383	0.205982	0.38456	0.150276	0.198673	0.13393
GPR137	0.120383	0.112212	0.559386	0.22421	0.0981287	0.194258
ISG20L2	0.120383	0.145315	0.159012	0.441685	0.0948023	0.247893
CHKB	0.12115	0.131594	0.525284	0.233711	0.0910523	0.196991
BTBD6	0.12115	0.14108	0.347537	0.123387	0.290559	0.212988
LRRC27	0.12119	0.279754	0.270061	0.220572	0.210902	0.0906169
RET	0.122331	0.0798778	0.279865	0.373954	0.236778	0.129795
LRP3	0.123062	0.0944194	0.670495	0.165309	0.104165	0.248965
KLF16	0.123486	0.19225	0.356061	0.180485	0.1395	0.195275
MTUS2	0.124449	0.112212	0.165567	0.232793	0.267566	0.28164
SPAG8	0.124746	0.183648	0.432533	0.331156	0.0810808	0.128961
SAMD9	0.125712	0.080569	0.465764	0.237839	0.344492	0.0925842
ARF5	0.125712	0.364211	0.513537	0.125289	0.0785848	0.154213
KRT80	0.125712	0.0782445	0.409599	0.464257	0.089523	0.182252
BOP1	0.125712	0.102847	0.574863	0.169454	0.0822557	0.351975
RASA4	0.125712	0.0885864	0.358679	0.231146	0.110714	0.392226
BOLL	0.125712	0.0698564	0.138525	0.245595	0.11669	0.761427
SLC20A1	0.126194	0.121138	0.20417	0.466791	0.213153	0.114808
C13H20orf27	0.127162	0.135174	0.376655	0.277832	0.153292	0.153291
SLC25A39	0.127946	0.146786	0.486424	0.147968	0.208808	0.181123
LRFN3	0.128468	0.112536	0.591819	0.122772	0.0822557	0.459152
LOC101903383	0.128648	0.0773537	0.346856	0.500837	0.140541	0.149412
NEURL2	0.128648	0.141229	0.456195	0.235952	0.143085	0.166978
TICAM1	0.128954	0.0848559	0.223762	0.498409	0.146715	0.197516
SDK2	0.129714	0.286005	0.271164	0.28549	0.0978373	0.149412
HSPA2	0.129881	0.192779	0.910587	0.122772	0.0831806	0.116286
CRYBB1	0.131868	0.0818012	0.555244	0.247168	0.232554	0.139835
ZBTB45	0.131868	0.342093	0.577528	0.125289	0.0822557	0.163786
RADIL	0.131868	0.106536	0.38063	0.283587	0.101761	0.281953
ACTR3B	0.131868	0.0791547	0.311599	0.220572	0.251563	0.295501
HKR1	0.134252	0.128995	0.259278	0.169408	0.626471	0.110016
LOC515697	0.136008	0.102847	0.165567	0.125289	0.922893	0.152087
C7H5orf63	0.136601	0.37265	0.327674	0.125289	0.202094	0.149412
C15H11orf70	0.136601	0.320945	0.185988	0.140837	0.117466	0.409867
MTHFD1L	0.13683	0.365874	0.548609	0.147033	0.100322	0.132062
MKNK2	0.13683	0.448515	0.168696	0.297264	0.114375	0.13393
LOC520016-3	0.137381	0.345908	0.585226	0.123387	0.103352	0.149412
CYBB	0.137536	0.0818012	0.135995	0.939168	0.116306	0.182252
ACOT8	0.137536	0.183648	0.495802	0.170246	0.117466	0.247169
COX4I1	0.138077	0.0791547	0.562944	0.147033	0.344492	0.182252
LOC506831	0.138238	0.0791547	0.989465	0.127998	0.104165	0.143909
LOC101907815	0.138369	0.0871254	0.753865	0.181472	0.109089	0.254061
PWWP2B	0.138483	0.0782973	0.766261	0.123387	0.143536	0.320109
ZNF628	0.138483	0.126867	0.577528	0.128038	0.104165	0.425604
ARHGEF17	0.139851	0.277368	0.20417	0.40055	0.116708	0.13393
NME3	0.139857	0.296552	0.678682	0.140837	0.0853318	0.152415
CIITA	0.139857	0.122385	0.417343	0.22687	0.221843	0.196991
SHARPIN	0.139857	0.187539	0.580226	0.177565	0.0988874	0.234388
MRPL40	0.139857	0.112839	0.648448	0.165424	0.148945	0.241488
BICC1	0.140055	0.112171	0.514481	0.244454	0.197589	0.181092
EEFSEC	0.140055	0.146786	0.766839	0.139031	0.123771	0.203153
RSAD2	0.142603	0.199133	0.444627	0.171233	0.323195	0.0945556
FAM174B	0.142603	0.342261	0.270061	0.217488	0.22301	0.11602
DUSP15	0.142603	0.22528	0.653744	0.147968	0.115582	0.170969
EIF4EBP1	0.142603	0.180759	0.562944	0.165424	0.0981287	0.293556
DHDH	0.14496	0.133273	0.379405	0.510667	0.0916328	0.165079
CASQ2	0.14496	0.155313	0.481945	0.212027	0.220545	0.166311
MAP1LC3A	0.14496	0.0811122	0.479637	0.269795	0.22081	0.212988
CYB5RL	0.14496	0.19225	0.257351	0.292711	0.154648	0.234599
EVA1B	0.145109	0.131594	0.432533	0.135371	0.405449	0.176164
CYC1	0.145109	0.0827953	0.511859	0.233711	0.271578	0.191688
RNPEPL1	0.145109	0.112212	0.630104	0.197218	0.127431	0.264126
TRIM32	0.145109	0.221955	0.329088	0.147968	0.149285	0.350267
SIPA1	0.145735	0.112212	0.624525	0.261487	0.0915648	0.264515
TECR	0.147629	0.183648	0.573211	0.215603	0.104165	0.236382
LOC101905694	0.147629	0.102101	0.263358	0.200696	0.265794	0.423548
LYRM1	0.147629	0.122424	0.150565	0.288648	0.0920336	0.72564
ABRA	0.147986	0.107968	0.563972	0.406922	0.104165	0.154451
CFD	0.148687	0.10078	0.632793	0.567235	0.0923834	0.102152
CDKN2D	0.148687	0.165642	0.20417	0.817548	0.110714	0.127253
PITHD1	0.148687	0.104889	0.38063	0.261264	0.392678	0.13393
PPARD	0.148687	0.101677	0.20417	0.325811	0.502959	0.141377
HPCAL1	0.148687	0.0871254	0.513537	0.504874	0.0966672	0.182252
DNAJC5	0.148687	0.101677	0.345323	0.235952	0.372493	0.194258
REEP1	0.149278	0.167313	0.157044	0.346547	0.306999	0.195275
UQCR10	0.150471	0.0890093	0.456195	0.147033	0.4882	0.197516
PAK6	0.153778	0.146786	0.782616	0.261487	0.117466	0.128961
ARRDC4	0.154659	0.128995	0.164575	0.169408	0.915394	0.147651
THAP7	0.154659	0.228795	0.702069	0.147968	0.0977321	0.234599
LOC101902953	0.155471	0.125263	0.163558	0.698639	0.281012	0.116597
NADSYN1	0.155471	0.101677	0.322219	0.263224	0.422064	0.165079
TIGD5	0.155471	0.249499	0.523233	0.135371	0.184565	0.2252
UBXN1	0.155471	0.0848559	0.606839	0.275771	0.162382	0.236083
MAP2K2	0.155471	0.157218	0.475068	0.245595	0.117466	0.291797
PANX2	0.155742	0.0874532	0.827616	0.27063	0.132658	0.152415
CLEC11A	0.155742	0.107435	0.621981	0.386482	0.0981287	0.191042
FOSL2	0.155742	0.0879154	0.157044	0.29309	0.507725	0.25439
TAF6	0.155742	0.178689	0.347537	0.221997	0.203406	0.276801
CSTB-2	0.155976	0.23756	0.596085	0.247168	0.118878	0.143909
VSTM2L	0.155976	0.168879	0.567538	0.140099	0.344492	0.150762
LLGL2	0.155976	0.0873514	0.481945	0.318422	0.0994456	0.397262
LOC101905404	0.15645	0.185466	0.514481	0.165309	0.121032	0.361783
VASH1	0.156712	0.0893054	0.259278	0.247168	0.2429	0.474389
STUB1	0.157282	0.135174	0.575644	0.33512	0.115673	0.195275
MPV17L2	0.158061	0.172765	0.684315	0.311573	0.104165	0.143678
C4H7orf49	0.158061	0.176295	0.705464	0.147033	0.191108	0.204644
ERCC1	0.158061	0.18226	0.555362	0.147968	0.236623	0.220904
FAM124B	0.158061	0.201257	0.208445	0.29309	0.230338	0.244969
MYH6	0.158061	0.206379	0.370096	0.221997	0.169744	0.26267
PGAM2	0.158219	0.112212	0.712616	0.263272	0.127078	0.208731
BOK	0.158219	0.225458	0.596085	0.147033	0.179964	0.218802
UXT	0.158219	0.128995	0.697488	0.147968	0.155766	0.306428
LOC511937	0.158219	0.126953	0.4212	0.242495	0.101761	0.483075
SIK1	0.158359	0.0912837	0.167863	0.220645	0.970338	0.145594
LOC101905266	0.158359	0.232986	0.325765	0.292711	0.223028	0.147762
LOC407148	0.158359	0.160712	0.753865	0.254845	0.117466	0.152415
AUP1	0.158359	0.298119	0.534856	0.169408	0.102368	0.251306
MUSTN1	0.158359	0.107878	0.742423	0.235952	0.123253	0.253842
CDKN1A	0.158359	0.140244	0.270061	0.251633	0.337897	0.253842
FKBP5	0.158359	0.112212	0.165567	0.445898	0.290795	0.254061
RNASET2	0.158359	0.102305	0.20417	0.756784	0.114365	0.273942
NT5C2	0.158359	0.101677	0.67483	0.172144	0.203747	0.28926
CNN1	0.159028	0.0978341	0.168696	0.147968	0.996378	0.166978
NDUFB11	0.159621	0.0942638	0.670195	0.177565	0.293075	0.218802
FAM207A	0.160871	0.236347	0.623573	0.217488	0.153922	0.149412
NQO2	0.161249	0.166082	0.502009	0.360018	0.0994456	0.2252
STRA13	0.161249	0.101677	0.424759	0.205881	0.353787	0.25439
CCDC8	0.161561	0.260601	0.20417	0.218631	0.291397	0.253701
TPM3	0.162638	0.101677	0.208445	0.619143	0.17954	0.256215
NCLN	0.162989	0.169393	0.562944	0.172307	0.200517	0.264515
CCDC130	0.164433	0.234782	0.551369	0.197218	0.140541	0.237735
SLC46A2	0.164975	0.122385	0.20417	0.233711	0.322327	0.4494
C4H7orf10	0.167412	0.98321	0.17193	0.156083	0.112596	0.153113
MRPS34	0.167449	0.122424	0.712106	0.177701	0.22081	0.234599
LOC100336584	0.167449	0.157218	0.276127	0.373954	0.203368	0.256215
GXYLT2	0.167449	0.34099	0.202152	0.337379	0.112596	0.27471
XKR8	0.167784	0.262245	0.402541	0.363245	0.123253	0.149412
KCNJ2	0.167832	0.101677	0.471161	0.4575	0.213153	0.162319
LRRC14	0.167832	0.102847	0.670495	0.370129	0.141104	0.17087
B3GALNT2	0.167832	0.107878	0.165567	0.355338	0.577678	0.18359
TBKBP1	0.167832	0.222061	0.639193	0.177565	0.179964	0.193289
METTL13	0.167832	0.245053	0.356061	0.348259	0.123253	0.20701
COX6A2	0.167832	0.112212	0.655222	0.250712	0.192695	0.244969
ABHD12	0.167832	0.188827	0.571709	0.261487	0.111858	0.254906
OSGIN1	0.167832	0.156562	0.43598	0.165424	0.321973	0.270357
CCHCR1	0.167832	0.158915	0.694007	0.181472	0.123253	0.318535
LOC788915	0.167832	0.572535	0.165567	0.147968	0.172925	0.346703
VEGFA	0.168447	0.11867	0.58179	0.247168	0.135922	0.362669
PSMB9	0.168941	0.109278	0.48565	0.165424	0.667887	0.149412
LOC101902306	0.168941	0.285915	0.376655	0.349336	0.117466	0.170969
MAMSTR	0.168941	0.176799	0.351084	0.261487	0.191108	0.339101
TAZ	0.169011	0.205987	0.495802	0.147033	0.232056	0.276801
LMBR1L	0.169495	0.101677	0.615919	0.197218	0.455671	0.149412
RAPGEF3	0.169495	0.104921	0.514481	0.578207	0.140541	0.154213
HOXC10	0.169495	0.223258	0.327674	0.430782	0.139646	0.183027
AXIN1	0.169495	0.548681	0.437632	0.172088	0.104165	0.195275
CTDP1	0.169495	0.183648	0.514481	0.267481	0.14646	0.251621
NFIL3	0.169495	0.109057	0.314505	0.169408	0.240219	0.621334
TMED1	0.170077	0.104921	0.565185	0.406796	0.211229	0.156929
PEMT	0.170077	0.14217	0.456195	0.205881	0.264089	0.311843
RPS28	0.170077	0.157218	0.721685	0.169408	0.113977	0.391278
C25H7orf43	0.170791	0.112767	0.588622	0.567235	0.130149	0.136135
USP2	0.170791	0.101677	0.475068	0.205881	0.549537	0.171261
HSPB2	0.170791	0.114809	0.612894	0.459614	0.117466	0.182252
ZNF33B	0.170791	0.112212	0.168696	0.598266	0.127078	0.458258
TST	0.170791	0.101677	0.65144	0.192391	0.144245	0.463521
CPXM2	0.171981	0.232986	0.223161	0.150195	0.468195	0.266377
HMGA1	0.172755	0.177059	0.514481	0.305794	0.141104	0.24745
C2H2orf88	0.172881	0.81916	0.379405	0.169408	0.123253	0.128961
MORN4	0.172881	0.811258	0.202152	0.220572	0.200517	0.136135
PHLDB2	0.172881	0.139944	0.233613	0.302869	0.643337	0.147576
FECH	0.172881	0.236954	0.211131	0.511721	0.216277	0.153113
CHID1	0.172881	0.520502	0.610674	0.147033	0.117466	0.163786
LOC616200	0.172881	0.112212	0.869737	0.150276	0.290795	0.170969
LOC532442	0.172881	0.21201	0.325765	0.189237	0.465337	0.182252
THAP4	0.172881	0.180759	0.695534	0.147799	0.271578	0.204644
HOXD8	0.172881	0.244693	0.20417	0.289166	0.312183	0.229774
TYRO3	0.172881	0.364434	0.465973	0.17219	0.144186	0.24898
ADAL	0.172881	0.112767	0.174319	0.708952	0.209575	0.257643
ZNF703	0.172881	0.112212	0.420676	0.273001	0.301026	0.262023
TBC1D10B	0.172881	0.165642	0.469433	0.348868	0.135922	0.262924
JAG2	0.172881	0.130379	0.62646	0.147968	0.270142	0.306428
FAM101B	0.172881	0.101677	0.244884	0.449159	0.23188	0.35982
LOC100848655	0.172881	0.101677	0.173487	0.147968	0.223458	0.968556
LRRK1	0.173173	0.235076	0.322937	0.221997	0.480745	0.137943
LGALS1	0.174585	0.168956	0.799927	0.197218	0.241821	0.145594
ATP6V1C2	0.174585	0.108852	0.20417	0.302869	0.812815	0.149412
PAFAH1B3	0.174585	0.145315	0.692933	0.433024	0.116306	0.152415
TMEM238	0.174585	0.349674	0.606839	0.177701	0.137838	0.194258
MYL3	0.177035	0.189389	0.409599	0.25394	0.173286	0.350267
CSRP3	0.177035	0.128568	0.346856	0.261487	0.119814	0.657254
CDS1	0.177304	0.104921	0.997249	0.17219	0.115636	0.16065
ARC	0.178	0.1712	0.342184	0.516593	0.188018	0.195275
CA12	0.178848	0.104921	0.984846	0.261487	0.117466	0.134166
XBP1	0.178848	0.128995	0.20417	0.998531	0.127949	0.136135
YPEL1	0.178848	0.112536	0.409599	0.147968	0.826147	0.170969
PALM2	0.178848	0.602458	0.208445	0.23702	0.213715	0.172544
GSTP1	0.178848	0.260775	0.577528	0.160699	0.223028	0.234599
DHRS4	0.178848	0.155313	0.379405	0.247168	0.301659	0.29603
HIGD2A	0.179706	0.163074	0.624525	0.16637	0.292092	0.256215
PCSK4	0.180021	0.18226	0.409599	0.614742	0.130149	0.152415
MFSD3	0.180583	0.236954	0.737777	0.192391	0.188251	0.176998
LOC784451	0.182621	0.145663	0.287994	0.250712	0.677345	0.170969
NDUFB9	0.182621	0.112536	0.442422	0.247168	0.393297	0.251621
LSMEM2	0.183247	0.183788	0.819037	0.169408	0.21154	0.194258
CACNG7	0.183539	0.201971	0.963826	0.165309	0.133939	0.147576
TMEM8C	0.183539	0.163399	0.379972	0.702181	0.141693	0.154213
EXOSC4	0.183539	0.151075	0.809266	0.162367	0.140541	0.364587
AQP3	0.184036	0.171318	0.296219	0.400049	0.271578	0.234599
MYLK2	0.185316	0.114809	0.577528	0.190112	0.643599	0.145594
FOSB	0.185316	0.164712	0.763088	0.373954	0.116306	0.159917
ATP1A1	0.185482	0.171561	0.271217	0.26565	0.35671	0.300887
IFITM3	0.18606	0.146694	0.574863	0.181472	0.22301	0.408788
FREM1	0.188829	0.760829	0.20417	0.205881	0.208757	0.196991
RPL19	0.189641	0.166321	0.715076	0.29169	0.123253	0.256215
TMC4	0.189705	0.274601	0.76132	0.253374	0.120979	0.154213
NDUFS7	0.189705	0.122273	0.648448	0.325811	0.197589	0.249848
HCFC1R1	0.189705	0.128995	0.715071	0.16637	0.146715	0.498392
MT2A	0.190128	0.112212	0.388419	0.753593	0.135922	0.2252
SEC14L1	0.191329	0.112212	0.311599	0.36087	0.606948	0.150196
SLC9A3R2	0.191816	0.132713	0.592015	0.302869	0.324304	0.164688
MANF	0.191816	0.174828	0.537143	0.521477	0.141104	0.165079
PITPNA	0.191816	0.140244	0.271164	0.245595	0.783257	0.186659
DNLZ	0.191816	0.11867	0.769162	0.339026	0.146715	0.231014
CIRBP	0.191816	0.233704	0.287994	0.17219	0.492487	0.256215
UBTD1	0.191816	0.283365	0.583974	0.237839	0.124896	0.264126
ALPK2	0.191816	0.171561	0.212285	0.217488	0.647363	0.273942
LMF2	0.191816	0.112536	0.649537	0.177565	0.294338	0.354899
LUC7L	0.191816	0.137685	0.376655	0.25394	0.290795	0.417692
MYOG	0.191816	0.114809	0.262672	0.209466	0.149354	0.945588
IFI27	0.192111	0.140602	0.756091	0.260596	0.320056	0.141377
IGSF8	0.192261	0.11867	0.887529	0.19938	0.149285	0.301261
NDUFS5	0.193607	0.178689	0.536373	0.333269	0.220536	0.212988
PXDC1	0.193607	0.244693	0.29238	0.231963	0.329928	0.29603
HMG20B-2	0.193871	0.165642	0.322937	0.274886	0.366268	0.285622
HRAS	0.193954	0.139944	0.782616	0.286988	0.198673	0.199547
CACNB3	0.193954	0.114187	0.475068	0.295839	0.275385	0.319684
SHISA2	0.194602	0.22528	0.20417	0.237255	0.666167	0.197516
CTU2	0.194602	0.342093	0.513537	0.271825	0.141321	0.208731
STK36	0.194602	0.178532	0.409599	0.441685	0.162116	0.259922
PLEKHO1	0.195339	0.112212	0.314505	0.356311	0.515302	0.208731
CAMK1D	0.19605	0.494129	0.681056	0.205881	0.122187	0.152415
LOC101904626	0.19605	0.16715	0.351469	0.205881	0.275385	0.507491
IL34	0.196843	0.195972	0.747504	0.177701	0.294338	0.181092
ZNF672	0.196843	0.112212	0.326845	0.784235	0.197589	0.2252
NPDC1	0.196843	0.141229	0.619805	0.168757	0.184565	0.54857
SNX24	0.197417	0.698682	0.20417	0.346361	0.1748	0.149412
MOB2	0.197417	0.139944	0.802703	0.305788	0.144245	0.237234
ARAP1	0.197417	0.220886	0.409599	0.374152	0.12332	0.316531
CDK2AP2	0.197417	0.270572	0.513537	0.220572	0.171063	0.324043
NTS	0.197417	0.192758	0.574863	0.258134	0.162933	0.346703
ASPSCR1	0.197417	0.137397	0.906477	0.177565	0.123253	0.364587
FAM131C	0.197417	0.183788	0.606839	0.209466	0.123253	0.494585
LOC101904097	0.197417	0.133494	0.242476	0.192391	0.503462	0.502667
CLSTN2	0.197815	0.594085	0.31458	0.245128	0.240849	0.149412
GLTSCR2	0.197815	0.574629	0.447026	0.16637	0.133971	0.266613
LOC101902106	0.197815	0.201971	0.530236	0.177565	0.213153	0.439611
MAOB	0.199188	0.642556	0.20417	0.233711	0.344492	0.147651
PGAP2	0.199188	0.185466	0.681056	0.347787	0.131731	0.234599
SPINT2	0.199188	0.139944	0.555244	0.311573	0.136516	0.455591
ABCG1	0.199188	0.165642	0.271932	0.220572	0.213153	0.730888
CCDC17	0.19999	0.250561	0.815421	0.237255	0.189682	0.147762
DCXR-2	0.19999	0.246538	0.629371	0.22421	0.301026	0.154213
PTGES2	0.19999	0.11867	0.474894	0.172088	0.738161	0.229774
CKM	0.19999	0.151302	0.54957	0.345596	0.231033	0.253947
DSC2	0.19999	0.132317	0.579804	0.271622	0.128232	0.51871
HENMT1	0.200936	0.16753	0.20417	0.3422	0.392678	0.350804
ASNS	0.201265	0.219435	0.420676	0.26565	0.221408	0.324771
PLIN5	0.201282	0.294261	0.682734	0.217488	0.216351	0.177056
UBA52	0.201609	0.137397	0.786596	0.268085	0.141301	0.324771
NFKBIA	0.202404	0.120549	0.351469	0.73908	0.297644	0.149412
GRASP	0.202474	0.201984	0.555244	0.232793	0.272713	0.263507
TBL3	0.202661	0.141096	0.881002	0.170246	0.137838	0.418292
FAM212A	0.203241	0.262346	0.526087	0.192391	0.364645	0.194258
LOC100847890	0.20342	0.402328	0.420676	0.233711	0.314565	0.149412
TMEM127	0.20342	0.183788	0.271217	0.28508	0.431947	0.276801
P4HTM	0.203486	0.158915	0.748914	0.223232	0.147015	0.407863
LOC533921	0.204363	0.165642	0.255203	0.371952	0.135922	0.649568
DNAJB5	0.20505	0.134548	0.263358	0.668042	0.3403	0.191688
NDUFA7	0.20505	0.126979	0.505814	0.217488	0.614502	0.224155
SELO	0.20505	0.145034	0.868515	0.20737	0.213153	0.264126
RPS19BP1	0.205858	0.157218	0.786596	0.29169	0.270326	0.152415
CPT1A	0.205858	0.205156	0.233613	0.608023	0.335737	0.152415
ARL2	0.205858	0.146694	0.648448	0.419416	0.151327	0.254061
SLC22A3	0.206822	0.185466	0.762353	0.238105	0.323195	0.149412
WWOX	0.206822	0.34903	0.579804	0.261487	0.218323	0.155706
IFRD1	0.206822	0.205595	0.495802	0.271089	0.324304	0.2185
SHB	0.206822	0.450857	0.263358	0.256142	0.192695	0.358905
KIAA0284	0.206822	0.256268	0.525284	0.197218	0.193649	0.417365
NCKAP5L	0.207753	0.12812	0.462141	0.373954	0.159032	0.469945
KLHDC8B	0.207995	0.265641	0.62646	0.297121	0.213715	0.163786
PPP2R2C	0.207995	0.206325	0.416791	0.340722	0.359302	0.166645
WDR34	0.208481	0.167313	0.845566	0.29169	0.162235	0.213646
TRAM1L1	0.20918	0.410055	0.236496	0.292711	0.132032	0.460387
BCL2L1	0.209264	0.135174	0.409381	0.552688	0.344492	0.155461
DNAH11	0.209264	0.177326	0.775894	0.209466	0.35342	0.166363
KIAA1644	0.209357	0.147395	0.884597	0.412682	0.131372	0.152415
DYNC1I1	0.209357	0.168956	0.314552	0.464183	0.352682	0.220904
SGSM1	0.209357	0.395816	0.395037	0.217488	0.288593	0.234599
MCAT	0.209357	0.242002	0.734598	0.192391	0.202085	0.274723
ZNF324	0.209357	0.139944	0.742423	0.335443	0.144245	0.311843
TPRG1L	0.211704	0.27199	0.702287	0.258134	0.159032	0.236382
IDO1	0.212148	0.227445	0.243461	0.252595	0.50872	0.291797
UROD	0.212155	0.303186	0.544269	0.277468	0.213715	0.216897
HHATL	0.212155	0.132016	0.630703	0.445898	0.213153	0.234599
LOC781423	0.212155	0.142106	0.502813	0.332081	0.304422	0.27471
CC2D1B	0.212155	0.320945	0.269945	0.363245	0.22081	0.276801
LOC101904478	0.212905	0.274601	0.307195	0.3113	0.340885	0.245595
MED12	0.212905	0.17462	0.271217	0.247168	0.708003	0.256215
NDUFA8	0.212905	0.16715	0.502713	0.269691	0.352609	0.269311
CHCHD10	0.212905	0.18641	0.788884	0.197218	0.19099	0.342231
CTIF	0.212905	0.245678	0.461974	0.177565	0.332013	0.350677
KCNG2	0.212905	0.187539	0.671286	0.176031	0.137611	0.562422
C21H15orf38	0.21417	0.594085	0.59187	0.192435	0.183882	0.163786
ATF3	0.21417	0.178689	0.624525	0.277832	0.244325	0.27471
PPP1R15A	0.214201	0.22279	0.342184	0.43138	0.152787	0.394655
KLC2	0.21447	0.347792	0.624525	0.185232	0.191019	0.282241
RGAG4	0.215702	0.179907	0.358679	0.327048	0.502881	0.208872
LOC100847802	0.215702	0.146786	0.456195	0.4594	0.272713	0.251383
LRRN2	0.215702	0.16715	0.472919	0.538761	0.172925	0.268904
TCEB2	0.215702	0.126953	0.757431	0.270335	0.243207	0.28926
MRPS2	0.215702	0.192779	0.775625	0.25394	0.159032	0.291797
UCHL1	0.215702	0.168879	0.711439	0.265176	0.209575	0.320872
DDT	0.215702	0.131594	0.782616	0.197218	0.200517	0.474389
PKP4	0.216261	0.262346	0.324519	0.273001	0.480678	0.201139
PSMC4	0.216261	0.340345	0.431412	0.419104	0.135922	0.236083
RAB4B	0.216261	0.216488	0.751941	0.314849	0.145831	0.236083
PARP3	0.216261	0.151075	0.223762	0.599098	0.344492	0.266951
ADIG	0.216261	0.146694	0.845125	0.250712	0.154648	0.361783
CDK5RAP3	0.216261	0.132317	0.624525	0.311573	0.162933	0.467675
FBXL15	0.218355	0.213794	0.787266	0.219049	0.213715	0.256215
NDUFB2	0.218973	0.165642	0.555362	0.244976	0.508933	0.220904
TP53I13	0.218973	0.52469	0.526087	0.233711	0.159032	0.234191
IL11RA	0.218973	0.183788	0.491855	0.504993	0.200517	0.244969
RFNG	0.218973	0.4673	0.624525	0.217488	0.147015	0.247893
LOC101907575	0.218973	0.14108	0.832346	0.333269	0.144245	0.276801
CLPP	0.218973	0.223879	0.762353	0.245595	0.141104	0.322468
SARDH	0.218973	0.200225	0.679926	0.192391	0.249915	0.363319
ATP5I	0.219181	0.236347	0.647274	0.265176	0.261663	0.2252
MAPKAPK2	0.219543	0.350657	0.533438	0.250712	0.154648	0.321755
MYH15	0.220829	0.165642	0.243461	0.729891	0.154648	0.430146
DDOST	0.220829	0.16753	0.539205	0.218238	0.294338	0.464247
P4HA3	0.221353	0.148897	0.262672	0.426189	0.665101	0.195275
MAP2K3	0.221353	0.135048	0.560471	0.464257	0.289635	0.2252
CDC42EP3	0.221353	0.146478	0.376655	0.445478	0.38717	0.244969
BLVRB	0.221353	0.155313	0.615919	0.245097	0.431303	0.251621
TNFSF18	0.221353	0.141096	0.502813	0.60358	0.191019	0.259562
SPATS2	0.221353	0.183648	0.270908	0.418957	0.21154	0.507491
LOC101903988	0.221353	0.451084	0.293082	0.194914	0.188484	0.525759
LOC101904288	0.222025	0.137397	0.263358	0.846596	0.315207	0.204644
EPM2AIP1	0.222025	0.373023	0.263271	0.399146	0.270326	0.234388
PPARGC1A	0.222025	0.244522	0.351104	0.336601	0.344492	0.253701
ZNHIT2	0.222025	0.243972	0.839933	0.183417	0.214291	0.253842
KRTCAP2	0.222025	0.193999	0.663835	0.348868	0.190941	0.256215
TNIP2	0.223301	0.185901	0.804006	0.420086	0.170725	0.160819
TNNI2	0.223301	0.150344	0.851209	0.261487	0.289635	0.212988
ENTPD6	0.223301	0.155313	0.495802	0.233711	0.646892	0.234599
PLK3	0.223301	0.201261	0.38063	0.247168	0.582598	0.244969
RPS26	0.223301	0.164828	0.612894	0.220572	0.469053	0.25439
MPZL3	0.223301	0.163074	0.270061	0.370179	0.558391	0.264126
AMIGO2	0.223301	0.183788	0.585226	0.473949	0.148266	0.27034
IFI44L	0.223301	0.366867	0.309162	0.221997	0.393192	0.27471
CAV3	0.223301	0.155313	0.828512	0.32294	0.158617	0.276801
GSTM1-2	0.223301	0.236954	0.251765	0.658347	0.165153	0.320872
ZNF580	0.223301	0.163074	0.832092	0.189237	0.250877	0.348678
ATPIF1	0.223959	0.139943	0.427542	0.217488	0.95346	0.170969
SAMD12	0.223959	0.538677	0.312304	0.248881	0.36517	0.173362
SERGEF	0.223959	0.14108	0.868467	0.22421	0.169525	0.425604
THRSP	0.223959	0.14108	0.485959	0.353787	0.179964	0.533135
C19H17orf49	0.225873	0.265234	0.696087	0.261487	0.198673	0.259562
TBCEL	0.225913	0.157218	0.361746	0.884754	0.209575	0.208731
ANAPC2-2	0.225913	0.157748	0.864327	0.22687	0.301026	0.239533
EMC9	0.225913	0.17656	0.963586	0.233711	0.147015	0.255436
NTSR2	0.225913	0.331717	0.539205	0.250712	0.154648	0.392226
NAV1	0.225913	0.165642	0.353967	0.468683	0.146715	0.55319
PMAIP1	0.226611	0.16715	0.330184	0.22421	0.987616	0.164688
SMOX	0.226611	0.139944	0.571709	0.66897	0.228224	0.183027
GLIS3	0.226611	0.398343	0.409599	0.220572	0.415433	0.18359
LOC783461	0.226611	0.157204	0.742423	0.468683	0.183882	0.2252
SCN3B	0.226611	0.186613	0.29238	0.55335	0.271578	0.30235
ATP5G1	0.226611	0.168345	0.535387	0.27063	0.373344	0.306428
FLAD1	0.226887	0.213794	0.670495	0.220572	0.2441	0.361783
RCC1	0.228187	0.343394	0.379405	0.315516	0.299828	0.236083
HAGHL	0.228187	0.262346	0.612894	0.209466	0.292954	0.2972
MYL9	0.229039	0.146786	0.394085	0.253374	0.894244	0.182252
CLASRP	0.229039	0.305811	0.357874	0.197218	0.260073	0.528149
PLBD1	0.229054	0.174454	0.3118	0.217488	0.323195	0.728135
ARMC12	0.229111	0.161744	0.376655	0.355976	0.707448	0.164688
NDUFV2	0.229111	0.181996	0.263358	0.261487	0.980414	0.166978
ABTB2	0.229111	0.438102	0.347799	0.349336	0.231033	0.234599
LOC782054	0.229111	0.627813	0.558997	0.220645	0.154648	0.236083
FZD2	0.229111	0.140676	0.351469	0.888293	0.209575	0.253842
LOC785386	0.229111	0.200225	0.828182	0.316223	0.152286	0.25439
LHX6	0.229111	0.141229	0.295682	0.89092	0.220022	0.269311
MCHR1	0.229111	0.171561	0.757272	0.345596	0.179964	0.291797
TSSK2	0.229111	0.161168	0.642102	0.25872	0.33879	0.320872
NISCH	0.229289	0.323759	0.409599	0.461609	0.179964	0.247893
CCDC117	0.229434	0.155313	0.273124	0.884073	0.270326	0.234599
HSPH1	0.229438	0.158599	0.532223	0.337083	0.442018	0.227253
NDUFS6	0.229743	0.195972	0.574863	0.22687	0.652588	0.166978
ATP5J2	0.229743	0.183648	0.455907	0.217488	0.71	0.248965
HS3ST5	0.229743	0.158915	0.38319	0.734466	0.213715	0.259562
CHMP4C	0.229743	0.141229	0.262583	0.464257	0.290795	0.522662
VASN	0.230197	0.308304	0.356061	0.218631	0.677345	0.191688
LOC101903038	0.230197	0.21317	0.457109	0.218631	0.70687	0.203153
C1H21orf2	0.230197	0.141229	0.84347	0.402789	0.169525	0.251621
EMP1	0.23035	0.181996	0.312027	0.317329	0.720019	0.233824
DGCR6	0.23035	0.181955	0.786596	0.233711	0.271578	0.295013
SEPW1	0.231979	0.157748	0.813769	0.197218	0.528901	0.183027
IYD	0.231979	0.213794	0.259278	0.274765	0.763552	0.251621
CFB	0.231979	0.185466	0.271217	0.898934	0.21154	0.253842
MARCH2	0.231979	0.246538	0.837469	0.25728	0.176531	0.25439
ANAPC15	0.231979	0.224456	0.717638	0.373134	0.149285	0.259922
LOC528802	0.231979	0.146786	0.38063	0.277832	0.694668	0.267315
LOC101906052	0.231979	0.146694	0.243461	0.197908	0.996378	0.27471
LOC100848343	0.231979	0.14825	0.905691	0.245595	0.193933	0.350267
ANGPTL4	0.231979	0.171561	0.505207	0.27063	0.213153	0.587401
GALNTL2	0.234068	0.493946	0.259278	0.394746	0.306239	0.190128
THEM6	0.234274	0.236954	0.663835	0.228945	0.244735	0.363319
TMUB1	0.235566	0.260601	0.807865	0.209464	0.213715	0.286166
CSDC2	0.236217	0.157218	0.663835	0.208659	0.393914	0.377319
GEM	0.236431	0.181997	0.629806	0.25728	0.454282	0.236382
LOC101905956	0.236852	0.180759	0.984846	0.271825	0.159032	0.176164
LOC101904510	0.236852	0.488814	0.347799	0.481044	0.179964	0.201696
DAXX	0.236852	0.200225	0.354366	0.774119	0.183347	0.267081
MRI1	0.236852	0.264354	0.670495	0.316223	0.188251	0.27471
DGCR8	0.236852	0.236677	0.354366	0.232793	0.565487	0.319613
ESPN	0.236852	0.185108	0.322937	0.516942	0.249915	0.406185
C3H1orf162	0.236852	0.155313	0.263358	0.360948	0.213715	0.789982
LOC100848163	0.237297	0.387422	0.357874	0.360018	0.231033	0.264515
LOC511229	0.237297	0.340345	0.370096	0.250712	0.348178	0.318535
KIAA0415	0.237297	0.177326	0.788263	0.325811	0.159032	0.362032
SEP4	0.237297	0.201261	0.312304	0.302297	0.27015	0.599742
LOC101903832	0.237694	0.171561	0.500283	0.327048	0.323195	0.382765
TMEM61	0.237694	0.151075	0.356061	0.579355	0.241821	0.41645
IBA57	0.237694	0.183788	0.574863	0.232793	0.294338	0.477552
BAIAP3	0.237747	0.195972	0.799927	0.217488	0.408098	0.203153
LOC101905937	0.237747	0.365762	0.357508	0.20737	0.573467	0.237366
CLEC14A	0.237747	0.540319	0.356061	0.217488	0.370595	0.241488
FAM229B	0.237747	0.186613	0.663835	0.26565	0.382657	0.251318
LDHD	0.237747	0.218891	0.642305	0.406293	0.197589	0.264126
FAM3A	0.237747	0.18247	0.612894	0.209466	0.552149	0.264762
NACC1	0.237747	0.433173	0.534212	0.233711	0.240849	0.270357
C8G	0.237747	0.262245	0.788263	0.250712	0.154648	0.34431
RPL36	0.237747	0.192779	0.837993	0.218631	0.21975	0.36701
LOC100847554	0.237747	0.342093	0.409599	0.27063	0.22301	0.413427
UCP2	0.238021	0.150344	0.745951	0.328636	0.370489	0.212988
ATP5G2	0.238021	0.164712	0.664227	0.348868	0.22301	0.369659
SUCLA2	0.238653	0.188978	0.325765	0.496856	0.510676	0.194258
SPAG6	0.238834	0.610111	0.348971	0.331665	0.260073	0.182252
BREH1	0.238834	0.146694	0.346856	0.995493	0.200517	0.2252
ABLIM1	0.238834	0.180759	0.673016	0.425402	0.231498	0.254061
VARS	0.238834	0.229795	0.695534	0.311573	0.213153	0.29686
BCL3	0.238834	0.195137	0.502582	0.270335	0.378475	0.35905
ABCA2	0.238834	0.300868	0.580326	0.205881	0.229755	0.449323
PTPN3	0.238834	0.187539	0.54957	0.311573	0.200517	0.507491
RPS6KA6	0.239079	0.238549	0.801197	0.231589	0.213153	0.323281
STXBP2	0.239817	0.223258	0.886317	0.227338	0.238944	0.249848
YIF1B	0.24052	0.185466	0.881002	0.327396	0.179964	0.25439
SPICE1	0.240783	0.175101	0.309905	0.958657	0.213153	0.247893
LOC101903649	0.240783	0.152989	0.347684	0.95119	0.20623	0.256215
MED16	0.240783	0.178689	0.434571	0.473949	0.259254	0.366162
COQ2	0.240852	0.298119	0.351469	0.531376	0.302524	0.194258
MIEN1	0.241658	0.209265	0.715071	0.25872	0.412273	0.204644
LOC101907909	0.241658	0.212758	0.379972	0.858468	0.204186	0.20701
TMEM259	0.241658	0.336423	0.558997	0.221997	0.290795	0.3286
LARGE	0.241658	0.273426	0.357514	0.448867	0.23562	0.331865
BAP1	0.241658	0.505097	0.438921	0.220572	0.23929	0.341505
LOC787548	0.241658	0.286539	0.782616	0.209466	0.197589	0.364507
OTOG	0.241862	0.274601	0.647274	0.245097	0.213715	0.406982
ZFPL1	0.241979	0.51436	0.624609	0.205881	0.21128	0.272226
TECPR2	0.241979	0.199901	0.409599	0.397341	0.209575	0.497262
NTRK1	0.241979	0.257555	0.357874	0.329303	0.209575	0.553789
GATM	0.243025	0.157218	0.29238	0.473533	0.784037	0.181092
TEAD3	0.243025	0.212395	0.436936	0.522031	0.319797	0.229774
GSK3A	0.243025	0.523219	0.546588	0.249964	0.20137	0.272272
HMBS	0.243025	0.233704	0.435134	0.288648	0.422064	0.295013
NDUFS3	0.243025	0.187539	0.627551	0.250712	0.392678	0.311843
SMPD2	0.243025	0.176295	0.724005	0.28508	0.263138	0.375237
TESK1	0.243025	0.178689	0.619805	0.305788	0.234612	0.458635
LMOD2	0.243649	0.178689	0.883314	0.277832	0.302524	0.212988
PVALB	0.243649	0.370172	0.769162	0.25394	0.200517	0.236382
TNFAIP3	0.243649	0.213187	0.342184	0.233711	0.88551	0.241488
RNF187	0.243649	0.246538	0.690547	0.348868	0.22081	0.255436
PPAPDC3	0.243649	0.495805	0.711009	0.219049	0.162044	0.271982
HSD17B8	0.243649	0.155313	0.653744	0.288648	0.419094	0.27471
TRAPPC9	0.243649	0.176295	0.742423	0.283587	0.329928	0.276801
LOC101906678	0.243649	0.19533	0.265433	0.250712	0.869738	0.311843
MRPL41	0.243649	0.270999	0.888809	0.217488	0.162843	0.318535
UQCR11	0.243649	0.16715	0.749137	0.217488	0.376505	0.363319
ST6GALNAC4	0.243649	0.183788	0.788582	0.261487	0.223028	0.391455
RHOG	0.243649	0.177326	0.685123	0.376137	0.188251	0.406982
SCD	0.243649	0.164712	0.555362	0.270124	0.232513	0.619537
FADS3	0.24391	0.178689	0.574863	0.361203	0.385346	0.254061
SSH3	0.244254	0.286539	0.596085	0.426189	0.171063	0.266196
LOC615157	0.245325	0.293305	0.384123	0.261487	0.543768	0.253947
TMEM184A	0.245325	0.157218	0.979116	0.238105	0.210902	0.27034
EIF3F	0.245325	0.177326	0.752492	0.273355	0.272713	0.360244
HDAC7	0.245719	0.192779	0.358679	0.273355	0.917712	0.182252
TNNC2	0.248481	0.308777	0.792696	0.26565	0.241298	0.218802
SPP1	0.248481	0.38151	0.585226	0.311573	0.224417	0.251306
MVB12A	0.248481	0.236347	0.868467	0.210216	0.304886	0.25335
BLCAP	0.248481	0.19225	0.558997	0.22421	0.493906	0.362327
PPM1F	0.248906	0.264354	0.701262	0.371952	0.204739	0.254061
HIST1H1E	0.248906	0.178532	0.280367	0.998531	0.181986	0.268904
DHRS7B	0.249388	0.169464	0.799321	0.407817	0.213715	0.264126
FBXL14	0.251791	0.195972	0.279041	0.355025	0.230338	0.728774
GNG5	0.252479	0.35697	0.558997	0.261487	0.301711	0.27034
LOC100847501	0.252748	0.213187	0.345323	0.337083	0.290559	0.561581
MYLPF	0.252753	0.181969	0.788263	0.26565	0.372674	0.253842
PIEZO1	0.252869	0.228997	0.560471	0.232888	0.679008	0.218802
LOC101902377	0.252869	0.194389	0.70292	0.239989	0.542839	0.2252
PATZ1	0.252869	0.264354	0.379972	0.239989	0.445298	0.421371
ESRRG	0.253744	0.599742	0.351469	0.42539	0.191108	0.243409
LOC537017	0.253744	0.180759	0.778576	0.390874	0.257988	0.25298
GRINA	0.253744	0.163399	0.788263	0.371034	0.271578	0.259922
LOC787057	0.253744	0.209265	0.333746	0.78025	0.209575	0.335072
NPHP3	0.253744	0.273891	0.606562	0.348868	0.209575	0.34431
SLC22A18	0.253744	0.192779	0.734973	0.336601	0.198673	0.408319
GEMIN8	0.253744	0.209265	0.683705	0.336601	0.171063	0.456312
WBP1	0.254792	0.317895	0.664384	0.328636	0.231498	0.251621
TPGS1	0.254792	0.200511	0.894931	0.221997	0.223028	0.361783
RASD1	0.254815	0.168879	0.670495	0.296105	0.372493	0.322468
SLC27A4	0.255611	0.201984	0.534856	0.263272	0.21975	0.629999
GPX3	0.255831	0.213794	0.59187	0.438338	0.213153	0.346703
DCAF15	0.257247	0.22528	0.702698	0.247168	0.41506	0.256215
ADRA2C	0.257502	0.242002	0.580125	0.457507	0.323195	0.194258
MNF1	0.257502	0.183648	0.799927	0.285694	0.213153	0.424288
PYCRL	0.257901	0.45996	0.734598	0.220572	0.231033	0.254061
SYCP3	0.259691	0.187539	0.376655	0.537257	0.482917	0.226212
PDLIM7	0.259691	0.17462	0.868889	0.253374	0.387246	0.243409
RNASEH2C	0.259691	0.262346	0.792788	0.272841	0.241821	0.270357
C25H16orf13	0.259691	0.168425	0.886317	0.221997	0.324304	0.329166
DLG3	0.259691	0.164712	0.361746	0.43653	0.353517	0.473407
MYL2	0.259691	0.169393	0.577528	0.449159	0.204891	0.474389
NR2F6	0.260298	0.201984	0.757272	0.231963	0.399621	0.28164
TMEM97	0.26077	0.56389	0.31392	0.399309	0.294338	0.218802
FRZB	0.260806	0.181969	0.296219	0.998531	0.191019	0.208731
FGF1	0.260806	0.192779	0.376655	0.629102	0.334232	0.264515
CNPY3	0.260806	0.195972	0.716069	0.383064	0.270142	0.269311
SNRNP200	0.260806	0.185466	0.585226	0.296105	0.459545	0.291797
LYRM4	0.260806	0.178532	0.802703	0.373954	0.191108	0.361783
PIK3C2B	0.260806	0.183648	0.311599	0.552906	0.392058	0.361783
SBF1	0.260806	0.18226	0.737777	0.247168	0.326411	0.418673
SPATA20	0.261292	0.841026	0.388419	0.22421	0.213715	0.28164
RXRG	0.262051	0.706464	0.409599	0.271825	0.266502	0.23511
RILPL1	0.262051	0.387069	0.408546	0.545917	0.218323	0.243409
SH3GLB2	0.262051	0.319481	0.690547	0.409999	0.197589	0.24632
MRPL9	0.262051	0.438102	0.602229	0.348868	0.192416	0.256215
PIGS	0.262051	0.200225	0.502713	0.60935	0.270142	0.256215
SHROOM3	0.262051	0.358484	0.356061	0.277832	0.454282	0.295827
GNB1L	0.262051	0.183648	0.820461	0.311573	0.268776	0.298276
ELOVL7	0.262051	0.198693	0.370096	0.581085	0.326411	0.316531
GTF2IRD2	0.262051	0.554387	0.319005	0.341962	0.230525	0.360125
COX5A	0.262051	0.175101	0.652685	0.283587	0.404763	0.361561
NCKIPSD	0.262051	0.180759	0.735879	0.233711	0.405449	0.365127
GPT	0.262051	0.165642	0.778304	0.235952	0.385439	0.371068
DLGAP4	0.262051	0.172603	0.351104	0.266637	0.738911	0.413443
MIF	0.262051	0.215189	0.885081	0.220572	0.213153	0.417365
FGD1	0.262051	0.186613	0.409599	0.283221	0.465337	0.47177
LOC616063	0.262051	0.285915	0.345323	0.22421	0.444444	0.511544
PON1	0.262051	0.426253	0.273124	0.333269	0.22301	0.519053
LOC101905994	0.262051	0.218645	0.376655	0.271622	0.257757	0.728774
CAPG	0.262051	0.16753	0.356061	0.35326	0.220022	0.816442
LOC100848484	0.262274	0.314486	0.541955	0.273001	0.487541	0.218084
ALG12	0.262274	0.456546	0.742423	0.270335	0.192695	0.254372
B3GNT1	0.262345	0.183788	0.379405	0.979034	0.210902	0.244969
LOC100297056	0.262345	0.260515	0.700971	0.348868	0.188723	0.375237
HABP4	0.262354	0.841135	0.325765	0.392683	0.187654	0.218003
C8H9orf123	0.262926	0.403273	0.718739	0.25394	0.240219	0.264515
MYO18B	0.262926	0.187539	0.620132	0.302869	0.418772	0.311843
SORL1	0.262926	0.260525	0.418462	0.48007	0.192718	0.467836
OSR2	0.262926	0.177326	0.647606	0.329303	0.218323	0.540702
ZNF428	0.263939	0.238299	0.465973	0.521501	0.344492	0.239533
DNAJC28	0.263939	0.217541	0.373359	0.346547	0.7146	0.242592
GDNF	0.263939	0.244522	0.854602	0.261487	0.290795	0.254061
GBP5	0.263939	0.348317	0.309162	0.251659	0.763502	0.254061
PSMC3	0.263939	0.243201	0.72096	0.420505	0.220022	0.259562
LRRC28	0.263939	0.183648	0.62646	0.293612	0.498059	0.276801
CCSAP	0.263939	0.630379	0.324519	0.299655	0.188073	0.449057
TSEN54	0.265322	0.213187	0.655381	0.327066	0.213153	0.477552
CREM	0.26622	0.178359	0.31392	0.573183	0.568442	0.26267
NDUFV1	0.266372	0.177326	0.738888	0.288648	0.323195	0.397676
GDF11	0.266472	0.199779	0.663835	0.409857	0.355029	0.237234
DOK7	0.266472	0.348555	0.814998	0.243158	0.216724	0.293556
C11H9orf172	0.266472	0.245678	0.786596	0.265737	0.265771	0.336023
B9D1	0.266472	0.16715	0.745494	0.457507	0.213715	0.363319
ATP5D	0.266472	0.172603	0.89683	0.221997	0.281705	0.417692
BMP5	0.266842	0.284857	0.472919	0.698375	0.213153	0.239533
LOC515976	0.266842	0.363808	0.420676	0.232793	0.655689	0.245595
ABL1	0.267023	0.181442	0.365857	0.261487	0.950867	0.266512
C16H1orf170	0.267268	0.274601	0.624525	0.261487	0.385192	0.2972
FIBP	0.26754	0.176295	0.884597	0.22421	0.227483	0.494795
LRRC8A	0.267784	0.168879	0.437632	0.277189	0.837439	0.279852
LOC516526	0.267967	0.185466	0.312304	0.261487	0.996378	0.2252
MED26	0.268094	0.18226	0.409599	0.754673	0.370489	0.2252
BACH1	0.268094	0.19225	0.31458	0.660792	0.416322	0.270357
GLYAT	0.268094	0.205729	0.628812	0.450297	0.265794	0.311843
IFITM5	0.268094	0.176295	0.64463	0.302628	0.39347	0.384447
GFPT2	0.268094	0.239878	0.31392	0.37236	0.376894	0.479503
APBB1	0.268946	0.212186	0.710259	0.485571	0.271537	0.23488
MICALL1	0.268977	0.216488	0.64003	0.270335	0.419583	0.324043
FANCC-2	0.269076	0.267832	0.513537	0.537521	0.246008	0.269311
POLD2	0.269076	0.279754	0.747168	0.286311	0.217379	0.375237
LOC101904549	0.269076	0.260678	0.533118	0.275852	0.332013	0.443573
DALRD3	0.269076	0.168956	0.689475	0.307875	0.249915	0.536811
LOC100126544	0.270405	0.365762	0.766261	0.265234	0.197406	0.337502
HPS6	0.270451	0.171561	0.648448	0.509955	0.270142	0.323622
ARX	0.270465	0.405578	0.501157	0.464429	0.213715	0.254906
SDS	0.271463	0.180759	0.574863	0.7078	0.333099	0.206646
MAP3K2	0.271463	0.200225	0.325765	0.336101	0.951821	0.213646
LOC100335836	0.271463	0.246538	0.427542	0.277189	0.787551	0.236083
KLHL36	0.271463	0.257471	0.486665	0.552267	0.326411	0.239533
ZNF382	0.271463	0.195972	0.766107	0.327048	0.32655	0.292977
ALG3	0.271463	0.19225	0.81014	0.426189	0.213153	0.297706
LPAR6	0.271463	0.186089	0.346856	0.96018	0.213153	0.316531
AP2S1	0.271463	0.17462	0.941748	0.325811	0.216724	0.316531
ADRBK1	0.271463	0.360336	0.662273	0.254845	0.290795	0.320872
HSPBP1	0.271463	0.333974	0.799927	0.261487	0.209575	0.350267
NOL3	0.271463	0.181996	0.979116	0.232793	0.213715	0.361783
B3GAT3	0.271463	0.265078	0.845566	0.233711	0.248672	0.362032
DGKZ	0.271463	0.229882	0.700391	0.39346	0.214851	0.366162
LOC100337485	0.271463	0.206273	0.814974	0.295706	0.250877	0.371068
VPS51	0.271463	0.213187	0.879086	0.271825	0.216479	0.389427
TMEM141	0.271463	0.235076	0.858234	0.25394	0.197589	0.449323
CD93	0.271463	0.171318	0.342295	0.657918	0.265794	0.497945
SLC39A8-2	0.271463	0.19225	0.293082	0.490485	0.344492	0.525303
PEF1	0.272916	0.286539	0.519508	0.395157	0.250877	0.38662
WHSC2	0.272916	0.216482	0.81627	0.245128	0.289635	0.408973
CDIP1	0.272916	0.183788	0.791374	0.328636	0.22301	0.444602
PARP14	0.273189	0.260601	0.53156	0.325811	0.599782	0.212988
RGCC	0.273815	0.193259	0.392817	0.39465	0.77972	0.22283
EDC3	0.273815	0.222892	0.559735	0.325879	0.500231	0.27471
MGC138914	0.274088	0.946825	0.324474	0.348868	0.197589	0.2252
ZNF217	0.274088	0.364436	0.31392	0.63557	0.281684	0.264515
KCNC3	0.274088	0.417417	0.498074	0.362621	0.285895	0.264515
FKBP8	0.274088	0.296552	0.888467	0.245128	0.213715	0.322468
CHMP1A	0.274088	0.189359	0.782616	0.302869	0.320056	0.35982
ATG4D	0.274088	0.252136	0.749728	0.265176	0.301026	0.363319
AKT1S1	0.274088	0.279754	0.837731	0.259816	0.22081	0.364587
EEPD1	0.274088	0.187539	0.558348	0.468683	0.301026	0.384192
SPSB3	0.274088	0.232986	0.856029	0.261487	0.22081	0.41899
PLBD2	0.274088	0.228795	0.703083	0.297121	0.270142	0.430598
LOC101907509	0.274088	0.498498	0.442422	0.297264	0.209575	0.453794
LSMD1	0.274248	0.223258	0.648448	0.328636	0.405449	0.276801
NXT1	0.274248	0.306462	0.851209	0.273001	0.200517	0.333966
UFSP1	0.274248	0.18641	0.782616	0.426189	0.209575	0.379648
ZNF787	0.274576	0.270013	0.900878	0.250712	0.198673	0.369904
CTU1	0.276292	0.304033	0.775524	0.245302	0.213153	0.456059
SCAND1	0.276638	0.416453	0.704463	0.245595	0.344492	0.244969
CMPK2	0.276638	0.192779	0.394085	0.592989	0.463896	0.25439
FGFR3	0.276638	0.201257	0.408893	0.431031	0.581507	0.270357
RFTN1	0.276638	0.219435	0.663266	0.328636	0.240219	0.479503
TRIM63	0.278471	0.186613	0.446004	0.664382	0.330188	0.29603
TPSB1	0.27887	0.192779	0.356061	0.998531	0.209575	0.256215
KLC4	0.27887	0.236677	0.470507	0.235952	0.746324	0.330936
NR2F1	0.27887	0.246538	0.491855	0.407817	0.198673	0.5694
LSM2	0.279427	0.267418	0.758277	0.24599	0.231498	0.479503
NUDT8	0.279902	0.178532	0.849816	0.286311	0.390823	0.28164
B9D2	0.280648	0.312318	0.926515	0.287266	0.213153	0.245062
TNFSF12	0.281919	0.243972	0.586248	0.293612	0.514626	0.27471
RABEP2	0.281936	0.246538	0.31392	0.348868	0.74016	0.297794
CDC42EP2	0.281936	0.181969	0.495802	0.788191	0.213153	0.379648
C16H1orf233	0.281936	0.246538	0.703083	0.333269	0.270142	0.388263
GAK	0.282238	0.318368	0.691919	0.247168	0.352682	0.3345
UBE3C	0.282886	0.244522	0.336984	0.25119	0.860477	0.361783
STX7	0.282903	0.831749	0.333746	0.396782	0.213153	0.253947
PRDX5	0.282903	0.183648	0.854602	0.349681	0.311415	0.274723
LOC788334	0.283863	0.260601	0.596411	0.247752	0.77314	0.218802
CLN8	0.283863	0.181969	0.836283	0.29309	0.504337	0.234599
LPIN3	0.283863	0.227445	0.612894	0.342246	0.556075	0.236382
EPC1	0.283863	0.185466	0.394085	0.884758	0.322419	0.254906
LTA4H	0.283863	0.183648	0.31392	0.333412	0.986159	0.256215
OSBPL10	0.283863	0.462121	0.322937	0.253374	0.593296	0.316531
ACTA1	0.283863	0.212395	0.75127	0.363545	0.234066	0.404357
SLC2A4RG	0.283863	0.205019	0.8171	0.273355	0.21154	0.525303
CORO1A	0.283863	0.185466	0.769556	0.261487	0.22081	0.626268
BAD	0.283888	0.183788	0.8171	0.336601	0.245289	0.425604
ADAMTS8	0.284268	0.689984	0.462141	0.328636	0.263138	0.245595
AGXT2L1	0.284268	0.262245	0.409599	0.698929	0.312509	0.254061
GRID1	0.284444	0.210832	0.314505	0.896813	0.37775	0.241488
SLC22A4	0.284444	0.181955	0.394085	0.364707	0.863499	0.254061
LOC101907812	0.284444	0.426253	0.36799	0.296105	0.55586	0.256215
SMCR7	0.284444	0.228795	0.762353	0.305788	0.323195	0.342038
C10H14orf21	0.284444	0.184381	0.703083	0.390874	0.322961	0.366162
SLC38A4	0.28458	0.296552	0.322937	0.32294	0.577355	0.391588
CD1D	0.284617	0.193999	0.362593	0.998531	0.213153	0.234599
ARSA	0.284617	0.18184	0.657819	0.302297	0.213153	0.723568
LOC781772	0.284978	0.201984	0.580125	0.348868	0.593296	0.254906
SCD5	0.285474	0.181969	0.744746	0.476125	0.23056	0.388263
GRM4	0.285474	0.18226	0.592371	0.491835	0.2637	0.456446
ITGA8	0.285589	0.306462	0.574863	0.274731	0.554988	0.253842
SCNM1	0.285895	0.225561	0.886317	0.26565	0.293526	0.325082
SLITRK5	0.285895	0.246994	0.38319	0.298582	0.24127	0.803036
FBRS	0.285984	0.19225	0.618584	0.29309	0.70141	0.259562
RARRES2	0.285984	0.183788	0.963586	0.328636	0.249915	0.267936
NT5M	0.285984	0.34677	0.807865	0.290929	0.248672	0.270357
GALNT14	0.285984	0.181997	0.511859	0.476697	0.513775	0.276801
SH3RF3	0.285984	0.209265	0.859597	0.271622	0.342173	0.316531
PET100	0.285984	0.241335	0.789532	0.277832	0.324104	0.355407
TPRN	0.285984	0.205982	0.90578	0.308436	0.214291	0.389427
MRPS26	0.285984	0.195972	0.977928	0.238105	0.22301	0.39499
NUBP2	0.285984	0.213794	0.879829	0.288648	0.24127	0.401501
GHDC	0.285984	0.185162	0.799927	0.428699	0.213715	0.406982
MYL12A	0.285984	0.181442	0.463105	0.788708	0.216351	0.429495
STAP2	0.285984	0.213407	0.800323	0.327842	0.214291	0.468003
YJEFN3	0.285984	0.356076	0.574863	0.247168	0.216351	0.613327
BCR	0.285984	0.18184	0.793848	0.262775	0.230338	0.613327
AGAP3	0.286263	0.244522	0.801314	0.328636	0.209746	0.434052
S100A16	0.286538	0.283365	0.904682	0.270335	0.22301	0.316531
SDC4	0.286638	0.19225	0.434571	0.447607	0.608994	0.28164
EFCAB4A	0.286638	0.284178	0.716719	0.297121	0.346377	0.30235
KIF22	0.286638	0.235076	0.76167	0.416067	0.21154	0.388221
IL17RC	0.286638	0.232986	0.437632	0.300414	0.565711	0.41789
RNF208	0.286638	0.330897	0.711009	0.270335	0.22081	0.470667
TFPI	0.286638	0.181996	0.357514	0.321183	0.650955	0.504026
C23H6orf108	0.286638	0.183648	0.762353	0.247168	0.33879	0.531717
ZNF3	0.286638	0.197453	0.361746	0.585799	0.265794	0.556534
C7H19orf25	0.287249	0.183648	0.64881	0.458705	0.327637	0.364321
SERPINB9	0.287344	0.185466	0.325765	0.820836	0.454282	0.256215
LOC782367	0.287553	0.531908	0.486424	0.346547	0.259744	0.316531
PPP2R5B	0.287553	0.453005	0.582855	0.261487	0.244297	0.450732
RAB7B	0.287553	0.195972	0.384123	0.724378	0.249915	0.462921
PLEKHM1	0.287553	0.201813	0.527144	0.456622	0.298277	0.474389
ACAD8	0.288639	0.31551	0.383605	0.539515	0.454282	0.2252
IP6K3	0.288639	0.183648	0.596854	0.43138	0.534648	0.257643
PRELID1	0.288639	0.397351	0.631437	0.285694	0.323195	0.308136
LOC509810	0.288639	0.192779	0.340034	0.786353	0.352849	0.357186
EIF3G	0.288639	0.206325	0.782616	0.445478	0.223458	0.363319
MESDC1	0.288639	0.278952	0.555244	0.369155	0.230338	0.507491
FAM171A2	0.288639	0.18641	0.763088	0.29309	0.254093	0.558429
HAUS8	0.290014	0.242002	0.409599	0.336601	0.857493	0.236083
MAPK12	0.290056	0.281022	0.851523	0.245097	0.229755	0.458258
ITIH4	0.290807	0.192779	0.376005	0.261487	0.995578	0.273942
PTGER4	0.290807	0.331995	0.420676	0.775177	0.213153	0.275414
ROMO1	0.290807	0.212758	0.888809	0.261487	0.320642	0.361561
GADL1	0.290807	0.571871	0.348604	0.387837	0.271578	0.363319
POLA2	0.290807	0.232922	0.771369	0.355338	0.271578	0.369933
FNDC1-2	0.290807	0.248138	0.325765	0.482983	0.316291	0.54857
UBE2L6	0.291252	0.186436	0.834364	0.302297	0.409367	0.295013
RPLP0	0.291252	0.193999	0.868467	0.255777	0.344492	0.408788
PHPT1	0.291252	0.18226	0.875005	0.305788	0.270142	0.440956
ZFAND2A	0.291252	0.183788	0.432056	0.374828	0.294338	0.715067
PSMG4	0.29159	0.196106	0.859597	0.366398	0.213153	0.424961
RPL28	0.292883	0.183788	0.950963	0.25394	0.210902	0.49697
LOC616254	0.294205	0.183788	0.615919	0.286311	0.513643	0.453257
ZNF26	0.294694	0.192779	0.326845	0.998531	0.214291	0.259562
LOC100336949	0.295367	0.379655	0.624525	0.487385	0.218323	0.270357
BMPR1B	0.295563	0.394962	0.342177	0.725587	0.326411	0.229774
RTN4RL1	0.295563	0.236954	0.409599	0.890963	0.324185	0.234599
TAF5	0.295563	0.206544	0.567538	0.825391	0.249915	0.264126
GFER	0.295563	0.343941	0.901869	0.277832	0.22301	0.27471
HINT3	0.295563	0.183648	0.377523	0.476015	0.738161	0.290947
ABCA3	0.295563	0.199821	0.630703	0.769617	0.221408	0.291797
MRPL36	0.295563	0.257372	0.802703	0.360018	0.265794	0.314816
MRPS25	0.295563	0.213187	0.911474	0.280097	0.252995	0.40233
DPP3	0.295563	0.260678	0.596854	0.539687	0.213153	0.414714
RPS9	0.295563	0.213794	0.88654	0.273001	0.220545	0.478919
RPS5	0.295563	0.183788	0.921835	0.288648	0.213153	0.488913
ELOVL6	0.295563	0.186089	0.53156	0.445898	0.257328	0.609229
HSPA5	0.2966	0.274601	0.345323	0.641226	0.450584	0.259562
BRD3	0.2966	0.335974	0.408546	0.630277	0.270142	0.320872
BCKDK	0.2966	0.201693	0.723494	0.288648	0.324304	0.507479
NDUFA4	0.296639	0.213187	0.491855	0.371952	0.604048	0.320578
GPRC5C	0.296639	0.188895	0.747504	0.418142	0.228638	0.480045
TINAGL1	0.29691	0.213187	0.579804	0.337722	0.764489	0.234599
GRAMD1B	0.29691	0.235589	0.348604	0.744054	0.382235	0.30421
SIX2	0.297884	0.503784	0.475068	0.327695	0.213715	0.481656
MYCT1	0.298048	0.209265	0.450055	0.949887	0.259254	0.262924
TRPT1	0.298048	0.264354	0.7343	0.346547	0.271578	0.408788
COX7B	0.298961	0.28549	0.356364	0.490485	0.558391	0.268118
TRMT1	0.298961	0.235076	0.770691	0.26565	0.249915	0.562422
TACC1	0.298991	0.233704	0.347537	0.55219	0.662934	0.256215
H1FX	0.298991	0.232986	0.834281	0.25394	0.290795	0.476125
BCL6	0.299048	0.19225	0.498124	0.857218	0.351309	0.236083
SLC43A2	0.299048	0.19225	0.845566	0.390874	0.344492	0.269104
CAD	0.299716	0.200225	0.432533	0.289166	0.995578	0.236083
DDO	0.299716	0.676093	0.325765	0.473851	0.320056	0.244969
TFCP2	0.299716	0.232986	0.406121	0.360948	0.842847	0.254372
AKAP6	0.299716	0.43898	0.361746	0.509502	0.383819	0.25439
REV3L	0.299716	0.218559	0.513537	0.43138	0.602508	0.264126
OTUD5	0.299716	0.192779	0.502582	0.496856	0.534648	0.2972
TRAPPC5	0.299716	0.222167	0.964377	0.288648	0.241821	0.316531
ZNF281	0.299716	0.232986	0.477914	0.360018	0.644353	0.316531
NDUFB5	0.299716	0.201971	0.345323	0.333269	0.947611	0.316531
CCDC106	0.299716	0.27199	0.745055	0.364734	0.230338	0.41899
LY6E	0.299716	0.186613	0.734973	0.577679	0.213715	0.421371
TECPR1	0.299716	0.237327	0.756091	0.418957	0.213715	0.433844
ZNF524	0.299716	0.213794	0.941748	0.262775	0.226779	0.456446
LOC101904953	0.299716	0.216184	0.548583	0.335813	0.22301	0.77029
LOC100847951	0.299716	0.242002	0.38063	0.271622	0.301026	0.875216
RHOC	0.300429	0.209265	0.559178	0.360948	0.351056	0.516586
REXO4	0.300457	0.497133	0.759274	0.249113	0.231033	0.366162
DET1	0.300457	0.274601	0.442422	0.462339	0.268655	0.51975
HOXC5	0.301932	0.195972	0.495458	0.842253	0.344492	0.253926
EIF1AD	0.302055	0.200225	0.775663	0.536384	0.294338	0.270357
LOC786948	0.302055	0.262346	0.558997	0.689568	0.270326	0.276801
TOR2A	0.302055	0.227445	0.856029	0.328084	0.348059	0.293185
LAMP3	0.302055	0.260601	0.347799	0.598393	0.435946	0.346703
TRMT61A	0.302055	0.212395	0.906846	0.328636	0.249915	0.380223
CERS1	0.302055	0.298506	0.874948	0.271622	0.241113	0.394553
ARL11	0.302121	0.314146	0.963826	0.288648	0.223028	0.254061
THOC5	0.302588	0.470368	0.490416	0.472665	0.270326	0.285568
LOC101904486	0.302588	0.19225	0.376005	0.589846	0.602346	0.307069
NO66	0.302588	0.207622	0.587345	0.585799	0.321266	0.351765
VAMP5	0.302588	0.263727	0.787266	0.326836	0.302274	0.369933
RPH3AL	0.302726	0.491961	0.615195	0.330695	0.327637	0.259562
FBXW5	0.302726	0.296552	0.786596	0.273001	0.265794	0.458258
MOSPD3	0.302881	0.277368	0.770691	0.540687	0.22081	0.264126
RPS21	0.302881	0.195972	0.839933	0.302914	0.293075	0.470286
VDAC3	0.303124	0.236954	0.536373	0.778898	0.241821	0.318535
ARSG-2	0.303124	0.217742	0.855192	0.261487	0.370762	0.397305
CST3	0.303161	0.246538	0.750703	0.340722	0.344492	0.35981
ACPT	0.303161	0.228795	0.96237	0.283587	0.223028	0.376341
REM1	0.303161	0.201257	0.648448	0.25394	0.616903	0.432968
LOC101906844	0.304251	0.525361	0.576652	0.349336	0.229755	0.364587
TTYH1	0.304251	0.187539	0.979116	0.261487	0.2637	0.408788
TMEM9	0.304251	0.188827	0.772322	0.378314	0.2441	0.510436
CRABP2	0.304457	0.287261	0.435416	0.29309	0.223568	0.847493
NDUFC2	0.305116	0.232986	0.58502	0.552906	0.444444	0.244969
INTS9	0.30527	0.201984	0.495458	0.921586	0.315158	0.24898
ANKS3	0.30527	0.246538	0.737777	0.283587	0.611876	0.25439
BEX2-2	0.30527	0.263727	0.370096	0.773504	0.342492	0.306428
PRR5L	0.30527	0.192779	0.555362	0.722389	0.231033	0.444925
LOC783612	0.30527	0.331103	0.706257	0.265233	0.291502	0.477219
HDAC3	0.305806	0.341846	0.701262	0.285694	0.366189	0.352002
DEGS2	0.305806	0.222167	0.610837	0.253374	0.737001	0.364587
MAN2C1	0.305806	0.209265	0.763088	0.277468	0.400822	0.444925
S100A1	0.305806	0.222061	0.536373	0.358398	0.377755	0.519968
C10H5orf13	0.306115	0.413121	0.461974	0.513586	0.294338	0.306959
NSUN5	0.306321	0.189389	0.917422	0.31272	0.265771	0.433844
CDC34	0.306442	0.205019	0.798657	0.302914	0.350234	0.438
RAD51D	0.30645	0.463504	0.703083	0.327048	0.234066	0.357186
ARHGAP1	0.30645	0.27199	0.49659	0.620268	0.291502	0.361783
VPS28	0.30645	0.242002	0.789249	0.422578	0.230525	0.406185
RPS15A	0.306492	0.320945	0.562944	0.482983	0.366092	0.269104
CD163	0.306492	0.267418	0.389898	0.805334	0.220545	0.430146
LSM10	0.306492	0.19225	0.890303	0.25872	0.301026	0.502667
CDK2AP1	0.306653	0.403878	0.678682	0.395098	0.268338	0.291797
SCARF1	0.306704	0.212395	0.409599	0.733324	0.510636	0.253842
TPM1	0.306704	0.342093	0.756724	0.454745	0.229755	0.276801
GAPDH	0.306704	0.212395	0.941748	0.351639	0.249915	0.331788
LOC100300490	0.306704	0.205019	0.356061	0.913363	0.320056	0.362669
DYRK3	0.306704	0.205019	0.560471	0.60995	0.307349	0.408373
MRPL38	0.306704	0.298119	0.747504	0.355602	0.22301	0.453168
LOC789674	0.306704	0.237327	0.745055	0.335443	0.312436	0.458824
TWF2	0.306704	0.201984	0.747504	0.39346	0.275042	0.474986
ANKRD39	0.306713	0.246538	0.533438	0.786353	0.323195	0.248965
PDE7A	0.306713	0.474651	0.351104	0.633026	0.290795	0.291797
BSG	0.306713	0.206325	0.670495	0.363545	0.394142	0.424026
JSRP1	0.306713	0.232922	0.941748	0.261487	0.220545	0.48837
CMTM4	0.306713	0.213187	0.462499	0.329392	0.385192	0.663338
SLC9A3R1	0.306713	0.202713	0.523233	0.362621	0.220536	0.836932
TPRA1	0.306931	0.350657	0.862108	0.271622	0.239426	0.391455
C19H17orf103	0.307199	0.200225	0.629371	0.742621	0.271578	0.316531
DUSP23	0.307199	0.262245	0.954269	0.25394	0.271537	0.361561
GSTT1	0.30724	0.306462	0.926515	0.25728	0.378432	0.244969
LOC101903875	0.30724	0.39504	0.554564	0.316841	0.571636	0.248334
RBM7	0.30724	0.442593	0.356061	0.764332	0.290559	0.253947
ABCB1	0.30724	0.659036	0.624525	0.283221	0.289635	0.276801
ECSIT	0.30724	0.20802	0.782616	0.348868	0.338673	0.41899
SOCS2	0.307612	0.614829	0.585226	0.31272	0.223028	0.379532
SPATA25	0.30794	0.212395	0.580226	0.526686	0.555087	0.245595
LOC100847122	0.308729	0.262346	0.596727	0.42539	0.32534	0.427501
COX10	0.309095	0.355648	0.502009	0.265176	0.600739	0.363319
SEPHS2	0.309233	0.246538	0.353967	0.971236	0.322419	0.261696
LMCD1	0.309233	0.304033	0.738888	0.302297	0.365718	0.364587
BLOC1S1	0.309233	0.192779	0.88782	0.261264	0.323195	0.495995
SNRPD3	0.309502	0.2216	0.655381	0.809788	0.265794	0.254061
MEOX1	0.309502	0.201787	0.794171	0.450703	0.369435	0.276801
NAMPT	0.309502	0.201984	0.38063	0.832866	0.409819	0.297706
PSMB1	0.309502	0.324977	0.752492	0.312167	0.287327	0.417692
USP20	0.309502	0.267832	0.758277	0.261487	0.377755	0.452378
TRIM38	0.309502	0.215189	0.38319	0.455356	0.366092	0.610506
LOC101902437	0.310558	0.212395	0.742346	0.29309	0.451509	0.425604
POLD4	0.31073	0.226315	0.894539	0.289166	0.250911	0.47555
L3MBTL2	0.31223	0.50211	0.579804	0.399769	0.246439	0.34431
ATP5O	0.312252	0.285915	0.555244	0.40788	0.487215	0.304022
PPP2R4	0.312252	0.296552	0.858127	0.355025	0.254146	0.3345
PFKFB2	0.312252	0.239878	0.385252	0.305788	0.896028	0.358938
PDGFB	0.312252	0.200511	0.356061	0.263224	0.909027	0.505103
LOC784176	0.312252	0.274701	0.62646	0.261487	0.398444	0.53248
ENPP2	0.312252	0.386848	0.602229	0.25872	0.312183	0.537409
MXD3	0.312252	0.195972	0.742423	0.278885	0.333099	0.611858
SHISA5	0.312286	0.201813	0.864327	0.635266	0.260073	0.24632
RPS15	0.312286	0.192779	0.859597	0.382588	0.237172	0.476125
MEIS2	0.314037	0.286005	0.824554	0.558524	0.228224	0.25298
QDPR	0.315124	0.234807	0.879637	0.3422	0.4123	0.254177
LOC511531	0.315124	0.365648	0.477914	0.33512	0.689618	0.25439
RSPH9	0.316382	0.244522	0.738888	0.348868	0.442108	0.323097
PER2-2	0.316382	0.243201	0.409599	0.297264	0.687394	0.494197
ZRANB3	0.316576	0.925865	0.427542	0.261487	0.348059	0.254906
ABR	0.316576	0.913119	0.48565	0.273001	0.294338	0.256215
CYB5R1	0.316576	0.48067	0.709682	0.261487	0.225621	0.485769
FAM174A	0.316576	0.301142	0.347799	0.39346	0.348721	0.636861
C26H10orf26	0.317553	0.201693	0.839442	0.55219	0.327417	0.251621
USMG5	0.317715	0.296159	0.537143	0.349964	0.682206	0.264126
CSNK2B	0.317715	0.206379	0.799322	0.340722	0.345871	0.444925
LOC510382	0.317886	0.242002	0.357514	0.262568	0.997798	0.251621
B2M	0.318304	0.236954	0.540653	0.661797	0.440244	0.254061
SLC2A8	0.319125	0.279194	0.763088	0.277832	0.482917	0.322468
LOC101904949	0.319125	0.334693	0.630013	0.327542	0.3966	0.389427
ABHD8	0.319125	0.331717	0.875599	0.261928	0.240219	0.464247
LOC101902007	0.319411	0.348555	0.762353	0.263272	0.324304	0.433844
RFX1	0.319411	0.195972	0.465973	0.309885	0.389357	0.798013
TMEM180	0.319429	0.387425	0.685556	0.29309	0.312436	0.431581
VPS52	0.3198	0.201693	0.422111	0.302869	0.996378	0.271969
IL32	0.319944	0.241877	0.794331	0.445689	0.344492	0.281953
ASNA1	0.320275	0.244693	0.913212	0.313094	0.269315	0.408788
PPT2	0.320292	0.244522	0.681433	0.392986	0.322327	0.469945
SNX21	0.320329	0.296552	0.738888	0.262775	0.231166	0.661104
COG1	0.320564	0.342093	0.750703	0.277189	0.307687	0.460387
C17H12orf34	0.320851	0.200225	0.475068	0.986367	0.292954	0.270357
OFD1	0.32093	0.443438	0.588622	0.390874	0.351309	0.284957
SNRNP25	0.32093	0.215189	0.818897	0.261487	0.562802	0.358938
ZNF502	0.32093	0.265095	0.645598	0.363545	0.305136	0.515239
LOC517820	0.32093	0.260601	0.356061	0.424988	0.408171	0.603402
NDUFAB1	0.321531	0.246538	0.667559	0.305794	0.697952	0.276801
UQCRH	0.321531	0.236954	0.491855	0.273823	0.97418	0.276801
UBE2S	0.321531	0.426253	0.879444	0.270235	0.25791	0.34431
IFT27	0.321531	0.232986	0.948111	0.294279	0.294338	0.366162
WTIP	0.321531	0.703183	0.479637	0.31752	0.277332	0.391588
AGPAT2	0.321531	0.213794	0.716699	0.612109	0.250531	0.397676
NRXN1	0.321531	0.215189	0.624525	0.711262	0.260019	0.40233
RELA	0.321531	0.246538	0.777588	0.348868	0.333099	0.430146
ANAPC2	0.321531	0.233704	0.888809	0.273001	0.324304	0.446023
HIP1R	0.321531	0.213794	0.65144	0.4575	0.324304	0.47555
BAAT	0.321531	0.314037	0.356061	0.636336	0.291502	0.491779
LOC100847861	0.321832	0.246956	0.967529	0.263419	0.392058	0.25617
ALDOC	0.321835	0.279037	0.880921	0.416598	0.307687	0.25617
IRF1	0.321835	0.218559	0.406121	0.896729	0.373993	0.311843
TSPAN14	0.321835	0.308454	0.702069	0.355976	0.382235	0.355371
NMRAL1	0.321835	0.572199	0.624525	0.29309	0.305136	0.363319
RUSC1	0.321835	0.200212	0.574863	0.487276	0.454282	0.414714
TSPAN9	0.321835	0.210124	0.477914	0.923099	0.230525	0.424026
DENND2A	0.321835	0.338946	0.652685	0.294069	0.388562	0.430146
PTP4A3	0.321835	0.261485	0.807376	0.277189	0.321854	0.495709
USE1	0.321835	0.244522	0.83708	0.311573	0.270142	0.507491
RBM3	0.321835	0.51606	0.498068	0.269795	0.321266	0.525985
ARMC5	0.321835	0.227445	0.859597	0.328636	0.241821	0.533514
HSD3B7	0.321835	0.340345	0.7343	0.265737	0.230901	0.623549
JOSD1	0.322052	0.219435	0.429527	0.349336	0.782257	0.418292
LOC538699	0.322091	0.320945	0.677162	0.294279	0.320056	0.519607
MECR	0.322309	0.246538	0.89748	0.314167	0.238283	0.47555
PARP10	0.322642	0.37088	0.762711	0.271622	0.404499	0.324193
MACROD1	0.322664	0.216042	0.964377	0.363545	0.228836	0.361783
EFNA1	0.32299	0.255169	0.558997	0.597906	0.320056	0.408788
BTBD2	0.323321	0.423568	0.813769	0.271622	0.267684	0.407863
LOC100300881	0.324163	0.911997	0.376005	0.394485	0.289849	0.254061
RASSF7	0.324163	0.334693	0.825965	0.277832	0.44935	0.267936
SEC16A	0.324163	0.244522	0.609068	0.311573	0.647049	0.389394
UBL4A	0.324163	0.279754	0.859597	0.265233	0.344492	0.430598
YPEL3	0.324163	0.263727	0.765411	0.349494	0.282734	0.483114
RRP9	0.32492	0.251578	0.709682	0.490314	0.271182	0.439611
MAMLD1	0.32492	0.30323	0.511859	0.420319	0.249915	0.631457
PDE1B	0.325125	0.331484	0.722391	0.528352	0.301659	0.264126
MED22	0.325125	0.285915	0.787266	0.305794	0.35671	0.412599
ATP13A2	0.325125	0.283365	0.775217	0.340722	0.293075	0.467675
LIMK1	0.325241	0.579418	0.690547	0.28508	0.241821	0.417692
MRPL28	0.325241	0.218645	0.747504	0.263272	0.533519	0.467224
HINT2	0.325551	0.206544	0.558997	0.989606	0.270326	0.256215
AVP	0.325551	0.39504	0.574863	0.348868	0.514824	0.274731
NOP2	0.325551	0.212395	0.604639	0.431031	0.551282	0.365453
SRF	0.325551	0.487102	0.676766	0.277832	0.261076	0.481081
CTSF	0.325551	0.228795	0.718739	0.287266	0.44935	0.497613
E2F4	0.325551	0.428508	0.62646	0.303902	0.240219	0.561581
LOC101904082	0.325961	0.506386	0.432533	0.265176	0.354906	0.57098
PLXNC1	0.326452	0.371165	0.420676	0.722389	0.335737	0.28164
RERGL	0.326677	0.206379	0.456195	0.901643	0.284551	0.423548
HGS	0.326786	0.272678	0.711009	0.416608	0.301659	0.452069
CORO1B	0.326786	0.236347	0.702698	0.410763	0.261076	0.574995
LOC786867	0.327126	0.873855	0.427454	0.283221	0.272606	0.406982
DCBLD1	0.327811	0.233704	0.409599	0.675513	0.577194	0.285622
ARHGEF10	0.328059	0.620906	0.384123	0.399309	0.476343	0.254061
NDUFAF3	0.328426	0.244722	0.799927	0.277832	0.344492	0.525297
RPL38	0.328426	0.213794	0.931452	0.277832	0.265794	0.525759
DARS2	0.328626	0.315313	0.505814	0.768316	0.343768	0.256215
ATP2A2	0.328939	0.211879	0.445985	0.969876	0.35988	0.266377
CSK	0.328939	0.251487	0.80339	0.283587	0.405449	0.440765
TMEM237	0.328939	0.274601	0.502009	0.640221	0.291397	0.450713
FAU	0.328939	0.213794	0.800323	0.479525	0.23929	0.475656
VAT1	0.328939	0.291808	0.723695	0.270335	0.294338	0.629808
TFPT	0.32933	0.267572	0.866783	0.375899	0.24247	0.432694
ADAM1B	0.329892	0.242002	0.53156	0.321999	0.864104	0.319076
LOC101905197	0.332999	0.241734	0.386527	0.722121	0.376505	0.45373
KLK7	0.333109	0.270999	0.53156	0.419416	0.530285	0.39354
LRP5	0.333109	0.474651	0.464757	0.333269	0.426564	0.423548
KCNN1	0.333233	0.325704	0.666434	0.285694	0.377293	0.504026
TTR	0.333278	0.495805	0.420676	0.346547	0.405449	0.439099
CHMP3	0.333409	0.206544	0.38063	0.333269	0.860477	0.491779
ARRDC2	0.333728	0.232922	0.923284	0.482293	0.299324	0.259562
U2AF2	0.333728	0.263719	0.745845	0.29309	0.577561	0.352875
PRR5	0.333728	0.217541	0.984846	0.305788	0.255628	0.375237
EPDR1	0.333728	0.433545	0.532223	0.363545	0.323018	0.47177
EPN1	0.333728	0.260515	0.918278	0.271089	0.259655	0.518266
C21H14orf2	0.333747	0.298119	0.864327	0.271622	0.468195	0.298158
LOC521542	0.334017	0.503471	0.610784	0.272273	0.262881	0.566741
TSSC1	0.334364	0.316989	0.857549	0.316223	0.264089	0.460387
C1QL3	0.334364	0.260601	0.370096	0.490485	0.508933	0.497945
EEF1A2	0.334364	0.218559	0.819037	0.397376	0.270326	0.504026
CUTA	0.334364	0.246538	0.88782	0.270335	0.2441	0.603474
MAD1L1	0.334742	0.410055	0.717896	0.293801	0.452479	0.298711
SCAMP5	0.334742	0.46123	0.57321	0.418957	0.254447	0.464722
TMEM86A	0.335441	0.249499	0.577528	0.346547	0.335737	0.667736
HSPG2	0.33707	0.209717	0.550306	0.336601	0.869419	0.360635
VRK3	0.33707	0.457061	0.799927	0.281795	0.294165	0.39373
NAT14	0.33707	0.265078	0.832346	0.418957	0.287327	0.40067
SHKBP1	0.33707	0.370562	0.571709	0.528283	0.248672	0.45882
INVS	0.33707	0.593022	0.567538	0.273001	0.321565	0.46845
RPL18A	0.33707	0.216482	0.946291	0.302297	0.263138	0.506751
LOC101904143	0.33707	0.342093	0.583974	0.346361	0.322327	0.561804
RASGRP3	0.337309	0.23797	0.456195	0.584937	0.709625	0.264515
AIFM2	0.337404	0.274601	0.465973	0.747706	0.442018	0.270357
DECR2	0.337404	0.303337	0.555244	0.346547	0.355893	0.587757
WNT5A	0.337964	0.222167	0.470507	0.49514	0.683528	0.364587
LAMTOR2	0.338483	0.235076	0.881353	0.383064	0.340885	0.362327
PLCD1	0.338483	0.531908	0.585226	0.348868	0.281012	0.447802
PLEKHM2	0.338483	0.323462	0.756091	0.353593	0.297004	0.461122
NAGK	0.338574	0.25063	0.552214	0.990321	0.263608	0.254906
MYBPC1	0.338574	0.265166	0.52669	0.890963	0.324185	0.270357
COX19	0.338574	0.35697	0.747504	0.285047	0.549738	0.288457
SMIM1	0.339218	0.212322	0.83053	0.722067	0.272606	0.270528
LAMTOR4	0.339218	0.244522	0.940147	0.329303	0.306999	0.392226
DLD	0.339908	0.273891	0.491855	0.801676	0.377755	0.279852
ATP2C2	0.339908	0.294045	0.385252	0.373954	0.904208	0.294025
NDUFA5	0.340667	0.293039	0.376655	0.55219	0.684264	0.311843
ATP6V0C	0.340667	0.218559	0.881002	0.29309	0.312436	0.54857
NHLRC1	0.340681	0.335938	0.864327	0.272604	0.248672	0.53289
ZNF385A	0.340681	0.313389	0.513537	0.271622	0.450584	0.638946
WDR92	0.340724	0.409057	0.381298	0.383064	0.479911	0.468303
SH2D7	0.340971	0.421014	0.369562	0.664455	0.410774	0.291797
OIP5	0.340971	0.55986	0.502009	0.55025	0.265771	0.3345
GAMT	0.342836	0.219435	0.973141	0.318422	0.321854	0.364587
TMEM120B	0.342861	0.261485	0.540875	0.352778	0.870184	0.27471
TJP3	0.342861	0.407573	0.67092	0.567235	0.270009	0.29603
GMDS	0.342861	0.251578	0.888809	0.288648	0.446947	0.357186
CCDC64	0.342861	0.314486	0.40938	0.965826	0.241821	0.361783
MYH7B	0.342861	0.396078	0.561453	0.318422	0.510636	0.40532
DACT2	0.342861	0.222206	0.800323	0.340722	0.377755	0.485709
PRKAR2B	0.343812	0.233704	0.514481	0.998531	0.264089	0.267545
S100A2	0.343812	0.432115	0.747504	0.314519	0.409769	0.30235
NUDT18	0.343812	0.2216	0.953822	0.397554	0.323195	0.30294
C15H11orf71	0.343812	0.236347	0.533118	0.98198	0.267684	0.306428
MRFAP1	0.343812	0.313389	0.379405	0.585196	0.598206	0.320872
THNSL2	0.343812	0.672823	0.395037	0.419316	0.364948	0.342562
ENOX1	0.343812	0.246538	0.701262	0.445394	0.477361	0.349587
TPI1	0.343812	0.273426	0.884597	0.344352	0.343768	0.372034
HSD11B1L	0.343812	0.222061	0.630104	0.555844	0.435657	0.375749
LOC101904780	0.343812	0.328888	0.511859	0.348868	0.646892	0.38662
DMAP1	0.343812	0.264354	0.866783	0.302869	0.335737	0.469945
RAPSN	0.343812	0.346006	0.864327	0.28508	0.281012	0.474389
AP2A2	0.343812	0.22528	0.792788	0.271622	0.394131	0.577678
DDX28	0.343812	0.260601	0.792788	0.305794	0.257988	0.661975
TBC1D14	0.343922	0.917271	0.444627	0.358398	0.2441	0.34431
FIS1	0.343922	0.265234	0.867847	0.521501	0.2441	0.361561
MTHFS	0.343922	0.214504	0.495802	0.3422	0.8766	0.408973
SRSF5	0.343922	0.6046	0.586248	0.328636	0.310463	0.412787
XAB2	0.343922	0.243803	0.868504	0.328084	0.270009	0.562422
LTB	0.343922	0.2216	0.533118	0.390874	0.434587	0.624367
TMEM66	0.344224	0.235076	0.427076	0.877718	0.503462	0.266613
GREB1	0.344224	0.260601	0.43195	0.913363	0.264089	0.450732
UQCRC1	0.344224	0.213187	0.762385	0.349336	0.382235	0.528149
NSMAF	0.344557	0.391413	0.379972	0.328084	0.401303	0.663519
CDPF1	0.34478	0.243813	0.712625	0.561985	0.467439	0.264515
LRRN1	0.34478	0.227445	0.712625	0.836008	0.272784	0.30235
CNP	0.34478	0.38151	0.864327	0.28508	0.246038	0.48731
CYHR1	0.344836	0.325838	0.879086	0.273001	0.294338	0.484914
LOC101905894	0.345269	0.405578	0.62646	0.525438	0.367261	0.268118
SCN1B	0.345269	0.27199	0.979116	0.29309	0.289635	0.363319
TSPO	0.345269	0.39504	0.840062	0.336647	0.248377	0.430598
TRAPPC3	0.345537	0.366643	0.792788	0.304985	0.409309	0.347295
LOC783920	0.345921	0.669306	0.376005	0.373954	0.382657	0.408373
FAM81A	0.346448	0.246538	0.731823	0.328636	0.720782	0.304515
JUN	0.346462	0.261273	0.880075	0.395098	0.378535	0.305276
STBD1	0.346462	0.232912	0.395037	0.998531	0.312436	0.306428
MYOD1	0.348651	0.358659	0.407476	0.518519	0.323195	0.563379
RASL10B	0.34883	0.260601	0.491855	0.7785	0.340409	0.408973
ITFG3	0.34946	0.286593	0.89683	0.333412	0.323195	0.396486
BCKDHA	0.34946	0.218559	0.742423	0.3422	0.373993	0.591191
LOC100848407	0.349507	0.338946	0.379972	0.980035	0.301878	0.282241
SDHB	0.349617	0.251578	0.701262	0.543452	0.323195	0.437346
COMMD5	0.349617	0.256081	0.918278	0.336601	0.270142	0.477552
LTBR	0.349617	0.45077	0.62646	0.337083	0.262881	0.570911
SLC26A10	0.349902	0.350659	0.670495	0.339026	0.589327	0.304125
CISD3	0.349902	0.227445	0.877233	0.408309	0.418444	0.316531
NAA20	0.349902	0.281909	0.38319	0.529891	0.687954	0.367561
TMEM214	0.349902	0.243972	0.651992	0.649503	0.344492	0.380345
RNF19B	0.349902	0.861717	0.526087	0.299655	0.270142	0.412787
CA11	0.349902	0.245678	0.94712	0.328636	0.312687	0.417692
RABGAP1L	0.349902	0.219435	0.435134	0.305794	0.976309	0.425604
AP5B1	0.349902	0.222167	0.891141	0.370179	0.322419	0.45373
SYMPK	0.349902	0.386209	0.814998	0.301787	0.300922	0.458258
DNPEP	0.349902	0.223258	0.881002	0.448754	0.253505	0.476125
TRIM28	0.349902	0.296159	0.84996	0.305788	0.320056	0.491779
PSENEN	0.349902	0.244693	0.876494	0.303902	0.337016	0.508941
LOC101906706	0.349902	0.729425	0.462141	0.281795	0.276098	0.567858
SIM1	0.350643	0.281909	0.523233	0.349681	0.917028	0.270357
NDUFA2	0.350643	0.311391	0.577528	0.457507	0.549738	0.327718
RELT	0.350643	0.306462	0.579159	0.743342	0.305098	0.355469
COX7A1	0.350643	0.362588	0.763088	0.348868	0.370595	0.379922
MDC1	0.350643	0.298119	0.435416	0.373954	0.783263	0.38662
RAMP3	0.350643	0.625764	0.714168	0.28508	0.250531	0.464247
LTBP3	0.350707	0.344628	0.647606	0.349336	0.438697	0.432694
SERPINB1	0.350707	0.240466	0.577528	0.345596	0.697952	0.463521
LOC101903041	0.350707	0.254465	0.427542	0.285694	0.287398	0.99994
NLE1	0.350916	0.248497	0.926515	0.457935	0.259254	0.376341
TIMM10	0.352135	0.516342	0.792788	0.305788	0.321266	0.350805
FAM160A1	0.352491	0.296552	0.38319	0.472665	0.842847	0.304022
LOC613595	0.352491	0.260515	0.631437	0.702918	0.265771	0.466093
ZNF295	0.352816	0.324977	0.462141	0.39346	0.771324	0.337502
ROGDI	0.353859	0.233704	0.771369	0.629984	0.320056	0.362655
THYN1	0.353859	0.320945	0.842599	0.380688	0.263138	0.467836
RPS13	0.353859	0.279754	0.911474	0.301432	0.271578	0.507479
PEX6	0.353859	0.3226	0.830261	0.297037	0.301659	0.528954
BOLA-DMB	0.354258	0.294261	0.662273	0.32294	0.351309	0.629598
SOX18	0.354313	0.256081	0.756091	0.389012	0.491389	0.373701
ACAP3	0.35448	0.335286	0.648448	0.363545	0.508968	0.382765
RPS29	0.35448	0.285796	0.758277	0.347787	0.287414	0.603402
FBXL6	0.354811	0.495805	0.828182	0.285694	0.294338	0.408788
NT5DC3	0.354811	0.371819	0.409599	0.623262	0.351866	0.453272
NAT8	0.354927	0.262346	0.475068	0.998531	0.261354	0.276801
ZNF75A	0.354927	0.245053	0.47855	0.375899	0.951315	0.306742
ATP5H	0.354927	0.338946	0.624525	0.340071	0.687722	0.320872
C3H1orf122	0.354927	0.244852	0.89683	0.314404	0.326411	0.496977
FAM65C	0.356015	0.878842	0.450055	0.413517	0.298277	0.2972
MDFIC	0.356015	0.232986	0.58179	0.588533	0.539828	0.35982
LOC617875	0.356015	0.225376	0.694237	0.536384	0.465337	0.366776
AHCY	0.356557	0.386209	0.643836	0.514003	0.312436	0.39354
LOC516108	0.356873	0.37265	0.868467	0.305788	0.316291	0.424288
HSP90AA1	0.357189	0.237995	0.475068	0.926254	0.385192	0.326378
DRG2	0.357189	0.260678	0.881735	0.396332	0.337308	0.39499
LRRC55	0.357189	0.343941	0.406121	0.592989	0.416579	0.455043
ARFGAP2	0.357189	0.285915	0.763338	0.297121	0.461684	0.474131
ERCC6	0.357418	0.323462	0.486665	0.536382	0.684278	0.270357
DNAJB4	0.357418	0.260601	0.738888	0.65054	0.386272	0.276801
WEE1	0.357418	0.274601	0.562944	0.619143	0.564568	0.2791
ADIPOR2	0.357418	0.227445	0.580226	0.591197	0.684278	0.279852
MTSS1	0.357418	0.267418	0.53156	0.419416	0.85452	0.289351
MRP63	0.357418	0.38151	0.911474	0.328636	0.338673	0.303757
MAN1C1	0.357418	0.28349	0.38319	0.369155	0.973706	0.320872
SAP18	0.357418	0.267418	0.409599	0.362656	0.967852	0.343581
GRWD1	0.357418	0.263727	0.866783	0.523006	0.302779	0.350267
INCENP	0.357418	0.27199	0.695534	0.626091	0.324304	0.381759
METTL21E	0.357418	0.879642	0.409599	0.318422	0.335737	0.412787
CCS	0.357418	0.302887	0.908167	0.327048	0.315056	0.429519
TMTC1	0.357418	0.421994	0.444627	0.487385	0.416648	0.433844
DEAF1	0.357418	0.405578	0.775663	0.373954	0.284551	0.441705
TPX2	0.357418	0.248985	0.456195	0.681324	0.438876	0.455448
RABAC1	0.357418	0.242002	0.948088	0.288648	0.344492	0.464247
FAM59B	0.357418	0.243972	0.777588	0.516593	0.309629	0.468363
ECI1	0.357418	0.235486	0.83053	0.323857	0.457019	0.474131
GPS1	0.357418	0.320945	0.828182	0.369636	0.290795	0.474389
INPPL1	0.357418	0.567659	0.695534	0.29309	0.301659	0.474613
HPS1	0.357418	0.296159	0.713104	0.389012	0.383819	0.476125
C7H19orf70	0.357418	0.232922	0.880921	0.285694	0.44935	0.479503
TBRG4	0.357418	0.286539	0.813769	0.352205	0.333099	0.48788
IGF1R	0.357418	0.426253	0.469433	0.428699	0.388873	0.494458
NT5DC2	0.357418	0.328315	0.630776	0.526372	0.291502	0.494585
RPS16	0.357418	0.2378	0.946631	0.302869	0.307687	0.504026
ZFP82	0.357418	0.318986	0.384123	0.762387	0.301659	0.521192
HSF1	0.357418	0.397884	0.751941	0.28508	0.311415	0.552419
CSRNP1	0.357418	0.286539	0.631666	0.337379	0.4328	0.568908
ASL	0.357418	0.262245	0.807376	0.311573	0.334678	0.590251
ARFIP2	0.357418	0.260678	0.612894	0.438338	0.340318	0.61023
LOC101903837	0.357418	0.336996	0.758176	0.289166	0.298277	0.634266
GALNT11	0.357418	0.270999	0.588622	0.288648	0.386272	0.774094
LYPD6	0.357547	0.477823	0.472486	0.289166	0.418444	0.603402
KLHL22	0.357897	0.233704	0.886317	0.29169	0.433277	0.474986
LOC101907604	0.358188	0.331717	0.409599	0.621417	0.273265	0.629866
RPS17	0.358623	0.343455	0.892054	0.314519	0.327637	0.408788
BAHD1	0.358637	0.296159	0.585226	0.732682	0.290795	0.43224
FAHD2A	0.359134	0.232922	0.832346	0.783599	0.265794	0.304022
RARG	0.359134	0.286089	0.697335	0.676143	0.26359	0.430146
C4H7orf55	0.359134	0.232986	0.606839	0.627519	0.370489	0.474389
EPT1	0.35929	0.989729	0.409599	0.340722	0.272713	0.29603
UHRF1	0.35929	0.809106	0.432533	0.349336	0.365718	0.373701
RCAN1	0.35929	0.279754	0.803481	0.470979	0.323195	0.414714
CES2	0.35929	0.267572	0.577528	0.81337	0.263432	0.464247
GPR153	0.35929	0.375962	0.534856	0.313094	0.264089	0.858741
ACAD10	0.35929	0.322048	0.462141	0.314288	0.321266	0.911418
SLC9A2	0.360265	0.325704	0.460852	0.33512	0.878149	0.380345
CREB3L1	0.360265	0.267832	0.511859	0.288332	0.926554	0.430146
LOC519654	0.360265	0.426089	0.469433	0.48007	0.407478	0.444925
MYH7	0.360265	0.260678	0.742423	0.405656	0.40279	0.475656
RPL8	0.360265	0.232986	0.946631	0.296447	0.321266	0.523067
NCAPH2	0.360664	0.267418	0.814998	0.360948	0.344492	0.497945
PODXL	0.361374	0.300349	0.495802	0.614742	0.648216	0.270357
TCEA2	0.361374	0.233773	0.826817	0.348868	0.480129	0.443879
PGBD5	0.361374	0.275479	0.420676	0.60995	0.349334	0.610506
ACP5	0.361374	0.35113	0.501157	0.327048	0.425086	0.660672
LOC100847981	0.361541	0.946113	0.469433	0.373954	0.270993	0.320872
RABGGTA	0.361541	0.246538	0.926515	0.390874	0.297644	0.446724
KPTN	0.361541	0.278952	0.917422	0.302775	0.353383	0.453257
UNC119	0.361541	0.236954	0.75127	0.328636	0.326411	0.720036
PPP1R3D	0.361754	0.228795	0.435416	0.993129	0.425146	0.28164
NUFIP2	0.361754	0.279754	0.421336	0.75054	0.611876	0.292952
SFMBT2	0.361754	0.875244	0.526087	0.426189	0.272013	0.300887
NES	0.361754	0.464624	0.624525	0.632626	0.291502	0.311843
LOXL4	0.361754	0.236954	0.585226	0.722121	0.4882	0.334674
C11H2orf18	0.361754	0.251578	0.551369	0.987548	0.271578	0.357813
PLN	0.361754	0.228367	0.585226	0.976492	0.268776	0.388263
C7H5orf54	0.361754	0.232986	0.596085	0.362621	0.835454	0.39354
ACE	0.361754	0.293955	0.614324	0.337083	0.743896	0.396486
ZNRF1	0.361754	0.565243	0.686813	0.349336	0.281012	0.456312
TRIM27	0.361754	0.260601	0.751941	0.482293	0.351309	0.464247
ANAPC11	0.361754	0.241877	0.946631	0.289166	0.37863	0.464501
GIT1	0.361754	0.331717	0.751941	0.431575	0.321266	0.466186
TMEM101	0.361754	0.391235	0.855192	0.29309	0.279846	0.508345
PIM2	0.361754	0.233554	0.782006	0.509673	0.273759	0.551862
RPS20	0.361754	0.232986	0.910587	0.337083	0.272713	0.596691
TESK2	0.361754	0.256601	0.40169	0.495275	0.503462	0.613327
RASL11B	0.361754	0.247324	0.539205	0.615154	0.265771	0.685253
S100A14	0.361969	0.46123	0.788263	0.490485	0.275042	0.306428
LEMD2	0.361969	0.260601	0.911474	0.345596	0.344492	0.453168
CAPN15	0.362003	0.296552	0.644917	0.375899	0.730792	0.316531
ARPC4	0.362165	0.354096	0.897796	0.390874	0.290559	0.366162
GPAM	0.362476	0.329402	0.788263	0.362621	0.457289	0.360244
C25H7orf26	0.362476	0.46123	0.792997	0.299655	0.293075	0.494585
PFKL	0.362498	0.567509	0.650056	0.348868	0.376505	0.375237
TRAPPC2L	0.362498	0.418038	0.598293	0.491835	0.354222	0.408788
LOC101905897	0.362498	0.273891	0.437632	0.33512	0.738161	0.574996
DNM2	0.364415	0.504895	0.749137	0.295839	0.305136	0.491779
DYNLT1	0.36447	0.405578	0.893356	0.346547	0.289635	0.388263
CYGB	0.364836	0.327606	0.474894	0.389012	0.871056	0.320872
LOC518495	0.364976	0.317612	0.560471	0.293612	0.967312	0.304641
PTI	0.364976	0.493513	0.624525	0.509204	0.323927	0.363319
LOC100141258	0.364976	0.359312	0.72103	0.355602	0.504653	0.369501
CD97	0.364976	0.409057	0.562944	0.468237	0.44935	0.379922
ALKBH7	0.364976	0.233704	0.905691	0.407817	0.392816	0.38261
CDK3	0.364976	0.233704	0.880921	0.536382	0.301659	0.417692
C18H19orf55	0.364976	0.242002	0.62646	0.722121	0.33731	0.458258
GMPPA	0.364976	0.273891	0.904682	0.360948	0.293443	0.481081
DCX	0.364976	0.819743	0.395501	0.370179	0.291038	0.495691
UBE2C	0.364976	0.30534	0.749137	0.390874	0.309244	0.564938
LOC515578	0.364976	0.405578	0.484639	0.491835	0.323911	0.564938
HS3ST2	0.364988	0.340345	0.491855	0.600574	0.515964	0.35981
MAPK4	0.364988	0.38151	0.575991	0.643998	0.346377	0.363319
SLC25A42	0.364988	0.348916	0.558997	0.29309	0.847651	0.384447
IL4I1	0.364988	0.269399	0.787266	0.451191	0.321266	0.497613
DYNLRB2	0.365096	0.469911	0.456195	0.327048	0.781745	0.363319
C23H6orf132	0.365096	0.259673	0.577528	0.552042	0.576429	0.391588
TXNRD2	0.365096	0.241889	0.918278	0.436149	0.271578	0.474986
SMTNL1	0.365096	0.314037	0.930473	0.311573	0.293075	0.482003
FAM21A	0.365096	0.38317	0.496314	0.551777	0.332013	0.514824
ABCC5	0.365337	0.296159	0.484956	0.769617	0.465337	0.341506
LOC100851276	0.365337	0.506386	0.664384	0.399309	0.385439	0.350267
MED27	0.365337	0.326915	0.685123	0.292711	0.316291	0.767182
LEPREL2	0.365678	0.433173	0.580226	0.348868	0.324304	0.616232
ZNF48	0.365736	0.264354	0.813769	0.371952	0.376537	0.491779
PSMB4	0.366328	0.356076	0.83053	0.402323	0.270009	0.475656
CARKD	0.366486	0.325753	0.639193	0.466652	0.512241	0.369904
OCEL1	0.366486	0.263727	0.776215	0.536384	0.27015	0.515848
SPNS1	0.366486	0.358667	0.676112	0.32175	0.385192	0.578953
SH3D19	0.366538	0.241734	0.422111	0.580925	0.872586	0.320872
JMJD1C	0.366538	0.281909	0.451628	0.439824	0.919625	0.320872
LOC100848090	0.366538	0.78925	0.746669	0.302297	0.271578	0.362032
HIGD1D	0.366538	0.305874	0.409599	0.383036	0.911694	0.39354
TOR4A	0.366538	0.27601	0.89683	0.359969	0.311415	0.482003
SAMD4B	0.366538	0.234807	0.460852	0.401159	0.767886	0.533514
MCCD1	0.366598	0.379376	0.435416	0.521477	0.687954	0.316531
LOC101902039	0.366598	0.666265	0.724005	0.311573	0.323195	0.388221
APOA1BP	0.366598	0.292617	0.887115	0.336343	0.406349	0.409761
PLOD1	0.366598	0.296552	0.726112	0.520083	0.365024	0.425604
C9H6orf70	0.366598	0.314037	0.8171	0.468237	0.299324	0.443879
C23H6orf226	0.366598	0.422551	0.758421	0.332529	0.351056	0.46845
MEPCE	0.366598	0.264229	0.747168	0.383064	0.444399	0.491779
CHD7	0.366598	0.245678	0.505814	0.348384	0.833519	0.491779
XRCC1	0.366598	0.325704	0.756091	0.392116	0.32655	0.519607
EGFL7	0.366598	0.405578	0.757272	0.29309	0.294338	0.614186
TRPM7	0.366649	0.346006	0.437632	0.75054	0.442413	0.361783
ATP6V0B	0.366649	0.279754	0.872794	0.419416	0.289635	0.489232
RSPO3	0.366649	0.336651	0.68076	0.35326	0.407478	0.527464
CYBA	0.366649	0.342261	0.756091	0.419316	0.275042	0.541511
RPS19	0.366649	0.236954	0.941748	0.336601	0.271578	0.588206
ARHGEF18	0.366668	0.284658	0.756091	0.346547	0.325184	0.636861
GGACT	0.366938	0.296586	0.586248	0.679794	0.493438	0.298276
LOC505383-2	0.366938	0.252695	0.770691	0.359532	0.655622	0.371375
RNF213	0.367311	0.672823	0.435134	0.360948	0.477984	0.39354
ALKBH4	0.367311	0.284074	0.963826	0.355976	0.280931	0.425604
C5H12orf10	0.367311	0.270999	0.799322	0.313094	0.418772	0.556534
ME3	0.367311	0.23756	0.660865	0.60995	0.28679	0.601741
NDUFA10	0.367699	0.244522	0.757819	0.407817	0.677345	0.337416
GOLGA7B	0.367699	0.60039	0.597874	0.29309	0.493438	0.394553
ABCC10	0.367699	0.308777	0.798657	0.345596	0.487192	0.417692
GTF3C5	0.367699	0.312265	0.874577	0.337379	0.301878	0.533514
KCNK2	0.367699	0.242002	0.904682	0.360948	0.277332	0.583684
PFKFB4	0.367885	0.246538	0.923284	0.638097	0.271578	0.316531
CHL1	0.367885	0.34526	0.649604	0.733286	0.337016	0.318535
CLIC4	0.367885	0.355646	0.53594	0.470979	0.654568	0.342562
RGMA	0.367885	0.243201	0.582855	0.604512	0.510636	0.430146
RPGRIP1	0.367885	0.317895	0.481945	0.516593	0.526501	0.474389
PACS1	0.368934	0.46123	0.75127	0.416598	0.305136	0.424141
TCN2	0.368934	0.296893	0.815421	0.328636	0.370762	0.537409
GPAA1	0.369586	0.389539	0.930473	0.297121	0.271578	0.474389
ZER1	0.369704	0.262346	0.802123	0.448867	0.356266	0.475656
NUDT14	0.370395	0.260601	0.975313	0.420077	0.293625	0.369904
NELFB	0.370395	0.296159	0.894324	0.355976	0.392324	0.39499
DKK2	0.370583	0.28223	0.577713	0.498124	0.349222	0.622784
GRN	0.370652	0.246538	0.673016	0.375376	0.691044	0.433844
ZNF575	0.370825	0.318491	0.89917	0.302297	0.287414	0.57654
NPRL3	0.371031	0.241734	0.881298	0.409332	0.290795	0.564977
B3GALT4	0.37125	0.28223	0.909116	0.353774	0.302524	0.497945
ERI3	0.372493	0.262346	0.88782	0.411952	0.346998	0.445455
PRKCSH	0.372493	0.433545	0.695534	0.419316	0.32655	0.470286
UBALD1	0.372493	0.246994	0.963826	0.330279	0.289635	0.525303
TONSL	0.372493	0.365648	0.75127	0.337083	0.365521	0.528149
VANGL1	0.372749	0.38151	0.690547	0.526686	0.324304	0.430146
CLN3	0.37353	0.375962	0.705464	0.399949	0.316291	0.549833
CCL14	0.37353	0.236954	0.671286	0.302299	0.703211	0.555376
ADK	0.373797	0.428508	0.409599	0.416884	0.798386	0.349711
RAPGEF5	0.374319	0.246058	0.486424	0.582118	0.44935	0.593196
ZIC4	0.374914	0.471257	0.865614	0.316223	0.405541	0.320872
ARHGAP18	0.374914	0.350657	0.418462	0.971206	0.293443	0.406982
LRRC24	0.374914	0.336998	0.898705	0.42539	0.272013	0.431659
TCAP	0.374914	0.242002	0.845566	0.60995	0.299324	0.433612
FTH1	0.374914	0.242393	0.710259	0.75037	0.321266	0.438
TAF10	0.374914	0.331717	0.791316	0.473949	0.324185	0.443609
PPP2R5D	0.374914	0.260678	0.776332	0.624591	0.301026	0.458258
ATP5B	0.374914	0.246538	0.615919	0.637951	0.417703	0.46835
AKR1A1	0.374914	0.323462	0.874948	0.333269	0.340661	0.502894
MDFI	0.374914	0.272953	0.663835	0.512056	0.344492	0.563379
LOC100849030	0.374914	0.304033	0.574863	0.360948	0.514824	0.595425
ACVRL1	0.375238	0.333296	0.742423	0.491651	0.506443	0.2972
ZNF608	0.375238	0.260601	0.462141	0.997835	0.334923	0.375237
CDK9	0.375238	0.296159	0.690547	0.470979	0.364645	0.530962
TMEM102	0.375457	0.331717	0.931133	0.318422	0.372256	0.412787
PEX16	0.375457	0.279194	0.899371	0.345596	0.419436	0.423548
LPIN1	0.375457	0.279754	0.456195	0.490485	0.637588	0.507479
TSC22D4	0.375457	0.251578	0.83708	0.327048	0.430016	0.554509
TMEM205	0.375457	0.262176	0.802123	0.3422	0.370054	0.618173
LOC100848991	0.375626	0.246538	0.427542	0.960558	0.476343	0.346703
RRP12	0.375626	0.452337	0.70612	0.330279	0.469053	0.425604
ACD	0.37565	0.331717	0.851209	0.40055	0.377007	0.406449
C11H9orf69	0.37565	0.300398	0.713104	0.55219	0.366189	0.445028
CKMT2	0.375705	0.248541	0.612894	0.42539	0.734946	0.430146
CCDC85B	0.37645	0.359312	0.979116	0.300277	0.290559	0.424394
HMGCL	0.376621	0.244522	0.758421	0.3422	0.646892	0.46845
REPIN1	0.376621	0.322491	0.762353	0.354627	0.338623	0.599731
MRPL53	0.376667	0.256146	0.683705	0.618412	0.44935	0.397676
C5H12orf73	0.376667	0.406204	0.807376	0.355795	0.322419	0.476125
C29H11orf68	0.376667	0.260601	0.837047	0.371952	0.405541	0.497945
NKAIN1	0.376667	0.353295	0.783484	0.375368	0.289635	0.585907
SNX17	0.377014	0.443128	0.884597	0.311573	0.29655	0.470286
ERRFI1	0.377187	0.296552	0.75127	0.500443	0.400822	0.424026
C5H12orf44	0.377738	0.269679	0.676112	0.650584	0.468195	0.350267
TNFAIP1	0.377738	0.399968	0.65144	0.503587	0.406019	0.391588
WNK2	0.377738	0.272339	0.62646	0.318422	0.871637	0.424858
ZMAT5	0.377738	0.244522	0.948088	0.43278	0.275042	0.475656
CACNG1	0.377738	0.274601	0.979116	0.326156	0.290795	0.486428
TMEM115	0.377738	0.242002	0.867975	0.311573	0.352682	0.65893
PCYOX1L	0.377738	0.244693	0.624525	0.4594	0.36987	0.700447
LOC100337244-2	0.377935	0.557	0.799927	0.445478	0.294338	0.320045
NDUFB6	0.377935	0.291031	0.528311	0.525438	0.736326	0.363319
KDM8	0.377935	0.246956	0.963826	0.364574	0.377293	0.391588
SLC29A2	0.378282	0.243972	0.868467	0.717128	0.278781	0.382765
ZNF346	0.378282	0.273446	0.469433	0.355025	0.986159	0.389394
LOC539517	0.378282	0.250174	0.72347	0.407817	0.620505	0.443609
TMEM147	0.378282	0.260515	0.909113	0.35326	0.374189	0.483645
CENPB	0.378282	0.429456	0.861084	0.311573	0.301026	0.507491
RFC2	0.37832	0.306462	0.849503	0.591266	0.349259	0.306428
ZNF593	0.37832	0.265166	0.946291	0.38318	0.289052	0.502651
ART3	0.378601	0.413541	0.511859	0.911955	0.300677	0.334674
CEP76	0.378601	0.244522	0.737777	0.490485	0.640695	0.357813
NDUFB3	0.378931	0.286539	0.420676	0.383064	0.990071	0.361783
RPLP2	0.378931	0.260601	0.932338	0.315516	0.346869	0.540702
ZNF366	0.379167	0.338946	0.514481	0.472533	0.802373	0.318535
GRHPR	0.379167	0.342093	0.787266	0.305788	0.466645	0.497613
UBE2T	0.379848	0.426132	0.774715	0.371279	0.33731	0.474389
LOC100140207	0.379848	0.336449	0.432056	0.360018	0.733438	0.556992
C22H3orf62	0.379959	0.265641	0.782616	0.419416	0.432269	0.489094
RAB24	0.379959	0.386209	0.747504	0.313939	0.413616	0.525985
TMCO6	0.380262	0.296552	0.602229	0.626091	0.355029	0.504026
PCDHGB6	0.380546	0.274601	0.429527	0.333269	0.508258	0.889607
LOC100848355	0.380568	0.251578	0.883314	0.473533	0.385439	0.406982
LOC515624-2	0.380568	0.643825	0.612894	0.328636	0.32655	0.523067
NTN4	0.38163	0.260678	0.724576	0.373954	0.856539	0.311637
ATP5L	0.38163	0.361861	0.664583	0.373954	0.735964	0.319613
LSM11	0.38163	0.658299	0.539205	0.536384	0.301026	0.407043
FHL3	0.38163	0.305874	0.977084	0.321183	0.301659	0.469837
ZNF446	0.38163	0.428508	0.703083	0.450981	0.289689	0.525303
URB2	0.38163	0.262346	0.550912	0.528748	0.515272	0.538392
RNF14	0.38163	0.325948	0.500283	0.523006	0.442668	0.564791
SYNPO	0.38163	0.365874	0.673552	0.327048	0.406337	0.620598
DHX34	0.38163	0.25546	0.777588	0.399309	0.302524	0.715018
CENPV	0.381814	0.388041	0.895943	0.348868	0.290795	0.475656
PER1	0.381866	0.285915	0.756091	0.405295	0.647363	0.361783
MPV17	0.381866	0.451973	0.688931	0.305788	0.533519	0.458692
C6H4orf48	0.382345	0.326018	0.876494	0.473201	0.392678	0.320872
ADORA2A	0.382637	0.262346	0.977928	0.337379	0.38273	0.408373
TMEM203	0.382637	0.260678	0.888809	0.48007	0.32515	0.458692
DNAJB9	0.38363	0.264354	0.429527	0.99744	0.406349	0.350677
CYCS	0.38363	0.330897	0.435134	0.471086	0.8826	0.35981
UBA7	0.38363	0.470132	0.650056	0.34502	0.56785	0.406185
ZNF17	0.38363	0.27264	0.580226	0.937064	0.312436	0.417692
RNF217	0.38363	0.294261	0.582855	0.369952	0.76742	0.463575
PFN1	0.38363	0.28223	0.928687	0.346547	0.344492	0.495796
LOC615727	0.38363	0.344711	0.652672	0.370179	0.503462	0.507479
TMEM64	0.383858	0.829495	0.432533	0.582799	0.290795	0.369501
C5H12orf39	0.383858	0.39504	0.425982	0.314519	0.590226	0.694373
SCAMP4	0.384146	0.45077	0.782006	0.345679	0.346377	0.491779
COL11A1	0.385174	0.684862	0.571709	0.333269	0.344492	0.519053
CCDC162P	0.385948	0.274601	0.862108	0.449159	0.556075	0.300887
LOC101903905	0.385948	0.374839	0.749518	0.483251	0.339491	0.45882
CCDC22	0.385948	0.344169	0.948088	0.311573	0.324185	0.468003
LRCH4	0.385948	0.274246	0.89683	0.343894	0.431788	0.469674
LOC618217	0.385948	0.53212	0.62646	0.380517	0.327417	0.537409
LOC531692	0.385948	0.334206	0.808922	0.385841	0.326411	0.549833
WDR25	0.385948	0.265268	0.878708	0.363545	0.333099	0.585383
ARHGAP44	0.38615	0.60039	0.447924	0.375899	0.294338	0.712589
FAM101A	0.38615	0.256259	0.75127	0.396591	0.312436	0.757897
IER5L	0.38615	0.331103	0.670495	0.349964	0.323195	0.771315
ROR1	0.386159	0.274601	0.82299	0.752598	0.344492	0.2972
SPPL2B	0.386159	0.310084	0.899102	0.311573	0.47193	0.433844
LOC522540	0.386159	0.294045	0.456195	0.353593	0.88194	0.504026
LOC101906340	0.386337	0.372874	0.83053	0.316223	0.417536	0.477552
TCEA3	0.386485	0.271777	0.738888	0.500837	0.677749	0.310335
SLX1A	0.386485	0.246538	0.89683	0.523262	0.348571	0.418979
RHBDD3	0.386485	0.246058	0.972549	0.349336	0.340661	0.474986
ZCCHC2	0.386485	0.506386	0.583974	0.349336	0.431307	0.520245
NINJ2	0.386485	0.260601	0.470695	0.938566	0.307687	0.542579
S100G	0.386485	0.474651	0.579159	0.473851	0.296497	0.587067
CX3CL1	0.387109	0.267832	0.484639	0.384015	0.790553	0.561581
LOC536642-2	0.38722	0.296552	0.881002	0.482045	0.405449	0.352875
LRP10	0.38722	0.274601	0.840062	0.42539	0.3085	0.59289
HOXA4	0.38722	0.34339	0.571484	0.32294	0.598053	0.618173
U2AF1	0.387492	0.25085	0.574863	0.998531	0.301026	0.370666
ZBTB47	0.387492	0.568514	0.860009	0.333269	0.290795	0.433844
RECQL5	0.387492	0.296552	0.718739	0.370179	0.62523	0.458258
PNKD	0.388517	0.260601	0.917422	0.621673	0.289635	0.389394
LOC516719	0.388755	0.497917	0.695534	0.536652	0.301659	0.421729
TSPYL2	0.388923	0.264354	0.514481	0.770171	0.687954	0.309323
TOMM20	0.388923	0.41157	0.465973	0.934056	0.289635	0.417692
HOGA1	0.388923	0.422551	0.596854	0.457342	0.468941	0.453168
GPC1	0.388923	0.286539	0.799927	0.347787	0.486028	0.515848
SNAP91	0.388923	0.595574	0.535268	0.346547	0.408098	0.533514
HAGH	0.388923	0.251487	0.8076	0.363545	0.41001	0.600651
PCBP4	0.388996	0.34099	0.902895	0.360948	0.35776	0.444925
CRTC2	0.388996	0.446864	0.763088	0.349336	0.383819	0.476017
LOC789018	0.389519	0.340345	0.957852	0.369155	0.321929	0.404366
ZDHHC14-2	0.389634	0.421014	0.632793	0.495275	0.302526	0.567397
B3GALT1	0.389863	0.412708	0.8076	0.355976	0.498328	0.35981
BRPF1	0.389863	0.267832	0.53156	0.705018	0.465337	0.48837
FBL	0.389991	0.260758	0.881002	0.495275	0.345747	0.464247
FBXW10	0.389991	0.284658	0.585226	0.516593	0.444444	0.57811
PSMB6	0.390902	0.328093	0.880921	0.468237	0.290795	0.476017
CAMSAP3	0.390932	0.291317	0.948088	0.355976	0.346943	0.458445
PRADC1	0.391006	0.274601	0.963826	0.43138	0.293075	0.438
NOSIP	0.391006	0.260678	0.915578	0.440666	0.333779	0.481081
SPTB	0.391048	0.366575	0.663835	0.383036	0.574958	0.455591
YIF1A	0.391144	0.334569	0.78844	0.333412	0.346943	0.64904
HSF4	0.39149	0.2623	0.911474	0.320048	0.646892	0.371375
TTC38	0.39149	0.286593	0.88782	0.432954	0.312183	0.515848
POLR3H	0.391986	0.307192	0.83053	0.713625	0.319566	0.342038
CDK5	0.391986	0.38632	0.883314	0.346361	0.301659	0.527237
BCL7C	0.392707	0.511369	0.845566	0.362621	0.342277	0.394281
LOC615514	0.392707	0.463616	0.652707	0.448867	0.435946	0.41899
CCDC6	0.392707	0.74022	0.44177	0.552906	0.32655	0.426278
CDH23	0.392707	0.334693	0.651992	0.333269	0.776387	0.440765
RPL29	0.392707	0.283365	0.946631	0.327542	0.320056	0.571447
TMEM241	0.393136	0.274148	0.558997	0.398347	0.987616	0.318535
HEXIM2	0.393136	0.279194	0.852057	0.532019	0.312436	0.490961
POLR2A-2	0.39415	0.296159	0.57802	0.337083	0.96937	0.391588
C7H5orf15	0.39432	0.580152	0.483556	0.342046	0.613068	0.467675
DOCK6	0.395336	0.364211	0.753865	0.354223	0.554988	0.433844
ARMC7	0.395376	0.521266	0.940147	0.346547	0.324304	0.320872
ZMYND8	0.395376	0.59084	0.530024	0.558587	0.383819	0.394655
ZFYVE21	0.395376	0.462289	0.8171	0.406293	0.35671	0.406185
CHCHD6	0.395376	0.267418	0.847132	0.348868	0.537243	0.479503
LMF1	0.395984	0.342375	0.972549	0.337083	0.309629	0.45373
RPS10	0.396133	0.267832	0.963826	0.327048	0.378604	0.482003
PHOSPHO1	0.396133	0.267832	0.782616	0.468237	0.357075	0.581321
NDUFS1	0.397025	0.317895	0.583139	0.504874	0.698737	0.400795
LOC783680	0.397336	0.267418	0.491855	0.979711	0.446512	0.350267
FLOT1	0.397336	0.471257	0.858127	0.32294	0.399398	0.425604
PAK1	0.397336	0.572535	0.437632	0.360948	0.308127	0.80153
ZNF784	0.397467	0.388041	0.910587	0.325811	0.313836	0.522619
UROS	0.397923	0.286005	0.860078	0.405737	0.431788	0.471711
ARL10	0.398494	0.714668	0.645598	0.537521	0.294338	0.350267
HSPA12B	0.398889	0.336375	0.704463	0.539687	0.393192	0.474389
CDYL	0.398889	0.405578	0.652685	0.431687	0.322327	0.634456
PCED1A	0.39916	0.345813	0.861098	0.651505	0.323195	0.316531
FZD8	0.39916	0.555908	0.530024	0.536384	0.44935	0.38662
COQ4	0.39916	0.267832	0.943584	0.358877	0.327417	0.555336
FRMD8	0.39916	0.523219	0.651992	0.325811	0.398444	0.570834
ADIPOQ	0.39916	0.27264	0.738888	0.57469	0.301659	0.624286
LOC513767	0.39916	0.264354	0.742423	0.328339	0.393192	0.803556
SEMA4G	0.399624	0.502401	0.747504	0.419416	0.424425	0.370015
INPP5D	0.399624	0.267572	0.491855	0.639492	0.782278	0.38662
ZFP36	0.399624	0.267418	0.596854	0.346547	0.982348	0.391455
VSTM4	0.399624	0.286005	0.489135	0.351639	0.986179	0.43732
ATP6V1E2	0.399624	0.457702	0.588622	0.420086	0.541306	0.447998
HSD17B10	0.399624	0.282123	0.905691	0.445478	0.355318	0.464247
MTCH1	0.399624	0.374995	0.800323	0.482983	0.333779	0.467836
PIGW	0.399624	0.827611	0.533118	0.364841	0.344492	0.469728
TADA3	0.399624	0.306462	0.882639	0.348169	0.435916	0.482003
KAT8	0.399624	0.325704	0.879829	0.396081	0.365718	0.48788
NDUFB10	0.399624	0.274601	0.894173	0.355338	0.431303	0.494458
RNF181	0.399624	0.256601	0.957442	0.349336	0.338396	0.538624
SULT1C4-2	0.399624	0.529135	0.663835	0.362621	0.313182	0.612406
TMEM176A	0.399624	0.342996	0.76455	0.356311	0.298277	0.741145
SMAD6	0.399645	0.955558	0.509118	0.384293	0.376505	0.311843
LOC100297621	0.399645	0.348856	0.462141	0.81337	0.574958	0.335318
HIGD1B	0.399645	0.260601	0.818897	0.645151	0.449437	0.341505
LOC101905499	0.399645	0.271358	0.533118	0.980374	0.301711	0.476125
SCAMP3	0.399645	0.52206	0.778927	0.349336	0.325184	0.507479
SLC39A3	0.399645	0.324763	0.941748	0.346361	0.301659	0.558429
SURF1	0.399645	0.260601	0.950395	0.328636	0.333779	0.592476
SLC35A4	0.400225	0.326785	0.856029	0.399146	0.372493	0.504026
EBPL	0.400508	0.54181	0.828182	0.456622	0.344492	0.318535
NAGLU	0.400508	0.302319	0.839442	0.48007	0.515964	0.350267
MRPS12	0.401189	0.454816	0.879086	0.516942	0.313836	0.325082
LBX1	0.401189	0.474651	0.786596	0.355025	0.325607	0.538997
SELENBP1	0.40141	0.266066	0.845125	0.346547	0.435946	0.603402
PRR15L	0.4022	0.569232	0.821662	0.375394	0.323195	0.416578
CD320	0.4022	0.294045	0.947771	0.36547	0.392058	0.438
MRPL2	0.402247	0.262346	0.860185	0.390874	0.585847	0.425604
CLIP2	0.402247	0.262245	0.664583	0.514311	0.375638	0.672488
TPPP	0.402376	0.784124	0.637764	0.477293	0.332013	0.322468
SLC6A1	0.402487	0.27199	0.530236	0.592989	0.834222	0.364587
LOC101906477	0.402487	0.262346	0.452029	0.725587	0.773022	0.393051
SLC25A29	0.402487	0.342093	0.910587	0.346547	0.452132	0.416578
WDYHV1	0.402487	0.314374	0.749137	0.594038	0.344492	0.491779
RRM1	0.402845	0.45077	0.491855	0.744233	0.320056	0.507029
SSBP4	0.403661	0.477823	0.875214	0.362621	0.376894	0.391455
ACSF3	0.403661	0.696767	0.773767	0.346361	0.346377	0.394921
ZNF43	0.404007	0.31551	0.762353	0.490485	0.56785	0.375237
ASMTL-2	0.404007	0.279754	0.802703	0.352943	0.763552	0.384689
MAST3	0.404007	0.260515	0.845125	0.511328	0.502114	0.405789
RAMP2	0.404007	0.388995	0.815421	0.486996	0.366189	0.415898
TUFT1	0.404007	0.348856	0.534856	0.536229	0.666343	0.431581
WASH1	0.404007	0.361861	0.963826	0.336139	0.33879	0.445455
LOC100299025	0.404007	0.314876	0.571998	0.55219	0.493565	0.542579
LOC781663	0.404415	0.27568	0.446274	0.345401	0.98174	0.524207
MAFF	0.404415	0.262346	0.558997	0.498124	0.507209	0.668185
ANKRD16	0.40451	0.549753	0.875599	0.326437	0.355029	0.421371
OARD1	0.40462	0.356288	0.555244	0.333269	0.864696	0.476125
C21H14orf79	0.404953	0.28168	0.799927	0.582118	0.480129	0.375237
SLC25A33	0.404953	0.260601	0.748707	0.608023	0.42519	0.474986
SNRPA	0.404953	0.326018	0.887418	0.445478	0.327548	0.491779
FAM89B	0.404953	0.365762	0.926515	0.348868	0.301026	0.537451
TUBA4A	0.404953	0.269458	0.876494	0.463235	0.312436	0.5901
MUTYH	0.406064	0.287261	0.695534	0.445478	0.795972	0.366162
EDC4	0.406064	0.294261	0.742346	0.365867	0.576973	0.539708
ABI3	0.406161	0.272953	0.756091	0.356631	0.826846	0.402782
LOC101904162	0.406161	0.277049	0.489135	0.95267	0.348178	0.497945
MAP1A	0.406211	0.28223	0.868504	0.538761	0.4882	0.339101
SPP2	0.406211	0.817958	0.695534	0.360948	0.331198	0.396309
SLC2A12	0.406211	0.714922	0.514481	0.360948	0.560944	0.402782
MNT	0.406211	0.323462	0.623573	0.765541	0.425146	0.409867
LOC509808	0.406211	0.409346	0.469433	0.684156	0.514108	0.425604
TMEM104	0.406211	0.262346	0.724005	0.670294	0.309629	0.596741
PHB2	0.406211	0.267418	0.868515	0.36547	0.393192	0.604626
DIAPH1-2	0.406211	0.274601	0.526133	0.4575	0.534722	0.715269
RAB35	0.406898	0.572535	0.727051	0.528352	0.344492	0.363319
FLNB	0.406898	0.307192	0.606839	0.445478	0.852323	0.386816
LOC101908204	0.406898	0.515943	0.456195	0.903203	0.323195	0.391588
RND3	0.406898	0.279754	0.660691	0.431031	0.8463	0.394553
MYL5	0.406898	0.384768	0.911474	0.467357	0.323195	0.396486
DDX41	0.406898	0.328449	0.871858	0.528352	0.316291	0.474131
NDUFA1	0.406898	0.364436	0.610674	0.386936	0.706778	0.474389
C11H9orf50	0.406898	0.341846	0.917422	0.347787	0.394142	0.474986
ATG7	0.406898	0.312265	0.931452	0.383064	0.364645	0.476125
PIK3IP1	0.406898	0.316989	0.930473	0.420319	0.316291	0.497945
RPL37A	0.406898	0.296552	0.886317	0.39456	0.35671	0.552419
MTA1	0.406898	0.379158	0.573924	0.582355	0.387246	0.559331
ZC3H3	0.406898	0.272953	0.851209	0.346547	0.467388	0.57856
MBP	0.406898	0.653074	0.624525	0.328636	0.344492	0.603226
PPP1R14C-2	0.406898	0.532129	0.495458	0.327542	0.442413	0.721358
PRUNE2	0.407263	0.793528	0.475068	0.426189	0.323195	0.537409
THOP1	0.407392	0.299972	0.84637	0.419316	0.576289	0.392226
MRC1	0.408582	0.683407	0.469433	0.399309	0.312436	0.678623
LOC615263	0.408664	0.28223	0.577528	0.373134	0.552815	0.749935
C4H7orf29	0.409106	0.962922	0.65144	0.348868	0.316291	0.350075
RFX2	0.409106	0.565159	0.738888	0.346547	0.535407	0.373701
LOC101907303	0.409106	0.269458	0.53156	0.795916	0.646892	0.384342
ALPL	0.409106	0.300194	0.963826	0.468237	0.344492	0.38662
TSPAN5	0.409106	0.309267	0.59462	0.886345	0.408171	0.391588
CA14	0.409106	0.729899	0.813405	0.346547	0.302526	0.417365
HDHD3	0.409106	0.296483	0.979116	0.397341	0.349222	0.424288
EIF6	0.409106	0.308304	0.858127	0.457507	0.411584	0.464722
PLEK	0.409106	0.296159	0.849503	0.552906	0.344492	0.479503
OTOP1	0.409106	0.263727	0.837662	0.491546	0.413317	0.502212
TMEM219	0.409106	0.267572	0.980441	0.337083	0.306239	0.562422
PMM1	0.409106	0.280464	0.883314	0.328339	0.463801	0.572247
CIB1	0.409707	0.50211	0.734598	0.507191	0.406019	0.366162
DNAJC12	0.409707	0.296516	0.462141	0.983752	0.316291	0.523951
RCAN2	0.409815	0.37265	0.624525	0.586501	0.35776	0.560618
AP1M1	0.409906	0.303536	0.911474	0.419416	0.333779	0.523661
SHF	0.410278	0.315577	0.989465	0.346547	0.34717	0.391588
HAUS7	0.410316	0.836868	0.786567	0.346547	0.321266	0.363319
MEN1	0.410316	0.350657	0.865614	0.480428	0.401303	0.408788
SSSCA1	0.410316	0.405578	0.91548	0.416608	0.338623	0.423548
IPP	0.410316	0.354384	0.475068	0.593578	0.684278	0.450713
ZNF513	0.410316	0.350657	0.802703	0.595564	0.316291	0.470286
PPP1R12C	0.410316	0.477823	0.857925	0.328636	0.378961	0.486428
RPL10	0.410316	0.296159	0.946866	0.346361	0.374189	0.528149
TOR3A	0.410316	0.433173	0.747504	0.373954	0.408171	0.533018
RFX5	0.410316	0.286593	0.51455	0.444542	0.405449	0.882147
LOC616903	0.410781	0.360978	0.47	0.894514	0.492322	0.375222
TMTC4	0.410781	0.345813	0.585775	0.482017	0.605342	0.494795
MINK1	0.411309	0.373023	0.660152	0.454745	0.463495	0.537614
IMPA2	0.412592	0.324611	0.926515	0.445478	0.444444	0.361783
CCDC107	0.412592	0.277049	0.854148	0.675848	0.377293	0.391455
COMMD9	0.412592	0.277326	0.931452	0.45509	0.321266	0.52728
UBL5	0.412935	0.274601	0.902673	0.682839	0.321266	0.397262
LOC618756	0.413071	0.279754	0.906269	0.656735	0.336616	0.376566
MAD2L2	0.413071	0.274601	0.987859	0.3422	0.370762	0.453257
CPSF1	0.413071	0.379158	0.75127	0.334372	0.604102	0.491779
ZNF133	0.413759	0.270999	0.800274	0.658233	0.351309	0.481081
HMGN4-2	0.414506	0.323462	0.599283	0.994851	0.330201	0.355318
TRAF4	0.414538	0.313	0.973344	0.349336	0.35671	0.474389
WDR18	0.414538	0.296159	0.604135	0.33512	0.928482	0.48788
USP42	0.414538	0.33503	0.469433	0.385615	0.776387	0.614499
PGS1	0.414818	0.277326	0.67483	0.371952	0.622431	0.625401
BCL2L13	0.415935	0.456316	0.754069	0.415926	0.444444	0.458692
ZNF750	0.415935	0.296552	0.519508	0.815694	0.435916	0.503118
STK11	0.416784	0.537183	0.702698	0.482983	0.341163	0.475656
HSPA1A	0.416828	0.299296	0.621981	0.538614	0.642024	0.474986
NRIP1	0.419062	0.382055	0.484956	0.337379	0.988039	0.424288
ALS2CL	0.419155	0.331572	0.802703	0.416598	0.715301	0.349711
MRPS18A	0.419155	0.369635	0.979116	0.333269	0.383819	0.406982
RBM12B	0.419155	0.453005	0.502713	0.551568	0.65912	0.412919
LOC528332	0.419155	0.820592	0.571709	0.333269	0.469031	0.444925
MCM5	0.419155	0.41149	0.811735	0.498683	0.33532	0.474389
RPS27L	0.419155	0.724232	0.624609	0.430782	0.326632	0.482003
C17H4orf46	0.419155	0.525527	0.501157	0.559071	0.418868	0.505103
PPP1R27	0.419155	0.594085	0.769568	0.337083	0.344492	0.533514
EVL	0.419155	0.272953	0.927625	0.346547	0.344492	0.653822
SLC18B1	0.419377	0.285915	0.647606	0.360948	0.947508	0.426278
ACAA1	0.419377	0.342093	0.979116	0.346547	0.321266	0.496263
HDAC11	0.419377	0.298119	0.868011	0.478532	0.324304	0.57811
LOC101901923	0.419479	0.361588	0.577528	0.477924	0.877307	0.342562
IFT81	0.419479	0.368003	0.58557	0.418957	0.877307	0.382765
LTBP1	0.419479	0.331717	0.887115	0.651505	0.312436	0.404357
ISCA1	0.419479	0.347095	0.502009	0.407972	0.960667	0.41645
CCND3	0.419479	0.274601	0.802703	0.618632	0.452814	0.422039
WDR83	0.419479	0.429419	0.858127	0.3422	0.502114	0.431581
DPP9	0.419479	0.673591	0.498124	0.591266	0.323195	0.493119
SERF2	0.419479	0.278952	0.808922	0.342539	0.683458	0.505
GRTP1	0.419479	0.3438	0.930473	0.398304	0.321266	0.528149
ZBTB40	0.420385	0.274601	0.557833	0.481673	0.89806	0.444925
LOC100848598	0.420385	0.38632	0.598293	0.592521	0.312183	0.665372
IL6R	0.420826	0.512684	0.577528	0.360948	0.841282	0.361561
ZNF771	0.420826	0.364436	0.921793	0.335443	0.3403	0.578953
PRR14	0.420826	0.323462	0.863805	0.357787	0.315207	0.730888
FAM189A2	0.420881	0.344711	0.664069	0.765748	0.476343	0.361494
TARDBP	0.420881	0.273426	0.558997	0.533091	0.809027	0.473407
STAB1	0.420881	0.267832	0.695534	0.504993	0.662462	0.482003
FHL1	0.420881	0.274601	0.481945	0.424988	0.320056	0.99994
EXOSC7	0.421141	0.443564	0.847267	0.467081	0.355318	0.432968
ATP5E	0.421637	0.505079	0.553679	0.454815	0.687954	0.406982
MAP7D3	0.421637	0.277368	0.53156	0.483251	0.959212	0.413427
AGA	0.421637	0.567756	0.502713	0.483251	0.579504	0.431581
ADO	0.421637	0.304033	0.571709	0.421905	0.932331	0.431581
SIGIRR	0.421637	0.285915	0.997875	0.340722	0.321266	0.431659
SLC25A26	0.421637	0.277326	0.931452	0.473218	0.405541	0.443879
CNOT10	0.421637	0.286539	0.555244	0.60995	0.662462	0.494472
PNPLA2	0.421637	0.293039	0.910587	0.373954	0.353517	0.607064
FARS2	0.421637	0.269399	0.883314	0.377388	0.325184	0.728805
PLAU	0.421637	0.274601	0.486424	0.601089	0.373993	0.861239
SUV420H2	0.421754	0.299296	0.875599	0.3422	0.712611	0.417692
RPS14	0.421754	0.285915	0.949509	0.355338	0.334678	0.601741
UBL7	0.422035	0.274601	0.963586	0.346547	0.343015	0.603402
IRX3	0.422139	0.557	0.602229	0.35326	0.567078	0.497945
DYNLRB1	0.422178	0.306462	0.911474	0.487385	0.442874	0.389427
RPL18	0.422178	0.279194	0.979116	0.360018	0.312436	0.561804
LOC101906485	0.422669	0.270999	0.495458	0.999153	0.344492	0.364587
ENY2	0.422669	0.564357	0.477914	0.739958	0.408171	0.408788
NPEPL1	0.422669	0.56654	0.872335	0.340722	0.366189	0.453149
MIF4GD	0.422669	0.308777	0.723494	0.438338	0.602822	0.510436
BOLA-DMA	0.422669	0.378411	0.742423	0.360501	0.383819	0.701282
MOSC2	0.423196	0.955558	0.492511	0.509955	0.31788	0.375237
FAM114A1	0.423196	0.285915	0.571709	0.577932	0.800186	0.430146
RBM38	0.423196	0.342737	0.837993	0.419316	0.370533	0.581321
FAM149A	0.423196	0.274601	0.558997	0.476015	0.592665	0.690713
EML3	0.423318	0.40052	0.776744	0.552267	0.385439	0.450732
NIPSNAP3A	0.423318	0.274601	0.565077	0.978378	0.382235	0.452452
SLC25A28	0.423318	0.282313	0.851209	0.60562	0.370489	0.476017
PTMS	0.423693	0.532398	0.878314	0.416067	0.355318	0.393051
TMCC2	0.423693	0.331717	0.888809	0.360948	0.581507	0.418654
LSM6	0.423693	0.496193	0.624525	0.601238	0.388873	0.460866
RELB	0.423693	0.404578	0.914036	0.355025	0.385439	0.475177
B3GNT3	0.423901	0.423568	0.690547	0.697446	0.393192	0.394553
MDH2	0.423901	0.304597	0.78721	0.373587	0.542503	0.57434
WDR62	0.424079	0.308234	0.582855	0.460373	0.602508	0.62505
FOXO3	0.424538	0.272953	0.558997	0.774407	0.666343	0.421371
FAM127C	0.424538	0.308413	0.840635	0.355338	0.50683	0.565064
COTL1	0.424538	0.299296	0.736529	0.340474	0.376505	0.888583
PPA1	0.424613	0.461496	0.495802	0.373402	0.774124	0.511774
INTS8-2	0.424936	0.281909	0.511859	0.346547	0.644353	0.876826
DOCK1	0.425224	0.711861	0.670721	0.349681	0.531454	0.382765
ITGB1BP3	0.425224	0.6046	0.854059	0.39346	0.324304	0.432968
TSPAN15	0.425224	0.283365	0.51269	0.383872	0.996378	0.444105
SCARB1	0.425224	0.794283	0.585226	0.482983	0.335737	0.444825
KIAA1522	0.425224	0.405349	0.799927	0.510613	0.333779	0.515848
RAB3IL1	0.425224	0.496193	0.792788	0.390874	0.365521	0.523067
NFKBIL1	0.425224	0.279037	0.958676	0.419062	0.340466	0.528149
ESRRB	0.425224	0.324611	0.642772	0.337083	0.81308	0.560618
PHC1	0.426037	0.340345	0.651399	0.407817	0.582598	0.604626
RPS6KA1	0.426099	0.345813	0.773968	0.713249	0.348721	0.444925
LOC789200	0.426099	0.325704	0.965808	0.433024	0.323195	0.474389
HIC2	0.426099	0.296159	0.712625	0.472665	0.647363	0.494585
LOC101906293	0.42648	0.296159	0.606839	0.998531	0.33532	0.350075
GGA3	0.42648	0.308304	0.652685	0.40055	0.844301	0.467836
CIZ1	0.426966	0.48633	0.747504	0.360948	0.449304	0.528116
FAM98C	0.426966	0.306036	0.845566	0.427705	0.420964	0.564977
C24H18orf8	0.42727	0.329749	0.702698	0.886345	0.338799	0.432694
C19H17orf85	0.427459	0.637784	0.713645	0.445478	0.369435	0.453257
LOC506598	0.427459	0.355674	0.930473	0.39346	0.373538	0.48788
SLC25A10	0.427691	0.460398	0.928065	0.340997	0.379134	0.467224
COA3	0.427691	0.363808	0.848954	0.411041	0.491389	0.467224
ADAMTS4	0.427691	0.336996	0.502713	0.957176	0.355029	0.491779
MYLK4	0.427691	0.540319	0.742423	0.439114	0.331961	0.54304
IER3	0.427979	0.30323	0.533118	0.958768	0.442874	0.42559
SORBS2	0.428189	0.401367	0.489135	0.658347	0.737692	0.371391
THRB	0.428189	0.307192	0.58179	0.605093	0.498328	0.594045
SEMA6A	0.429089	0.277049	0.513537	0.913363	0.687954	0.350805
COX14	0.429089	0.298119	0.876494	0.482357	0.540514	0.408788
PARM1	0.429089	0.289186	0.606839	0.91013	0.405449	0.467224
LOC100335716	0.429089	0.423639	0.721774	0.441351	0.485534	0.503027
UFD1L	0.429089	0.495805	0.717638	0.457342	0.392058	0.511544
TTF2	0.429089	0.363844	0.489135	0.952507	0.322327	0.536154
ORAI1	0.429089	0.286539	0.883288	0.361203	0.523851	0.536154
S1PR3	0.429089	0.38151	0.648448	0.667702	0.353517	0.543838
COL6A2	0.429089	0.296552	0.747168	0.525438	0.435916	0.583034
TRIOBP	0.429089	0.374839	0.660691	0.533091	0.392476	0.607732
APBA3	0.429089	0.325497	0.801197	0.491835	0.349259	0.618766
HMG20B	0.429782	0.395032	0.747504	0.396431	0.341163	0.725062
TMBIM1	0.429924	0.371165	0.723494	0.371279	0.67403	0.496337
GDAP1	0.42998	0.296159	0.486424	0.371952	0.993368	0.495796
NUP210	0.430966	0.412471	0.756724	0.415926	0.535457	0.474986
HECTD3	0.430966	0.537183	0.858127	0.408151	0.327417	0.475656
SCRIB	0.430966	0.386359	0.917422	0.346547	0.382955	0.530962
DCTPP1	0.430966	0.38632	0.946631	0.348868	0.33532	0.543838
SHMT2	0.430966	0.448953	0.767607	0.390874	0.385439	0.591197
SUGP1	0.430966	0.35113	0.883314	0.360948	0.378535	0.603226
PRAF2	0.431318	0.526364	0.769556	0.349681	0.44935	0.499401
LOC101904071	0.431318	0.274601	0.514799	0.351169	0.414359	0.99994
ZNF326	0.431384	0.296552	0.703083	0.940389	0.38142	0.382765
STOML1	0.431459	0.303448	0.526062	0.450703	0.996378	0.369659
BNIPL	0.431459	0.296159	0.582855	0.565458	0.344492	0.854778
FZD9	0.431548	0.32709	0.944282	0.481673	0.338396	0.476125
RFWD3	0.431548	0.296159	0.495458	0.3422	0.996378	0.479503
[truncated: 11,516 more rows]
