# Supplementary material for: RNA-Seq Meta-analysis identifies genes in skeletal muscle associated with gain and intake across a multi-season study of crossbred beef steers
Source: BMC Genomics. 2018 Jun 4;19:430. doi: 10.1186/s12864-018-4769-8 (PMC5987596; doi:10.1186/s12864-018-4769-8)
Supplement: Supplementary file 6 — Jackknife sensitivity analysis results for the DEGs associated with the intake main effect. Genes with all gray cell indicate those that were excluded because they were also significant for the gain by intake interaction term. Jackknife 1 P-value gives the adjusted P-value for the meta-analysis with Cohort 1 removed, Jackknife 2 P-value gives the adjusted P-value for the meta-analysis with Cohort 2 removed, and so on. Yellow cells indicate jackknife analyses where the P-value was insignificant, i.e. the gene failed to pass the jackknife analysis. (XLSX 1095 kb) [file 12864_2018_4769_MOESM6_ESM.xlsx]

## Sheet: A
Additional File 6. Jackknife sensitivity analysis results for the DEGs associated with the intake main effect.
Gene1,2	Original P-value	Jackknife 1 P-value3	Jackknife 2 P-value	Jackknife 3 P-value	Jackknife 4 P-value	Jackknife 5 P-value
ALB	5.19559e-06	1.10713e-05	2.00782e-06	0.0437921	0.000532848	4.74697e-06
FAIM2	0.000268393	0.000207842	0.00014314	0.150728	0.00346752	7.50304e-05	1
LOC506831	0.000268393	6.54931e-05	0.00119169	0.00015493	0.000532848	0.251243	1
HRAS	0.000762138	0.000207842	0.00693296	0.224408	0.000532848	0.000610006	1
KIAA1211	0.000762138	0.000207842	0.000393841	0.00183785	0.109763	0.0279987	1
LOC101904174	0.000762138	0.000167642	0.000226159	0.00055971	0.951181	0.000477444
PDXK	0.000762138	0.000207842	0.000638238	0.0365981	0.0674981	0.000610006
SLC16A7	0.000762138	0.00149395	0.000393841	0.0709596	0.000532848	0.0418764
METRNL	0.00109391	0.000912131	0.000393841	0.15145	0.00902304	0.00250354	1
MLLT11	0.00136261	0.0391099	0.00063146	0.0515501	0.00704778	0.000610006	1
CLCNKA	0.00179956	0.00198928	0.00243773	0.0230926	0.00346752	0.0966269	1
DKK3	0.00182873	0.00104248	0.000762148	0.00146057	0.618729	0.00563556	1
KCNG2	0.00233256	0.00180053	0.00662015	0.00146057	0.00121196	0.641948	1
RALGDS	0.00282164	0.000912131	0.00291449	0.00225981	0.592426	0.00578278	1
ZNF775	0.00282164	0.00364858	0.027434	0.0399215	0.00346752	0.020801	0
ZNF414	0.00350954	0.0261055	0.012716	0.00225981	0.00253754	0.146464	1
EGR3	0.00380236	0.00182583	0.0116994	0.185806	0.00704778	0.00538387
CST6	0.00477382	0.00676393	0.0217241	0.0409858	0.0142485	0.012757	0
STARD10	0.00477382	0.00198928	0.328709	0.0050841	0.00346752	0.0501678	2
TICAM1	0.00505496	0.00276628	0.00954174	0.0679495	0.0593759	0.012757	2
LOC613464	0.00607047	0.00182583	0.00758095	0.054898	0.00902304	0.169831	1
LOC101903692	0.00631269	0.148802	0.00405543	0.018985	0.0121231	0.012757	2
GABPB2	0.00749184	0.00240002	0.00903375	0.212644	0.0136646	0.0223705	1
KIAA1875	0.00749184	0.00240002	0.00347916	0.0050841	0.00704778	0.975454	1
BOK	0.00753378	0.0262983	0.0760094	0.0194964	0.0136646	0.0223705	1
LOC101904159	0.00786122	0.0107158	0.00758095	0.161437	0.00687141	0.0413006	1
C2H2orf88	0.00813245	0.0421539	0.0252246	0.0873522	0.00704778	0.0121997	1
DTX2	0.00813245	0.00276628	0.0189683	0.00566843	0.134564	0.10877	2
LOC101904117	0.00813245	0.00474452	0.00758095	0.289887	0.00704778	0.0387555	1
CD163	0.00888468	0.00482223	0.00406812	0.0570069	0.00704778	0.468372	1
HYI	0.00888468	0.00312365	0.0700706	0.0467178	0.0256124	0.0809174	1
MCHR1	0.00888468	0.00809162	0.255486	0.0538649	0.00704778	0.0131283	2
PKNOX2	0.00888468	0.00482223	0.00758095	0.439722	0.00704778	0.0223705	1
S100A1	0.00888468	0.00346488	0.0834186	0.0309783	0.0211815	0.103152	2
MOB3B	0.00901172	0.00346488	0.00903375	0.029773	0.537455	0.0121997
ISOC2	0.00922828	0.0460044	0.256185	0.00903654	0.00704778	0.0223705	1
HAGHL	0.0093771	0.00482223	0.0780752	0.10971	0.0169132	0.0284782	2
SPP2	0.0093771	0.025488	0.0165621	0.110444	0.0404217	0.012757	1
ZBTB42	0.0093771	0.00595804	0.0359246	0.0283986	0.0889473	0.0530631	1
TRMT2A	0.00985243	0.0129036	0.124236	0.0326477	0.00704778	0.102935	1
LOC788175	0.010116	0.00482223	0.12584	0.0805403	0.00902304	0.0506754	3
FAM132B	0.0112371	0.00482223	0.0160583	0.0891537	0.175644	0.012757
ZNF580	0.0112371	0.0069181	0.115272	0.0399215	0.0144408	0.0926981	2
GLRX5	0.0115874	0.0041568	0.0119856	0.0873522	0.148121	0.0381879	2
METTL7B	0.0115899	0.00482223	0.027434	0.492319	0.00704778	0.0223705	1
LRP3	0.0119982	0.00616359	0.122648	0.0752429	0.0147445	0.0573762	3
CD248	0.0120529	0.0049124	0.00896361	0.0873522	0.159774	0.0413006	2
C5H12orf5	0.0121111	0.00482223	0.00758095	0.011748	0.743184	0.0501678	2
SHBG	0.0121111	0.00809162	0.137595	0.0816258	0.0106211	0.0507971	3
TMEM8A	0.0122924	0.00608607	0.047295	0.0409858	0.0151989	0.289257	1
ST3GAL3	0.0126758	0.00482223	0.047295	0.242761	0.00704778	0.0624376
SLC16A6	0.0127577	0.00653582	0.00758095	0.0194964	0.66054	0.0413006	1
C17H12orf34	0.0136486	0.00616359	0.0384573	0.0873522	0.174444	0.012757	2
MED29	0.0140153	0.00866298	0.0760094	0.197302	0.00902304	0.0418764	2
MANEAL	0.014598	0.0338521	0.00932893	0.0365981	0.0243547	0.315267
CHCHD6	0.016398	0.00648331	0.244421	0.0222767	0.0347012	0.152072	2
LIMS2	0.016398	0.00676393	0.163717	0.0439915	0.0638458	0.0747423	3
MFSD4	0.016398	0.0107158	0.0962018	0.0234256	0.0682929	0.155095	3
RABGGTA	0.016398	0.00650444	0.104908	0.054898	0.119716	0.0413006	3
SCN3B	0.016398	0.0404087	0.00954174	0.131575	0.0901351	0.0223705	1
LLGL2	0.0177523	0.00616359	0.0363607	0.0726494	0.0792832	0.146464	3
NQO2	0.0177523	0.0147516	0.154877	0.0562104	0.0242995	0.0919351	3
BOP1	0.018452	0.00653582	0.118884	0.0816258	0.00902304	0.246264	3
CHD5	0.0192053	0.0699519	0.014323	0.0309783	0.0806637	0.110764	3
PTX3	0.0192601	0.025488	0.0132979	0.0805403	0.181716	0.0413006
CX3CL1	0.0193462	0.0140997	0.0175517	0.0196705	0.440102	0.0809174	2
GXYLT2	0.0193462	0.0340919	0.0201312	0.054898	0.0136315	0.373389	2
HCFC1R1	0.0193462	0.00663454	0.241676	0.0194964	0.0242995	0.316679	2
LOC616200	0.0193462	0.0262983	0.203037	0.0231873	0.0992395	0.0413006	2
LOC101903873	0.0194482	0.024041	0.0165621	0.683594	0.0211815	0.020801	1
FAM173A	0.0195106	0.0114385	0.129416	0.136291	0.0289225	0.0501678	3
OAT	0.0208978	0.013905	0.0155091	0.0386764	0.121292	0.279239	3
HOGA1	0.0220178	0.025488	0.0343691	0.0399215	0.0355909	0.384133	1
C11H2orf68	0.0226684	0.00867734	0.425136	0.0230926	0.0486081	0.102935	2
SH3BP2	0.0247818	0.00826331	0.0992954	0.13104	0.0577876	0.102424	4
NPPC	0.025265	0.0166406	0.0160134	0.0463746	0.791927	0.0223705	1
GADD45B	0.0277946	0.0247468	0.0207242	0.24209	0.136034	0.0219119
REEP1	0.0277946	0.0267866	0.0189683	0.0948072	0.159774	0.0656175	3
SMARCB1	0.0277946	0.0257492	0.141867	0.0332094	0.0333721	0.295315	2
ZC3H12A	0.0278085	0.0140997	0.0623204	0.0234256	0.313868	0.103152	3
ASPSCR1	0.0311584	0.0174135	0.33375	0.0283061	0.0169132	0.316679	2
FAM57B	0.0311584	0.0261055	0.0748629	0.111132	0.0792832	0.0966269	4
C8H9orf41	0.0319205	0.025488	0.0301344	0.136049	0.146916	0.0523331	3
VAC14	0.0323389	0.025488	0.149348	0.0309783	0.0889473	0.195299	3
DCXR	0.0354343	0.0388026	0.441034	0.0365981	0.0682929	0.0418764	2
LOC506454	0.0366145	0.0171524	0.124236	0.0709596	0.174596	0.056301	4
LOC101906689	0.0367812	0.0268472	0.0917019	0.0714632	0.139725	0.0809174	4
CIDEA	0.0372297	0.024041	0.148321	0.156864	0.0638458	0.056301	4
FAM46B	0.0375323	0.0261055	0.0879791	0.0365981	0.206297	0.113415	3
TNK2	0.0393719	0.025488	0.079362	0.179178	0.105684	0.0501678	4
PNMAL1	0.039921	0.0262983	0.73333	0.0326477	0.0445397	0.0505597	2
ZNF579	0.039921	0.0313024	0.264286	0.0411863	0.0256124	0.260338	2
LOC101907815	0.0404305	0.0230094	0.380994	0.0649104	0.0347012	0.127874	3
LOC101906112	0.0409304	0.0203568	0.0252005	0.0467178	0.313893	0.195299	2
LOC101907823	0.0412491	0.0262983	0.0409655	0.0679495	0.0267867	0.623006	2
GPD1	0.0426292	0.0174135	0.183293	0.190092	0.0792832	0.0497228	3
ARRDC4	0.0426955	0.0443417	0.0315611	0.0621432	0.380325	0.0507971	3
PXMP2	0.0426955	0.0261055	0.12584	0.404564	0.0256124	0.0501678	3
CNTFR	0.042827	0.0365965	0.0760094	0.253721	0.0792832	0.0505597	4
HMGN3	0.042827	0.0445053	0.0367333	0.130767	0.105684	0.112688	3
LOC101904486	0.042827	0.0190825	0.0271126	0.155959	0.248967	0.060587	3
LOC101906910	0.042827	0.028072	0.0231378	0.212443	0.158711	0.056301	3
NME4	0.042827	0.0220558	0.277107	0.0365981	0.0413662	0.366903	2
PVALB	0.042827	0.0718463	0.200672	0.0409858	0.0823443	0.0899615	4
SH2D7	0.042827	0.027262	0.0245404	0.764577	0.0682929	0.0418764	2
TMEM120A	0.042827	0.0618815	0.122648	0.0589127	0.0674981	0.162134	5
CDK18	0.0446753	0.0311901	0.115733	0.13101	0.0674981	0.162134	4
COX8B	0.0446753	0.0184132	0.12584	0.0452056	0.365872	0.0812657	3
LOC516526	0.0446753	0.0388026	0.027434	0.0891537	0.379052	0.0535118	3
PLAGL1	0.0446753	0.0365243	0.0409707	0.159824	0.182919	0.0468389	2
RTEL1	0.0446753	0.0469554	0.0780752	0.051689	0.0674682	0.3954	4
TMEM98	0.0446753	0.0296181	0.0917019	0.276038	0.0256124	0.135088	3
HCN2	0.0462275	0.0500192	0.272487	0.0381577	0.0256124	0.315267	3
PSMB9	0.0462275	0.0261055	0.12584	0.0399215	0.405573	0.0736871	3
MRPL28	0.0469064	0.0310382	0.2529	0.0437921	0.117315	0.133783	3
LGALS1	0.0469274	0.0404087	0.500262	0.0679495	0.0792832	0.0418764	3
LOC508916	0.0469274	0.248732	0.056647	0.0592059	0.0682929	0.0926981	5
NDUFA3	0.0469274	0.0247468	0.235369	0.0365981	0.170599	0.146464	3
S100A2	0.0477721	0.0283962	0.409398	0.0409858	0.136626	0.0577652	3
TNNI1	0.048559	0.0261055	0.301994	0.0562104	0.0696938	0.213043	4
TMEM160	0.0500549	0.0300313	0.391673	0.0956231	0.0674682	0.0832981
ARRDC1	0.051236	0.0257492	0.23119	0.0864393	0.0347012	0.347991
HES6	0.051938	0.0261055	0.0913799	0.111132	0.340919	0.0506754
MIF	0.0551439	0.0255988	0.321817	0.160292	0.0347012	0.113018
TAF6	0.0551439	0.028072	0.115733	0.0469382	0.139197	0.324923
TAZ	0.0551439	0.0584819	0.146549	0.0399215	0.139725	0.160197
AGPAT2	0.0560126	0.0252424	0.2529	0.268884	0.0347012	0.100842
BCL2	0.0560126	0.114213	0.0637981	0.0873522	0.211694	0.0501678
BLVRB	0.0560126	0.0266234	0.330449	0.0527695	0.154397	0.110401
EEFSEC	0.0560126	0.0283962	0.355355	0.0471657	0.0638458	0.299951
ERCC1	0.0560126	0.0261055	0.460403	0.051689	0.0696938	0.193823
FANCI	0.0560126	0.0453719	0.047295	0.172217	0.211443	0.0525022
JAG2	0.0560126	0.0299252	0.123028	0.051689	0.105684	0.415459
KLHL25	0.0560126	0.0365243	0.109148	0.341038	0.0829877	0.060587
MACROD1	0.0560126	0.0261055	0.301495	0.0989924	0.0965416	0.10877
MAN2C1	0.0560126	0.0261055	0.205189	0.051689	0.121292	0.266371
MUSTN1	0.0560126	0.0360095	0.477514	0.0864251	0.105684	0.0443124
PRMT2	0.0560126	0.0267866	0.380074	0.054898	0.19555	0.0505597
PWWP2B	0.0560126	0.0261055	0.273371	0.0469382	0.0695793	0.386207
TMEM127	0.0560126	0.0261055	0.0577844	0.0816258	0.337398	0.154122
ZNF787	0.0560126	0.0520274	0.320568	0.0873097	0.0436023	0.154122
MAP2K3	0.056787	0.0261055	0.193769	0.135621	0.138788	0.0889015
CUEDC2	0.0569831	0.050588	0.441498	0.0593062	0.0640705	0.113415
MYH6	0.0582733	0.0365243	0.0731894	0.148172	0.0733416	0.335144
NBL1	0.0592837	0.0684192	0.398872	0.130955	0.0399784	0.060301
TMCO4	0.0592837	0.193725	0.0780752	0.130955	0.0508572	0.102935
CDK5RAP3	0.0594797	0.0389867	0.197056	0.0592059	0.0511004	0.478448
CNPY3	0.0594797	0.0392002	0.18856	0.111132	0.125688	0.113018
KBTBD4	0.0594797	0.0388026	0.0478277	0.111132	0.438027	0.0889015
KCNC4	0.0594797	0.0745369	0.0834186	0.200695	0.0992395	0.0733873
KIRREL	0.0594797	0.0261055	0.107075	0.0469382	0.9227	0.0523331
PDLIM7	0.0594797	0.027262	0.358815	0.0935855	0.128006	0.0812657
PLIN5	0.0594797	0.0415022	0.259369	0.130955	0.087561	0.104636
PSMB8	0.0594797	0.0413069	0.124236	0.0592059	0.509287	0.0577652
RASSF7	0.0594797	0.0932558	0.241676	0.0542136	0.160411	0.0548065
RYR1	0.0594797	0.0415022	0.0582258	0.0592059	0.420324	0.146464
SHISA4	0.0594797	0.0313024	0.27274	0.143855	0.0740715	0.121465
SLC25A39	0.0594797	0.0283962	0.232502	0.0816258	0.145554	0.142848
TYRP1	0.0594797	0.0455186	0.361664	0.144805	0.0792832	0.0506754
HIP1R	0.0610217	0.0261055	0.107075	0.0873522	0.139725	0.347991
SCARF2	0.0610217	0.0365965	0.124236	0.0634054	0.0696938	0.559199
CA14	0.0610623	0.148639	0.136125	0.054898	0.118547	0.101841
ASB10	0.0613025	0.0625467	0.139523	0.0679495	0.0992395	0.277179
CD44	0.0613025	0.0261055	0.0654254	0.15145	0.470016	0.060587
LOC101903921	0.0613025	0.0598132	0.172009	0.0805403	0.0792832	0.285457
THAP7	0.0613025	0.0455186	0.343167	0.100222	0.0640705	0.162134
TNNI2	0.0613025	0.0338521	0.263392	0.197653	0.0837249	0.0809174
TRAF7	0.0613025	0.0478502	0.129416	0.0621432	0.159585	0.213043
APOL3-2	0.0616239	0.0331073	0.0754188	0.054898	0.94889	0.0515527
GLTSCR2	0.0616239	0.0408049	0.216121	0.0873522	0.0638458	0.359928
SERTAD4	0.0616239	0.0267922	0.136125	0.0873522	0.113922	0.360887
INHA	0.0625092	0.0283962	0.0537842	0.184579	0.21025	0.128759
PTDSS2	0.0626057	0.0296181	0.179939	0.138205	0.0889473	0.240722
SCN1B	0.062742	0.0421539	0.499647	0.0562104	0.105684	0.102424
HMGA1	0.0630405	0.0413482	0.203511	0.137488	0.0682929	0.22991
KLF15	0.0634795	0.0283962	0.13072	0.206016	0.0696938	0.245654
TRIM32	0.0638133	0.111364	0.122648	0.0873522	0.0511004	0.309542
GAS2	0.0640469	0.059214	0.108295	0.205868	0.0899764	0.128939
MYPOP	0.064129	0.0598132	0.245242	0.0805403	0.0682929	0.289257
ID2	0.0642885	0.0268322	0.13694	0.509435	0.105684	0.0523533
FADD	0.0645342	0.0900595	0.27274	0.0726494	0.09369	0.11664
LOC539805	0.0645342	0.0338521	0.170795	0.404745	0.0696938	0.0922835
PEF1	0.0645342	0.0811569	0.146549	0.119934	0.0806637	0.169364
C16H1orf170	0.0649324	0.0573165	0.197056	0.0679353	0.178682	0.128759
RADIL	0.0649324	0.0388026	0.171029	0.140042	0.0508572	0.375081
SLC2A8	0.0662366	0.0470014	0.254826	0.054898	0.217943	0.110764
PGM1	0.0680497	0.0365243	0.115272	0.0592059	0.711761	0.0919351
ALG12	0.0685168	0.15786	0.243216	0.0621432	0.0544769	0.188146
EPHX1	0.0685168	0.049561	0.241676	0.0911337	0.213668	0.0714894
KCNH2	0.0685168	0.0388026	0.0992954	0.0679495	0.537092	0.142848
LDLRAD4	0.0685168	0.0548758	0.115733	0.175714	0.206297	0.056301
LOC101903875	0.0685168	0.0977939	0.108295	0.0562104	0.206148	0.15474
LOC787548	0.0685168	0.0421539	0.423633	0.0679353	0.0837249	0.213043
MECR	0.0685168	0.0382316	0.339053	0.118582	0.0674981	0.245654
ULBP11	0.0685168	0.181056	0.137213	0.149458	0.0687505	0.0764172
ZBTB45	0.0685168	0.148595	0.179811	0.0705262	0.0638458	0.225153
BCL3	0.0697321	0.0421539	0.128081	0.0816258	0.168314	0.289257
NTRK1	0.0704118	0.0943717	0.0889526	0.233431	0.0674981	0.160197
IGSF8	0.0707373	0.059214	0.216121	0.0621432	0.0837249	0.39423
GAMT	0.07077	0.0365965	0.375729	0.0891537	0.142676	0.113018
TFPT	0.0713399	0.0421539	0.355355	0.159061	0.0544769	0.162134
COASY	0.0731895	0.0504711	0.222965	0.0906904	0.0674981	0.41534
MYH15	0.0742264	0.0388026	0.157123	0.210044	0.0682929	0.281494
GCAT	0.0750171	0.0311901	0.227331	0.112361	0.284008	0.0926981
ANAPC2-2	0.0751114	0.0365965	0.301994	0.0891537	0.102987	0.288544
LOC101905689	0.0751114	0.0669405	0.12584	0.0679495	0.111942	0.411982
SOCS3	0.0752688	0.0504711	0.0780752	0.0580967	0.629256	0.160197
UNC5A	0.0753869	0.0362776	0.0992954	0.0649104	0.166352	0.531744
PAGR1	0.0755348	0.0441948	0.243513	0.234059	0.0792832	0.124996
MGST3	0.0760996	0.0365243	0.399185	0.0679495	0.178399	0.129654
TSSC1	0.0760996	0.0595555	0.423633	0.0911337	0.0658857	0.211065
ACCS	0.0780889	0.0442872	0.264408	0.0888343	0.140541	0.213043
CES2	0.0780889	0.112503	0.109148	0.313881	0.0682929	0.100842
LTF	0.0780889	0.0365243	0.115733	0.78014	0.0829877	0.0888678
AXL	0.0788565	0.0350411	0.0731894	0.133877	0.586777	0.11664
BBS10	0.0788565	0.0338521	0.0760094	0.696463	0.147683	0.0736871
C4A	0.0788565	0.0583338	0.118884	0.0679353	0.485363	0.142848
FBXL15	0.0788565	0.0603386	0.347881	0.114904	0.0837249	0.164207
HKR1	0.0788565	0.0504711	0.0616735	0.265689	0.292408	0.0746677
LOC100847951	0.0788565	0.0750608	0.0868294	0.0679495	0.0889473	0.657713
MED16	0.0788565	0.0413482	0.12584	0.176517	0.0829877	0.353334
THY1	0.0788565	0.0402461	0.115733	0.151654	0.202159	0.162134
TIPARP	0.0788565	0.0388026	0.0637981	0.347227	0.140417	0.176936
MRPL40	0.078971	0.0477287	0.380652	0.0679495	0.111863	0.255852
MIEN1	0.079109	0.0619844	0.664502	0.0776668	0.0961151	0.0847142
GJA1	0.0793784	0.0371896	0.124236	0.276038	0.177	0.0966269
LOC100336584	0.0800773	0.0365243	0.288919	0.241732	0.135503	0.0732378
KLC4	0.0802676	0.0548758	0.137346	0.060404	0.154397	0.426565
LOC101905266	0.0802676	0.0944146	0.12584	0.111132	0.199477	0.104116
LOC509808	0.0807411	0.0977939	0.12584	0.185806	0.09369	0.151881
MAP2K2	0.0812833	0.0455186	0.308705	0.111132	0.0792832	0.320182
STRN4	0.0812833	0.0421539	0.290014	0.140768	0.0691924	0.320182
ACTA1	0.0815285	0.0504711	0.2632	0.153846	0.0792832	0.245654
ATF5	0.0815285	0.0598132	0.226181	0.328305	0.0916234	0.0833169
PIP4K2A	0.0815285	0.131669	0.101621	0.0864251	0.153213	0.228465
TBRG4	0.0815285	0.0598132	0.378468	0.0805403	0.0733416	0.331348
CACNB3	0.0822749	0.0365243	0.157024	0.118582	0.138788	0.374781
ECI1	0.0822749	0.0811569	0.28695	0.0679495	0.121292	0.22991
TMEM55B	0.0822749	0.059214	0.141694	0.0621432	0.0698221	0.77733
GFPT2	0.0842041	0.0443417	0.0700706	0.157852	0.167542	0.346304
RANGRF	0.0853334	0.0555861	0.45862	0.150728	0.102987	0.0847142
FIBP	0.0859616	0.0390306	0.439987	0.0714632	0.0733416	0.421992
MXD4	0.086198	0.0455186	0.27274	0.135621	0.105684	0.254197
NME3	0.0870359	0.182659	0.272607	0.0873522	0.0958034	0.113018
ETNK2	0.0871615	0.0774963	0.401866	0.147526	0.0674981	0.146464
LOC617552	0.0871615	0.0386959	0.172009	0.111132	0.0696938	0.671399
FBXO15	0.0872904	0.0397968	0.338252	0.409636	0.0674981	0.10877
GPS1	0.0872904	0.0618815	0.347881	0.0873522	0.102987	0.277179
LAMTOR4	0.0872904	0.0584819	0.46559	0.0864251	0.105684	0.177017
MT2A	0.0872904	0.0388026	0.241676	0.358142	0.0992395	0.12512
PAFAH1B3	0.0872904	0.0450368	0.471956	0.23347	0.0698221	0.0926981
RBM20	0.0872904	0.0389867	0.079362	0.2168	0.485041	0.0899615
RIC8A	0.0872904	0.0392002	0.12584	0.149458	0.292851	0.156738
PITX3	0.0881211	0.0404087	0.52796	0.136291	0.121292	0.0987528
CEBPD	0.0883489	0.0455186	0.172009	0.290954	0.138879	0.112688
C5H12orf39	0.0887027	0.169542	0.0833835	0.0805403	0.111006	0.38529
B3GAT3	0.088895	0.0443417	0.383873	0.105275	0.134564	0.204777
MPZL3	0.088895	0.0598132	0.0780752	0.201039	0.212474	0.162134
C8H9orf3	0.0894568	0.0514846	0.205189	0.110444	0.407365	0.0972156
DOK7	0.0928488	0.0871585	0.243216	0.15145	0.0806637	0.221254
LOC101905404	0.0928488	0.048566	0.326946	0.0679495	0.0694131	0.614487
NKAIN1	0.0928488	0.0692618	0.241676	0.100222	0.153213	0.228465
ATP5G2	0.0930868	0.0438479	0.272487	0.111132	0.172904	0.228465
PERP	0.0930868	0.0583338	0.115272	0.0911337	0.144894	0.510234
ZDHHC14-2	0.0930868	0.0910965	0.102946	0.247334	0.102987	0.213043
COQ4	0.0940698	0.0421539	0.441191	0.0816258	0.102987	0.346304
PLCL1	0.0940698	0.050588	0.109148	0.0802118	0.798255	0.142848
TMEM9	0.0940698	0.0443417	0.25502	0.0816258	0.231472	0.254363
TST	0.0940698	0.0573165	0.345968	0.131575	0.0829877	0.304873
MYO18B	0.094111	0.0444282	0.227793	0.111132	0.175445	0.288544
ARSA	0.0952916	0.0412126	0.359746	0.0985341	0.0733416	0.499662
CSRNP3	0.0952916	0.0441948	0.0760094	0.140768	0.610078	0.159923
VLDLR	0.0958809	0.0555811	0.0879791	0.111132	0.883002	0.0883766
TNNC1	0.0959797	0.0480145	0.376248	0.195356	0.09369	0.162134
LOC510613	0.0965794	0.0415022	0.137074	0.872707	0.0992395	0.0903345
MAN2B1	0.0965794	0.0427968	0.174119	0.12505	0.192822	0.312175
NFKBIZ	0.0965794	0.0573165	0.48533	0.106947	0.119716	0.162134
NTN4	0.0965794	0.063937	0.221962	0.0873522	0.396411	0.121931
SERTAD1	0.0965794	0.0831809	0.347881	0.157777	0.108489	0.10877
CHN1	0.0967245	0.0589588	0.0889526	0.231658	0.192995	0.195299
CTDP1	0.0969951	0.0643244	0.250297	0.148172	0.111006	0.253835
LOC539517	0.0969951	0.11951	0.179811	0.149884	0.164096	0.102087
CDKN1A	0.0972186	0.0916737	0.197056	0.105262	0.189988	0.173126
LOC100337413	0.0972186	0.0421539	0.0879791	0.144805	0.135683	0.578627
MYL9	0.0972186	0.0427235	0.48246	0.0817655	0.190304	0.155095
PGAM2	0.0979381	0.0584819	0.364495	0.110444	0.16817	0.162588
AGTRAP	0.0983974	0.0478502	0.345968	0.144805	0.105684	0.276256
CNN1	0.0983974	0.0618815	0.248586	0.0873522	0.439713	0.110764
MLKL	0.0983974	0.0598132	0.404612	0.0816258	0.141509	0.263077
NPDC1	0.0983974	0.0470014	0.194845	0.0816258	0.0965416	0.758474
P4HTM	0.0983974	0.0421539	0.388816	0.111132	0.0792832	0.461145
PHLDB2	0.0983974	0.0544202	0.115272	0.149294	0.629091	0.0966269
PRRX2	0.0983974	0.0563627	0.122648	0.418759	0.203002	0.0812657
SRM	0.0983974	0.0514846	0.364495	0.0891537	0.120455	0.342496
SYNPO	0.0983974	0.0643244	0.27274	0.0805403	0.105592	0.47551
UCP2	0.0983974	0.0443417	0.366755	0.151605	0.180168	0.10877
LOC100300816	0.0989643	0.751492	0.124236	0.100222	0.0792832	0.102935
TNFSF10	0.0989643	0.0573165	0.105253	0.159128	0.623585	0.0919351
CHI3L1	0.0994954	0.0774963	0.183421	0.0932985	0.166717	0.342496
KCNJ2	0.0994954	0.0544202	0.12584	0.224778	0.286952	0.115068
LPPR2	0.0994954	0.24833	0.104651	0.0873097	0.0916234	0.413546
NUDT8	0.0994954	0.0456894	0.46559	0.0911337	0.138788	0.233483
PTGS1	0.0994954	0.048566	0.12584	0.0906904	0.918154	0.0926981
RFX2	0.0994954	0.101577	0.172009	0.27033	0.135503	0.0926981
SPAG6	0.0994954	0.234508	0.241676	0.131535	0.0792832	0.15474
UXT	0.0994954	0.06101	0.401866	0.0805403	0.105684	0.385886
C1H21orf2	0.0995793	0.0450368	0.341696	0.560528	0.0792832	0.100842
FARS2	0.0995793	0.0443417	0.366755	0.0911337	0.0889473	0.511405
GLYAT	0.0995793	0.1112	0.28695	0.209244	0.111006	0.0903345
LOC100337259	0.0995793	0.147879	0.12584	0.246256	0.133207	0.0966269
SERGEF	0.0995793	0.0638493	0.406244	0.0864251	0.0792832	0.439371
CTIF	0.100213	0.126903	0.145317	0.146971	0.0992395	0.304978
ABCA3	0.100243	0.0500192	0.226181	0.149884	0.0792832	0.513961
LOC101903625	0.100243	0.0469802	0.120102	0.96475	0.0992395	0.0888678
MDFIC	0.100243	0.0441948	0.179811	0.26929	0.189894	0.142848
CNPPD1	0.100578	0.0555861	0.310093	0.193604	0.105684	0.219404
COG1	0.100578	0.077388	0.264286	0.0891537	0.0992395	0.455587
CYB5R1	0.100578	0.108047	0.331941	0.0808271	0.0829877	0.390189
OXT	0.100578	0.0520274	0.248586	0.130955	0.0774917	0.576226
NSUN5	0.10068	0.0572028	0.369142	0.176517	0.0889473	0.245654
WTIP	0.10068	0.192279	0.208847	0.0891537	0.153213	0.155095
FRAS1-2	0.101586	0.193725	0.128968	0.135621	0.196267	0.0972156
SHROOM3	0.10166	0.110703	0.12584	0.100222	0.154397	0.370959
DDT	0.102412	0.0504711	0.460661	0.0838596	0.0908867	0.436704
OSGIN1	0.102458	0.0584819	0.157123	0.0873522	0.175381	0.492625
LRRC8C	0.102578	0.12902	0.145317	0.425025	0.097458	0.0972156
MLF1	0.103193	0.0712731	0.102946	0.213404	0.336676	0.127874
ELOVL6	0.10332	0.0812388	0.122648	0.259003	0.105684	0.299951
PNKD	0.10332	0.0853118	0.404612	0.196635	0.0792832	0.146464
ZNF358	0.103399	0.0470014	0.385978	0.124573	0.0992395	0.393974
FAM213B	0.103495	0.0643244	0.566284	0.171912	0.0961151	0.107958
ODZ3	0.103495	0.185995	0.104908	0.0873522	0.157191	0.343464
PRR5	0.103495	0.0860516	0.598932	0.112361	0.0908867	0.148776
SHARPIN	0.103495	0.0573165	0.441191	0.144805	0.0792832	0.304978
TEX22	0.103495	0.0595555	0.130254	0.107934	0.0992395	0.781732
SLC7A8	0.103582	0.0643244	0.107075	0.105262	0.923368	0.0926981
MAFK	0.103875	0.0811569	0.122648	0.0985341	0.122515	0.613863
SEMA4D	0.103875	0.048566	0.146549	0.0873522	0.946815	0.0966269
TBL3	0.103875	0.0455186	0.497126	0.0805403	0.0792832	0.522267
NDUFS8	0.104206	0.0455186	0.410747	0.0906904	0.175381	0.277179
TRIM25	0.104206	0.57322	0.103858	0.158929	0.0992395	0.100842
ZFPM1	0.104556	0.0848824	0.294166	0.0873522	0.0792832	0.524747
C7H19orf60	0.104719	0.059214	0.356491	0.196411	0.0889473	0.276256
DUSP15	0.104719	0.0618192	0.487811	0.0923493	0.09369	0.347991
LBP	0.104719	0.0547609	0.380074	0.147526	0.0899764	0.358274
LGALS3	0.104719	0.421385	0.128737	0.140768	0.136364	0.0919351
MYLK2	0.104719	0.050588	0.2529	0.1287	0.464249	0.118715
PKN1	0.104719	0.0583338	0.449141	0.111132	0.09369	0.356272
TGFBR3L	0.104719	0.0478502	0.154266	0.389798	0.0994631	0.310861
C11H9orf50	0.106273	0.0600771	0.549043	0.100222	0.107522	0.281069
EXOSC4	0.106273	0.0628015	0.550683	0.0816258	0.105684	0.32333
GDAP1	0.106273	0.0520274	0.0992954	0.242769	0.367953	0.173126
HABP2	0.106273	0.573909	0.109148	0.149458	0.117315	0.0966269
LMNA	0.106273	0.0679361	0.241676	0.0873522	0.415325	0.178513
LOC789200	0.106273	0.059214	0.38251	0.143855	0.082281	0.388511
MOB2	0.106273	0.0504711	0.538235	0.156864	0.09369	0.21603
MTUS2	0.106273	0.0548758	0.274012	0.159837	0.336268	0.0966269
NELFB	0.106273	0.0583338	0.390265	0.152957	0.124383	0.219404
PIGQ	0.106273	0.114015	0.347881	0.13101	0.0792832	0.304873
CDC42EP2	0.106285	0.0502223	0.259369	0.425573	0.107522	0.162134
GHDC	0.106577	0.0745369	0.353085	0.155387	0.0843132	0.315267
RHOG	0.106577	0.049561	0.380586	0.149458	0.0958034	0.379404
TMEM141	0.106577	0.0831809	0.48533	0.111132	0.0837249	0.299951
LOC101903383	0.107	0.0500192	0.233598	0.201617	0.105684	0.387891
C15H11orf70	0.107797	0.777581	0.12584	0.0937844	0.0992395	0.128759
DLGAP4	0.107797	0.0573165	0.121262	0.111132	0.422016	0.343464
LOC101904053	0.107797	0.095351	0.20779	0.259119	0.100872	0.213043
PEX16	0.107867	0.212923	0.398872	0.0911337	0.0829877	0.195299
CLIP2	0.108701	0.0643244	0.12584	0.189397	0.289706	0.195344
KLHDC3	0.109465	0.0643244	0.2632	0.0873522	0.379057	0.214096
NPNT	0.109719	0.250685	0.205808	0.134549	0.114351	0.162134
RNF208	0.111017	0.0977939	0.404612	0.0816258	0.0899567	0.424403
SNTA1	0.111017	0.0699519	0.455212	0.150535	0.0992395	0.241515
HHIPL1	0.111472	0.0745369	0.423633	0.165653	0.105684	0.192838
ADAM8	0.111714	0.224763	0.107075	0.0891537	0.154397	0.370959
CHCHD10	0.111714	0.0504711	0.528953	0.100222	0.112828	0.358274
CHODL	0.111714	0.0563627	0.124285	0.524496	0.117315	0.281328
HPCAL1	0.111714	0.072144	0.277519	0.386408	0.0837249	0.183855
HPS6	0.111714	0.0811569	0.310093	0.178764	0.151147	0.155095
LOC531692	0.111714	0.105731	0.355997	0.111132	0.111942	0.304978
RAMP3	0.111714	0.188841	0.305584	0.0873522	0.102987	0.297804
TPGS1	0.111714	0.0831809	0.449141	0.0825529	0.102987	0.379804
ATXN7L1	0.11285	0.0547609	0.109148	0.276191	0.273565	0.222423
C25H16orf13	0.11285	0.0548028	0.512555	0.110444	0.124831	0.312175
LOC101905626	0.11285	0.0598132	0.105253	0.855864	0.122561	0.148448
LRRC14	0.11285	0.0520274	0.301688	0.336394	0.105684	0.218533
XRCC1	0.11285	0.0754496	0.283571	0.0891537	0.153213	0.426121
ZNF444	0.11285	0.130004	0.33375	0.147526	0.112828	0.176936
BREH1	0.113081	0.0583338	0.171763	0.628429	0.112828	0.174581
LOC101904315	0.113362	0.154763	0.150761	0.15145	0.157191	0.213043
ZNF628	0.113362	0.0713681	0.356491	0.111132	0.0829877	0.516826
ADK	0.114511	0.0977939	0.104951	0.131575	0.373168	0.276256
CLASRP	0.114511	0.0831809	0.1299	0.100222	0.116395	0.765088
LOC788334	0.114511	0.198898	0.259369	0.0864685	0.306877	0.0966269
TMCO6	0.114511	0.0900595	0.12584	0.175479	0.134564	0.398406
ACOT8	0.114519	0.0643244	0.331853	0.100222	0.192022	0.315309
ADAMTS8	0.115396	0.155066	0.105253	0.211413	0.121292	0.29564
RSG1	0.115396	0.076277	0.259369	0.197302	0.0903253	0.385886
UBXN1	0.116225	0.0520274	0.477514	0.0873522	0.179754	0.299951
RHBDF1	0.116569	0.0572028	0.216121	0.538762	0.0870635	0.276256
SIK1	0.116789	0.0643244	0.123248	0.137322	0.865407	0.10877
CITED4	0.116996	0.0598132	0.227331	0.237303	0.09369	0.432233
LIMK2	0.116996	0.0651811	0.305584	0.227282	0.0992395	0.304873
SLC4A3	0.116996	0.0618815	0.222965	0.123571	0.121292	0.59038
GSTM2	0.119236	0.0877791	0.28695	0.283538	0.0992395	0.213043
LOC101904143	0.119236	0.128349	0.188107	0.111132	0.121292	0.444987
TNNT1	0.119389	0.0618815	0.425136	0.194722	0.111116	0.226374
C7H19orf80	0.119687	0.117471	0.246037	0.273001	0.153213	0.102935
NUDT18	0.119687	0.0563627	0.436873	0.125903	0.320337	0.129654
MRPS26	0.120011	0.0603386	0.558059	0.144332	0.121292	0.213043
ZNF324	0.120011	0.0596366	0.46559	0.12479	0.09369	0.434903
LOC101904771	0.120083	0.0877791	0.249639	0.145152	0.274888	0.160197
MYOZ2	0.120396	0.146826	0.109148	0.455277	0.119442	0.162588
TRANK1	0.120597	0.080063	0.137595	0.135921	0.680572	0.141817
ARFGAP2	0.120629	0.0831809	0.330449	0.0873522	0.167542	0.390189
CCHCR1	0.121459	0.0699519	0.390336	0.105262	0.106629	0.488155
CRLF1	0.121459	0.0805199	0.27274	0.171956	0.192022	0.190318
FNDC1-2	0.121459	0.0598132	0.113835	0.495365	0.203164	0.183855
LOC404103	0.121459	0.12335	0.254826	0.1287	0.168314	0.256551
PRKCSH	0.121459	0.120295	0.243216	0.137488	0.107522	0.39423
SLC9A3R1	0.121459	0.0811569	0.154877	0.184586	0.0992395	0.550347
SLC3A2	0.121769	0.0805199	0.299785	0.151605	0.231472	0.162134
STYXL1	0.121769	0.063937	0.409271	0.51598	0.0958034	0.10877
TRMT1	0.121769	0.0598132	0.367259	0.111132	0.0992395	0.568084
AKR1A1	0.122036	0.0600771	0.50932	0.0891537	0.150145	0.347991
CPM	0.1223	0.148639	0.27274	0.149294	0.119716	0.248978
LRRC39	0.122658	0.059214	0.115733	0.936959	0.121292	0.148776
MEDAG	0.123655	0.0573189	0.129416	0.33694	0.241669	0.217916
AGPAT6	0.125047	0.140469	0.367259	0.0921641	0.111616	0.347991
BAI1	0.12582	0.416967	0.115733	0.111132	0.097458	0.424403
DDX28	0.12582	0.0598132	0.406364	0.100222	0.196945	0.335144
GP9	0.12582	0.140469	0.12584	0.0911337	0.121292	0.659213
GRAMD1B	0.12582	0.111123	0.120102	0.53625	0.175381	0.110764
LOC101903832	0.12582	0.0952847	0.21016	0.291297	0.159774	0.162134
PSMD13-2	0.12582	0.0808666	0.404612	0.118283	0.134564	0.360877
SEMA4G	0.12582	0.139739	0.234183	0.0891537	0.225708	0.284316
SPAG8	0.12582	0.0762944	0.295884	0.273371	0.09369	0.316679
TRIM47	0.12582	0.0774963	0.290001	0.147526	0.330835	0.155095
ZNF621	0.12582	0.0589588	0.154266	0.810531	0.155588	0.113415
CCL21	0.126471	0.189606	0.140745	0.0891537	0.425322	0.176336
COX5B	0.126608	0.059214	0.384997	0.111132	0.291378	0.254363
ARMC5	0.126645	0.0688885	0.488836	0.121633	0.0940297	0.441666
C26H10orf26	0.126645	0.0805199	0.313543	0.181745	0.283736	0.112688
CHST6	0.126645	0.0584819	0.122487	0.871386	0.139725	0.168082
CTU2	0.126645	0.170324	0.246631	0.135621	0.10294	0.372847
LOC101904465	0.126645	0.101577	0.25502	0.172217	0.248173	0.14109
MMP16	0.126645	0.0598132	0.122648	0.155387	0.403373	0.347991
NR2F1	0.126645	0.0982965	0.223863	0.21269	0.119716	0.331348
PTGES	0.126645	0.0813027	0.211112	0.0931315	0.433835	0.299951
SELO	0.126645	0.0614046	0.50932	0.15145	0.09369	0.370959
SLC41A3	0.126645	0.0699519	0.236703	0.428818	0.124945	0.213043
TBKBP1	0.126645	0.0607922	0.438294	0.100222	0.187693	0.329471
WDR60	0.126645	0.469024	0.194845	0.164249	0.0992395	0.143954
HSP90AA1	0.126709	0.0618815	0.124541	0.629855	0.184796	0.168082
LOC101907604	0.12719	0.0643244	0.12584	0.553142	0.117315	0.341173
NDUFB7	0.12719	0.0679361	0.511177	0.105262	0.155282	0.31711
PNPLA2	0.12719	0.0643244	0.404612	0.111132	0.105684	0.541435
PPARD	0.12719	0.0618815	0.193769	0.230325	0.460126	0.127874
ZNF470	0.127303	0.157366	0.115733	0.474723	0.105684	0.215939
IFIH1	0.127995	0.0654089	0.376248	0.111132	0.478003	0.153085
MED22	0.127995	0.0682467	0.437921	0.149458	0.128739	0.31458
NDUFAF3	0.127995	0.0598132	0.372034	0.0906904	0.170689	0.483072
XAB2	0.127995	0.0689901	0.402289	0.121122	0.105326	0.516466
ETV6	0.128199	0.0643244	0.126758	0.730391	0.193342	0.121931
PATZ1	0.129103	0.0805199	0.166208	0.130955	0.304477	0.382966
AP2S1	0.129269	0.0598132	0.634697	0.144077	0.121292	0.245654
PPAPDC3	0.129558	0.0643244	0.480511	0.148172	0.119716	0.33091
ZNF18	0.129601	0.0598132	0.479398	0.159128	0.121292	0.304978
MED12	0.129862	0.0831809	0.12584	0.135621	0.284394	0.426565
PTP4A3	0.130375	0.0733884	0.330449	0.140768	0.111006	0.508221
ACTC1	0.13038	0.216749	0.194845	0.140768	0.272067	0.119187
BGN	0.130399	0.0598132	0.166208	0.159837	0.360719	0.324537
C3H1orf85	0.130399	0.0643244	0.384997	0.0932985	0.134564	0.556641
PCBP4	0.130399	0.0600771	0.480511	0.138427	0.121292	0.381993
RPS27L	0.130399	0.148693	0.164944	0.272156	0.138879	0.213043
CCS	0.130957	0.0643244	0.640629	0.147436	0.0992395	0.288274
CTSF	0.131145	0.0688885	0.290001	0.111132	0.168314	0.516466
UHRF1	0.131145	0.221074	0.12584	0.140768	0.302211	0.163716
ACTR3B	0.131169	0.0718463	0.240381	0.120713	0.135503	0.66731
FAM124B	0.131169	0.161828	0.197056	0.216291	0.179842	0.146464
MPV17L2	0.131169	0.0718463	0.731016	0.140768	0.102987	0.213043
PON1	0.131169	0.228032	0.212153	0.181997	0.0992395	0.279239
PPAP2C	0.131169	0.0760262	0.566724	0.111132	0.17475	0.224178
SELENBP1	0.131169	0.128421	0.33978	0.197302	0.139725	0.162134
COX4I1	0.131688	0.0643244	0.527882	0.111132	0.188362	0.269381
DGCR6	0.131688	0.0679356	0.553457	0.115676	0.146916	0.316679
ESPN	0.131688	0.0892475	0.290001	0.21269	0.121292	0.317178
LOC785567	0.131688	0.161809	0.140013	0.322057	0.168314	0.152072
LRFN3	0.131688	0.0693301	0.380074	0.110444	0.0992395	0.674949
NCKIPSD	0.131688	0.0619004	0.27274	0.100222	0.211056	0.513961
NDUFA13	0.131688	0.0600771	0.550683	0.127419	0.213668	0.206771
RNF167	0.131688	0.108047	0.401866	0.10971	0.0992395	0.488155
TEX30	0.131688	0.0745441	0.128968	0.282881	0.263591	0.259749
C13H20orf27	0.131742	0.063937	0.425574	0.201039	0.111616	0.329471
PRADC1	0.131742	0.0932558	0.608184	0.111132	0.111616	0.295315
SSH3	0.131742	0.123826	0.2529	0.253721	0.0992395	0.313797
LSMD1	0.131902	0.0848824	0.413513	0.10971	0.21385	0.269381
C23H6orf108	0.132066	0.065425	0.509306	0.133877	0.111942	0.411161
NR1H3	0.132066	0.0699519	0.535656	0.135479	0.132738	0.323463
CCSAP	0.132211	0.259831	0.2529	0.13403	0.0992395	0.347991
CIB1	0.132211	0.0641852	0.456638	0.244678	0.0992395	0.299951
DACT3	0.132211	0.0865841	0.27274	0.132517	0.175381	0.415474
ETFB	0.132211	0.0994209	0.471902	0.166046	0.0992395	0.289257
FSTL1	0.132211	0.0618192	0.246631	0.160857	0.175381	0.438172
GRINA	0.132211	0.0632042	0.417379	0.173174	0.146916	0.297382
KLHL36	0.132211	0.0934258	0.216121	0.153846	0.475188	0.148988
LMF2	0.132211	0.0643244	0.38403	0.10971	0.21385	0.385246
LOC100336949	0.132211	0.148802	0.205189	0.463144	0.121292	0.141734
LOC101903988	0.132211	0.316469	0.12584	0.104286	0.138879	0.438458
NUDT16L1	0.132211	0.0766415	0.590527	0.140768	0.117315	0.299951
RPH3AL	0.132211	0.198416	0.157123	0.135621	0.421344	0.129654
SIX2	0.132211	0.101212	0.271041	0.23754	0.168314	0.202137
SLC35E4	0.132211	0.063937	0.322681	0.283546	0.10294	0.380515
TRERF1	0.132211	0.0643244	0.179811	0.330452	0.189988	0.287759
TUBA4A	0.132211	0.0809641	0.528141	0.193653	0.0992395	0.277179
UROD	0.132211	0.148802	0.483653	0.130955	0.135503	0.178513
C19H17orf103	0.132223	0.0643244	0.311463	0.318825	0.134564	0.279239
LOC101903525	0.132223	0.0873628	0.12584	0.157294	0.121292	0.733064
MYCT1	0.132223	0.063587	0.234183	0.781221	0.138879	0.142848
SLC22A18	0.132767	0.063937	0.410062	0.102999	0.134564	0.565735
CCDC162P	0.133201	0.0684867	0.254789	0.136049	0.666034	0.162134
IGF1R	0.133282	0.131166	0.130254	0.212063	0.194507	0.289257
CPT1A	0.133319	0.0643244	0.135657	0.837887	0.198121	0.116318
LEPREL2	0.133319	0.107455	0.179811	0.210044	0.136626	0.421277
LOC100847861	0.133319	0.0833873	0.628977	0.121751	0.188391	0.15474
LOC101906052	0.133319	0.0643244	0.124236	0.205371	0.61831	0.219404
MRPS2	0.133319	0.0845589	0.516788	0.136291	0.111006	0.356542
RAC3	0.133319	0.0724561	0.587434	0.122121	0.154397	0.286125
YIF1B	0.133319	0.0643244	0.637513	0.162283	0.117315	0.239055
NCLN	0.133428	0.0643244	0.418	0.111132	0.145554	0.47821
SCARF1	0.134574	0.0643244	0.128968	0.300345	0.333236	0.26372
TIMP1	0.134574	0.0643244	0.381899	0.144332	0.206297	0.315267
TNXB	0.134574	0.0784254	0.144812	0.197302	0.461223	0.2311
MRPL38	0.134877	0.0762944	0.473804	0.150728	0.122564	0.347462
LOXL4	0.13527	0.10746	0.197056	0.515084	0.173377	0.127874
GPR172A	0.135278	0.0752786	0.404612	0.133468	0.111616	0.52424
CACNG1	0.135382	0.0809672	0.525019	0.158149	0.119716	0.304232
GAK	0.135382	0.133134	0.330449	0.111132	0.171191	0.347544
LOC101904864	0.135382	0.157366	0.339924	0.140768	0.105684	0.373389
LOC100848655	0.135393	0.0743851	0.12584	0.103169	0.168314	0.942278
ADAL	0.135408	0.0684867	0.12584	0.494643	0.351875	0.154122
ALS2CL	0.135431	0.0704667	0.235369	0.13104	0.221136	0.496592
CST3	0.135431	0.0875804	0.442275	0.142174	0.192022	0.222124
CYB5RL	0.135431	0.0811569	0.437185	0.216227	0.139725	0.217916
LOC515697	0.135431	0.113772	0.154266	0.117968	0.728801	0.178513
TXNRD2	0.135431	0.0674797	0.489413	0.15145	0.0992395	0.452633
BTNL9	0.135473	0.0873446	0.268342	0.159837	0.189988	0.341012
PSENEN	0.135473	0.0857358	0.437404	0.151564	0.121292	0.356272
LCAT	0.135562	0.0643244	0.192392	0.123571	0.961085	0.12388
ZNF524	0.135817	0.0811569	0.533725	0.132432	0.107112	0.4184
RCN3	0.135908	0.0745369	0.289186	0.219768	0.315181	0.162134
BMF	0.136281	0.0977939	0.243216	0.15215	0.168314	0.419141
CD59	0.137194	0.0893263	0.149857	0.144805	0.17475	0.604676
LIN7B	0.137194	0.0679356	0.641831	0.11152	0.121292	0.374946
MAP1LC3A	0.137194	0.0643244	0.441034	0.159837	0.11882	0.423631
STRA13	0.137194	0.0699874	0.326946	0.13104	0.358214	0.29564
EPN1	0.137759	0.0713681	0.550683	0.111132	0.105684	0.520265
LOC101902489	0.137759	0.237892	0.366755	0.197087	0.105684	0.162134
SLC25A19	0.137759	0.0679356	0.28588	0.197537	0.352634	0.198666
ASMTL	0.137884	0.080063	0.428286	0.132517	0.121292	0.471067
GPR137	0.137884	0.0699519	0.6084	0.111132	0.10916	0.462791
MED27	0.137884	0.0900595	0.345959	0.105262	0.123134	0.633855
PLBD2	0.137884	0.071604	0.385978	0.178785	0.135683	0.385886
SLC37A4	0.137884	0.0977939	0.285169	0.143855	0.539606	0.142848
TSEN2	0.137884	0.139512	0.362822	0.111132	0.379859	0.142848
CDK5	0.138009	0.0697459	0.487811	0.159837	0.134564	0.342496
RNF26	0.138121	0.0836257	0.328709	0.146971	0.14465	0.463037
KIAA0415	0.138712	0.07809	0.345095	0.156864	0.104311	0.572562
CORO1B	0.139943	0.07809	0.439787	0.10971	0.198844	0.375406
ENPP2	0.139943	0.145559	0.378552	0.10971	0.146916	0.374946
NDUFB9	0.14014	0.0772902	0.421861	0.130955	0.225337	0.305229
ADCK4	0.140352	0.0811569	0.355355	0.393093	0.119716	0.262026
ANKRD13B	0.140352	0.0685292	0.390336	0.139483	0.105684	0.66731
APRT	0.140352	0.0725184	0.533725	0.111132	0.182479	0.350734
ARAP1	0.140352	0.102725	0.244421	0.178785	0.103405	0.565735
ASL	0.140352	0.0811569	0.331342	0.121633	0.121125	0.681214
C25H7orf43	0.140352	0.071604	0.404612	0.428818	0.122561	0.183855
CD5L	0.140352	0.109559	0.148765	0.173632	0.284394	0.343464
EDC3	0.140352	0.105383	0.269781	0.143855	0.308848	0.281494
FN1	0.140352	0.0831809	0.12584	0.538173	0.134564	0.39423
FNTB	0.140352	0.114015	0.257236	0.144805	0.371098	0.213043
HIGD2A	0.140352	0.0831809	0.52434	0.112361	0.177118	0.32333
HMOX2	0.140352	0.0833873	0.407074	0.190732	0.124831	0.347991
IL17RA	0.140352	0.0784254	0.226973	0.925044	0.121292	0.143954
KLHDC8B	0.140352	0.0713681	0.392453	0.369792	0.146916	0.202137
LOC100847509	0.140352	0.0745369	0.172671	0.111132	0.67363	0.365795
LPAR6	0.140352	0.0831809	0.222949	0.793215	0.121292	0.177017
ME3	0.140352	0.108047	0.29173	0.222299	0.133207	0.343464
METTL12	0.140352	0.0811569	0.398872	0.209975	0.121292	0.347991
MXRA8	0.140352	0.0771282	0.179811	0.275381	0.420092	0.197558
NADSYN1	0.140352	0.0790411	0.289186	0.133468	0.470016	0.265194
NAT14	0.140352	0.0838709	0.408447	0.15931	0.117315	0.440935
NDUFS7	0.140352	0.0977939	0.55647	0.144895	0.121292	0.319656
NOL3	0.140352	0.0718463	0.785171	0.111132	0.111006	0.347991
NSMF	0.140352	0.169462	0.345968	0.156864	0.121292	0.29564
PAK6	0.140352	0.0761633	0.829522	0.182648	0.105684	0.154122
PVRL2	0.140352	0.0747652	0.436227	0.13488	0.183506	0.369894
RNF187	0.140352	0.130741	0.572304	0.151605	0.107522	0.244238
RPL10	0.140352	0.0873628	0.409398	0.146971	0.146916	0.387303
RPL3L	0.140352	0.0873628	0.440713	0.188839	0.112828	0.351764
SBF1	0.140352	0.0798436	0.356491	0.137488	0.164096	0.47551
SLC25A30	0.140352	0.148802	0.248586	0.627644	0.111006	0.128939
TLE2	0.140352	0.0900595	0.404612	0.131575	0.105684	0.545098
TMEM259	0.140352	0.106952	0.398568	0.121122	0.168314	0.388907
ZYX	0.140352	0.0772902	0.268342	0.111132	0.472231	0.342496
ADRBK1	0.141176	0.0855133	0.386924	0.135479	0.186361	0.379804
LOC101902970	0.141176	0.0994209	0.235409	0.470725	0.139725	0.235115
TMEM101	0.141176	0.120295	0.45862	0.121122	0.139725	0.347991
CAV3	0.14266	0.0818762	0.678408	0.144805	0.136064	0.245748
TADA3	0.14266	0.108047	0.437185	0.125053	0.121292	0.455587
GUK1	0.142675	0.129166	0.435758	0.128433	0.111942	0.429925
HSD17B8	0.142675	0.087445	0.444739	0.134702	0.196425	0.304978
FAM89B	0.142838	0.0697459	0.485364	0.246001	0.119716	0.305229
LOC100847554	0.142991	0.22383	0.222931	0.160857	0.14465	0.319062
PC	0.142991	0.0752786	0.28695	0.171956	0.319143	0.289385
RPS6KA5	0.142991	0.471461	0.362178	0.125129	0.121292	0.176936
SLC25A1	0.142991	0.11947	0.357205	0.15568	0.141669	0.352568
PLEKHM2	0.14346	0.0760262	0.449476	0.144332	0.121292	0.496592
NDUFA7	0.143954	0.0771282	0.381899	0.120791	0.403785	0.286826
NUDT22	0.143954	0.0811569	0.566724	0.121122	0.139725	0.403044
TOR4A	0.143954	0.178625	0.444651	0.158708	0.117315	0.233483
TRIM28	0.143954	0.0944146	0.398872	0.13104	0.137619	0.496592
BRF1	0.144019	0.0760262	0.404612	0.194722	0.121292	0.434903
CPXM2	0.144019	0.108047	0.179811	0.333571	0.350519	0.152072
MYL2	0.144019	0.0933428	0.399653	0.224778	0.121292	0.331348
PTOV1	0.14431	0.0977939	0.579084	0.138668	0.117315	0.357161
OLFML2A	0.144367	0.0750608	0.148765	0.180956	0.905625	0.142848
LOC615727	0.144598	0.0900595	0.175193	0.140768	0.184796	0.654855
ANXA1	0.144904	0.0811569	0.140184	0.34833	0.235269	0.334045
CR2	0.144904	0.101545	0.345968	0.133468	0.134564	0.548626
RNPEPL1	0.144904	0.0805199	0.516612	0.152882	0.105684	0.455587
COX8A	0.144949	0.124944	0.52796	0.111132	0.141669	0.346304
PTGER4	0.144949	0.11302	0.456248	0.334961	0.119716	0.160197
GMPPA	0.14506	0.0831809	0.573457	0.128264	0.119716	0.441666
GSTT1	0.145656	0.111123	0.550489	0.126393	0.287803	0.152072
CYB561	0.14574	0.0754496	0.28695	0.171956	0.669202	0.146464
DEDD2	0.14574	0.0718997	0.404612	0.13104	0.488069	0.219404
EIF4EBP1	0.14574	0.0845589	0.530602	0.137488	0.121292	0.436704
FRRS1	0.14574	0.167155	0.301994	0.143855	0.159774	0.343464
L3MBTL2	0.14574	0.0848912	0.359746	0.175907	0.24227	0.260097
LOC511919	0.14574	0.0774963	0.496319	0.111617	0.134564	0.546213
LOX	0.14574	0.0873628	0.179811	0.206016	0.534449	0.22116
POLD4	0.14574	0.0811569	0.558997	0.121122	0.121292	0.49274
TBCEL	0.14574	0.0811569	0.216121	0.790489	0.157191	0.162134
TESK1	0.14574	0.0772902	0.398872	0.158929	0.134649	0.491229
THOC6	0.14574	0.125597	0.417472	0.117968	0.173189	0.347377
UQCRQ	0.14574	0.07809	0.325394	0.131575	0.66797	0.194842
ZBTB40	0.14574	0.0811569	0.152218	0.13104	0.981617	0.146464
FLT3LG	0.146078	0.203691	0.567549	0.111132	0.14465	0.211713
LOC100847122	0.146078	0.126903	0.264408	0.247099	0.134564	0.347991
PI16	0.146078	0.0957056	0.157123	0.268884	0.428752	0.213043
PLCD1	0.146078	0.0805199	0.453492	0.111132	0.198844	0.421992
TM7SF2	0.146078	0.18795	0.411217	0.137322	0.142497	0.276256
CAMSAP3	0.146218	0.114276	0.330449	0.131535	0.121292	0.604676
PCOLCE2	0.146655	0.115951	0.208847	0.165711	0.186403	0.444987
ART5	0.146666	0.105783	0.87045	0.111132	0.111863	0.240722
BTBD2	0.146666	0.140268	0.437185	0.144332	0.121292	0.359543
LOC101906451	0.146666	0.108047	0.302646	0.353307	0.181716	0.176303
LTBR	0.146666	0.12335	0.259369	0.143855	0.153213	0.52198
MAPK12	0.146666	0.0900595	0.533725	0.111132	0.121292	0.516466
RELB	0.146666	0.0750608	0.380586	0.119934	0.481744	0.279239
SDC4	0.146666	0.109559	0.23949	0.212162	0.439413	0.162134
SLC39A3	0.146666	0.0845589	0.552536	0.157852	0.121292	0.372847
TPI1	0.146666	0.0900595	0.604111	0.132517	0.198121	0.224178
HMBS	0.146873	0.108047	0.380074	0.111132	0.172519	0.47551
CD274	0.147254	0.434042	0.227873	0.179894	0.146916	0.178513
FAM171A2	0.147254	0.0811569	0.437127	0.111132	0.117315	0.700445
FAM207A	0.147254	0.186566	0.404612	0.181724	0.141437	0.197558
FDX1L	0.147254	0.180715	0.426562	0.151605	0.196425	0.146464
LOC101903837	0.147254	0.103069	0.364495	0.115676	0.121292	0.682112
PRKCZ	0.147254	0.108047	0.442342	0.171912	0.133374	0.346304
SUGP1	0.147254	0.11951	0.398872	0.117209	0.134564	0.522267
UBA52	0.147254	0.0845589	0.588404	0.113833	0.139725	0.429819
CLDN5	0.147703	0.123306	0.397064	0.140768	0.14465	0.41534
IDH3G	0.147703	0.0805199	0.422907	0.152157	0.178399	0.375474
ISLR	0.147891	0.0831809	0.201412	0.256674	0.420092	0.235115
MGC138914	0.147891	0.869187	0.147113	0.157852	0.121292	0.159923
AKT1S1	0.148306	0.0760262	0.721649	0.111132	0.111006	0.464126
AMBP	0.148306	0.157366	0.349084	0.165653	0.119716	0.39423
AUP1	0.148306	0.0918077	0.433565	0.140768	0.168642	0.411161
CDK2AP2	0.148306	0.0760278	0.43477	0.171956	0.121292	0.506383
DDX41	0.148306	0.121194	0.410419	0.156358	0.134564	0.38529
ERI3	0.148306	0.0845589	0.577583	0.113998	0.225292	0.292134
FBP1	0.148306	0.412456	0.2529	0.181724	0.151197	0.173126
GRASP	0.148306	0.101212	0.404612	0.156358	0.213668	0.289257
KLF16	0.148306	0.101577	0.364495	0.151654	0.17475	0.398406
LOC101902906	0.148306	0.0924897	0.231004	0.178764	0.197838	0.471067
LOC517820	0.148306	0.090908	0.157123	0.17414	0.186864	0.621898
LOC782348	0.148306	0.0784254	0.360506	0.122121	0.257994	0.449361
MRPL41	0.148306	0.140268	0.573188	0.138205	0.111006	0.335144
MRPS5	0.148306	0.257073	0.193659	0.135921	0.506961	0.143954
PIK3R1	0.148306	0.0900595	0.146549	0.15145	0.396411	0.461288
PRUNE2	0.148306	0.617848	0.158946	0.15145	0.189988	0.160197
RAB11FIP3	0.148306	0.0794774	0.255869	0.123571	0.146916	0.854133
S100A13	0.148306	0.0932558	0.558481	0.111132	0.433057	0.156675
SIGIRR	0.148306	0.0798436	0.718344	0.15145	0.112578	0.335144
SIPA1	0.148306	0.0811569	0.401866	0.152157	0.137619	0.523132
TIGD4	0.148306	0.0900595	0.235409	0.621152	0.136626	0.277179
TKT	0.148306	0.125597	0.248278	0.495055	0.175381	0.160197
HSD17B7	0.148427	0.0823435	0.146109	0.302543	0.681468	0.160197
ZNF672	0.148427	0.0867392	0.329248	0.198669	0.164269	0.422593
GAS7	0.148747	0.0855133	0.181006	0.675838	0.167542	0.263639
ATP5D	0.148791	0.0811569	0.63445	0.131575	0.116608	0.465376
ATP6V1C2	0.148791	0.0865841	0.193769	0.151641	0.878154	0.164663
GADL1	0.148791	0.0900595	0.146549	0.385459	0.34913	0.241515
ALG3	0.149234	0.0790411	0.456638	0.178372	0.158221	0.371922
AP2A2	0.149326	0.0811569	0.404612	0.118411	0.168314	0.576226
LOC528802	0.149326	0.0831809	0.235369	0.138205	0.575048	0.341012
CRLF3	0.150108	0.0944146	0.222965	0.375217	0.208219	0.277179
LOC100295973	0.150267	0.15249	0.319339	0.176774	0.233342	0.213043
PPP1R3E	0.150267	0.148693	0.241676	0.133468	0.367953	0.312599
RFX1	0.150267	0.0831809	0.179811	0.144805	0.19733	0.740799
GATSL3	0.150311	0.0811569	0.52434	0.159837	0.165069	0.343464
TIMP2	0.150347	0.0845589	0.410747	0.355306	0.157191	0.215939
2017-03-02	03:37:34.284000	0.108047	0.695536	0.137488	0.137619	0.277679
FAM59B	0.151422	0.0900595	0.295484	0.247329	0.136626	0.461972
LOC100848883	0.151422	0.209487	0.25502	0.131535	0.170716	0.424403
LOC101906696	0.151422	0.0811569	0.194845	0.261836	0.119716	0.718288
RPL28	0.151422	0.0812388	0.683541	0.130955	0.112578	0.452207
TSTA3	0.151422	0.0994209	0.539708	0.124407	0.121292	0.506785
AGAP3	0.151512	0.0957056	0.460403	0.173174	0.119716	0.436704
NKD1	0.151525	0.18847	0.241676	0.13104	0.204332	0.407458
NPEPL1	0.151806	0.140119	0.600745	0.113918	0.117315	0.39423
ST6GALNAC4	0.151916	0.0944146	0.564497	0.131535	0.124831	0.468875
WSCD1	0.151916	0.531417	0.205808	0.175907	0.159774	0.175744
LAMTOR1	0.151989	0.140224	0.50932	0.135621	0.165069	0.299951
ANGPT2	0.152483	0.229991	0.380586	0.198395	0.153213	0.178023
GSTM1-2	0.152483	0.250693	0.187472	0.144332	0.171716	0.429596
LOC101908080	0.152483	0.0906646	0.187472	0.175479	0.536233	0.311918
RPS28	0.152483	0.0808666	0.607664	0.134549	0.121292	0.488155
PHB2	0.15397	0.108047	0.480511	0.144805	0.121292	0.465376
LYVE1	0.154418	0.0977939	0.162912	0.171956	0.415223	0.402269
FXYD1	0.154601	0.0811569	0.562066	0.136291	0.244321	0.29564
LOC533921	0.154617	0.120295	0.185448	0.159837	0.11882	0.82622
CKM	0.154652	0.0900595	0.476352	0.170282	0.139725	0.40408
CMTM4	0.154652	0.0944146	0.146549	0.166046	0.672667	0.312175
CADM3	0.155451	0.11947	0.179939	0.159061	0.706764	0.213043
CAPG	0.155451	0.0890776	0.263514	0.215467	0.35961	0.289257
EIF3F	0.155451	0.0873628	0.449476	0.144805	0.154397	0.47829
HSD17B10	0.155451	0.0865841	0.571346	0.143855	0.199608	0.304978
LOC511094	0.155451	0.158951	0.579142	0.178372	0.146916	0.162134
LOC511937	0.155451	0.108047	0.290001	0.266629	0.14465	0.407561
LTBP3	0.155451	0.080063	0.301994	0.191107	0.373078	0.305229
PEMT	0.155451	0.0805199	0.50932	0.121122	0.174189	0.496592
PGP	0.155451	0.108047	0.456248	0.20003	0.192995	0.224993
RET	0.155451	0.0890776	0.222965	0.357752	0.381026	0.195299
STK11	0.155451	0.130741	0.409398	0.148172	0.175381	0.347544
ABTB2	0.156004	0.214617	0.205189	0.221925	0.221136	0.240722
RPS9	0.15605	0.0944146	0.558059	0.13104	0.121292	0.522267
JUND	0.156378	0.141321	0.286993	0.217394	0.186589	0.304978
CATSPERG	0.156652	0.0831809	0.583903	0.136049	0.119716	0.530167
LOC101905197	0.156652	0.107684	0.235802	0.335432	0.168314	0.374946
NPR3	0.156652	0.108047	0.497603	0.401357	0.138879	0.159923
RPLP2	0.156652	0.140224	0.56731	0.121122	0.134564	0.392468
SPPL2B	0.156652	0.101577	0.388816	0.142174	0.16817	0.504694
TRIM65	0.156652	0.174431	0.330449	0.121122	0.172562	0.453221
MYLPF	0.156892	0.0845449	0.522125	0.14447	0.317826	0.24962
DHX34	0.157554	0.0811569	0.219057	0.151605	0.121966	0.955626
SCNM1	0.157554	0.0886192	0.579826	0.15145	0.17475	0.32333
ANXA4	0.158102	0.0811569	0.153398	0.254736	0.692038	0.245654
ATG7	0.158102	0.0837438	0.662762	0.135479	0.143404	0.398406
CCDC101	0.158102	0.0831809	0.526979	0.209244	0.134564	0.380515
CCDC106	0.158102	0.0811569	0.522695	0.166046	0.121292	0.488821
LEPR	0.158102	0.0811569	0.807393	0.197286	0.135503	0.195299
LRRK1	0.158102	0.164025	0.18856	0.15574	0.425322	0.289157
TTR	0.158102	0.186266	0.274869	0.231858	0.168314	0.286125
UCHL1	0.158102	0.216163	0.2632	0.207996	0.134564	0.374946
CFD	0.158497	0.0997975	0.259369	0.918232	0.119716	0.177017
JSRP1	0.158497	0.0831809	0.664502	0.125903	0.139725	0.440935
CARKD	0.1585	0.215218	0.405177	0.122502	0.207405	0.276069
AP5B1	0.158792	0.0811569	0.404612	0.151481	0.218178	0.436447
ARMC12	0.158792	0.139732	0.168861	0.417422	0.359113	0.160197
C7H19orf70	0.158792	0.101914	0.528141	0.135621	0.17073	0.398406
CAPN7	0.158792	0.0833873	0.18856	0.268884	0.367953	0.347991
CREM	0.158792	0.0845449	0.172009	0.220829	0.856733	0.172286
CYB5R3	0.158792	0.0811569	0.460547	0.122121	0.2348	0.444987
GFER	0.158792	0.0905771	0.696832	0.133877	0.22641	0.217916
IFT140	0.158792	0.0977939	0.317957	0.387981	0.129693	0.379804
PPP1R14C-2	0.158792	0.123992	0.171763	0.169715	0.241856	0.513961
RCE1	0.158792	0.0849959	0.378552	0.122502	0.146916	0.767167
ENTPD6	0.159649	0.0929197	0.404612	0.146806	0.453469	0.245654
GDF11	0.159705	0.110657	0.385978	0.234059	0.210546	0.255799
ITGB1BP3	0.159705	0.239621	0.324979	0.168002	0.159774	0.299951
LOC101908067	0.159705	0.0845589	0.269781	0.150728	0.159774	0.772144
SNAPC2	0.159705	0.0845589	0.440444	0.156442	0.134564	0.556641
HTT	0.160342	0.108047	0.2529	0.151654	0.139725	0.76501
SHF	0.160342	0.0831809	0.728267	0.140768	0.125688	0.396402
ACPT	0.160579	0.0833873	0.728267	0.131535	0.138788	0.398406
CCDC22	0.16064	0.0831809	0.567549	0.222854	0.134564	0.347991
GLYCTK	0.16064	0.0845589	0.604111	0.220324	0.153213	0.276256
NOV	0.16064	0.108047	0.197056	0.616292	0.186361	0.252076
ADAMTS5	0.16076	0.163288	0.28695	0.495112	0.157931	0.164663
GSTP1	0.16076	0.142311	0.516612	0.138668	0.168314	0.33498
IFITM5	0.16076	0.128496	0.328709	0.144077	0.275849	0.368552
LRRC66	0.16076	0.178407	0.172009	0.602337	0.183318	0.170603
POLM	0.16076	0.0831809	0.378468	0.13104	0.153213	0.756707
RPS26	0.16076	0.0845589	0.533725	0.128756	0.345872	0.299951
SEMA3B	0.16076	0.283281	0.163125	0.246083	0.231472	0.224178
TMEM115	0.16076	0.0845589	0.441498	0.149294	0.151181	0.550347
ZNF503	0.16076	0.113772	0.262037	0.607847	0.138788	0.277179
ITGA8	0.160958	0.125465	0.246069	0.157852	0.626297	0.218053
SLIT2	0.160958	0.101577	0.222931	0.156864	0.168314	0.744308
ALKBH7	0.161461	0.0831809	0.569629	0.283546	0.141509	0.277179
SLCO4A1	0.161461	0.128174	0.200672	0.210044	0.589605	0.206279
TSSC4	0.161461	0.0943717	0.659847	0.128204	0.121292	0.491197
WDR24	0.161461	0.0860516	0.505957	0.197087	0.121292	0.471067
ABL1	0.161637	0.0942682	0.235369	0.144077	0.835681	0.250198
ACADVL	0.161637	0.131391	0.357205	0.155387	0.171716	0.456313
BCL7C	0.161637	0.160251	0.616291	0.166046	0.138879	0.219404
BMP5	0.161637	0.0961122	0.205189	0.959411	0.136198	0.20403
CHMP4C	0.161637	0.0890776	0.20932	0.212162	0.23936	0.522267
COMTD1	0.161637	0.107708	0.556034	0.153967	0.146916	0.398406
DCN	0.161637	0.0838709	0.199567	0.254412	0.553795	0.286125
DMAP1	0.161637	0.0831809	0.539146	0.1287	0.175163	0.515503
DMWD	0.161637	0.0982965	0.380074	0.135621	0.177118	0.5822
ECSIT	0.161637	0.0845589	0.553457	0.166333	0.139197	0.438172
FLRT1	0.161637	0.154085	0.241676	0.167658	0.134649	0.636456
GAPDH	0.161637	0.108047	0.661358	0.130955	0.189894	0.308352
HDAC11	0.161637	0.0837102	0.573188	0.149294	0.121292	0.52835
HSF4	0.161637	0.164929	0.433504	0.166715	0.139725	0.347991
INTS9	0.161637	0.0831809	0.243513	0.93576	0.121292	0.255852
IP6K3	0.161637	0.0831809	0.250344	0.216984	0.802979	0.162134
ITGA7	0.161637	0.0812388	0.259324	0.275998	0.177	0.488904
LOC101903038	0.161637	0.226153	0.216121	0.313948	0.157191	0.28694
LRRC17	0.161637	0.150247	0.193769	0.389798	0.206297	0.276256
MPG	0.161637	0.104696	0.587434	0.193604	0.125688	0.360887
PIEZO1	0.161637	0.121809	0.27274	0.144805	0.528729	0.29564
RAB15	0.161637	0.104134	0.232502	0.720676	0.207452	0.176336
RNF215	0.161637	0.0890776	0.31442	0.258147	0.199507	0.379804
SAMD12	0.161637	0.244405	0.216121	0.241309	0.26901	0.186181
SEC14L1	0.161637	0.0833873	0.188256	0.291438	0.725302	0.177601
SERTAD3	0.161637	0.107381	0.563111	0.152882	0.201154	0.289257
SMOX	0.161637	0.0831809	0.310093	0.447796	0.25293	0.217585
SPSB3	0.161637	0.10467	0.539708	0.172217	0.134564	0.415796
SSBP4	0.161637	0.163176	0.346091	0.156442	0.157191	0.43293
TCEA2	0.161637	0.0849959	0.634697	0.153031	0.145554	0.39423
TECR	0.161637	0.0831809	0.528141	0.189397	0.142497	0.436704
TPRG1L	0.161637	0.101577	0.635703	0.191885	0.136626	0.304978
ZBTB47	0.161637	0.130835	0.437127	0.191885	0.168314	0.310861
C15H11orf49	0.161643	0.0846755	0.345968	0.199959	0.178229	0.498615
C8G	0.161643	0.0999902	0.830667	0.138668	0.134263	0.304476
INHBA	0.161643	0.0873628	0.347881	0.871091	0.134564	0.170186
VPS25	0.161643	0.263285	0.410747	0.13403	0.156056	0.33091
BCAR3	0.161897	0.414108	0.21016	0.155387	0.241045	0.246118
C25H16orf59	0.161897	0.0873446	0.418456	0.210398	0.175381	0.398406
DGAT2	0.161897	0.337841	0.269781	0.350415	0.121292	0.213043
DNM1	0.161897	0.120295	0.193659	0.230325	0.30185	0.387891
DST	0.161897	0.0945265	0.187179	0.262802	0.689662	0.213043
DYNLRB1	0.161897	0.0918336	0.578076	0.223724	0.202159	0.206279
EFHD2	0.161897	0.0977939	0.216121	0.130955	0.94889	0.22991
GTF2IRD1	0.161897	0.131669	0.357409	0.140768	0.168763	0.532737
LSMEM2	0.161897	0.148802	0.456248	0.161671	0.175445	0.304873
NRIP1	0.161897	0.131166	0.176139	0.132432	0.799068	0.304978
PARP3	0.161897	0.0961122	0.192392	0.513185	0.193342	0.353334
QPCTL	0.161897	0.177806	0.295484	0.303108	0.168314	0.257811
RFX5	0.161897	0.0909759	0.18856	0.361177	0.159774	0.555171
SLC2A4RG	0.161897	0.0977939	0.499647	0.156864	0.124831	0.52649
SYMPK	0.161897	0.111123	0.528141	0.135621	0.146916	0.487094
TCEB2	0.161897	0.112148	0.620403	0.13104	0.154397	0.410697
TFPI	0.161897	0.0890028	0.179811	0.175714	0.412779	0.499662
TRPT1	0.161897	0.12656	0.401866	0.173144	0.139514	0.480186
VPS28	0.161897	0.108047	0.569629	0.192269	0.121292	0.382966
ADIG	0.162184	0.157366	0.573188	0.201039	0.151197	0.212603
PIK3IP1	0.162832	0.0904634	0.408879	0.197302	0.43056	0.213043
SHISA5	0.162832	0.132633	0.451801	0.422681	0.146916	0.164663
TRAPPC9	0.162832	0.0833873	0.471782	0.15145	0.19353	0.456313
EMP1	0.162871	0.190582	0.2632	0.135479	0.502908	0.255651
SCAMP4	0.162871	0.195281	0.399591	0.171292	0.151244	0.342496
TYSND1	0.162871	0.119498	0.496491	0.131575	0.141437	0.531744
CDNF	0.162887	0.282979	0.172009	0.195352	0.247799	0.307037
FAM149A	0.16318	0.131669	0.338562	0.166046	0.182829	0.444987
ADAM15	0.163186	0.0867392	0.451761	0.136049	0.225445	0.473074
HIPK4	0.163186	0.0900595	0.345968	0.140768	0.14465	0.81351
NOSIP	0.163243	0.101577	0.665474	0.161671	0.134564	0.359543
ASCC2	0.163496	0.099862	0.390336	0.185227	0.134564	0.584017
IYD	0.163496	0.0853118	0.174305	0.155387	0.967382	0.213043
THEM6	0.163496	0.145559	0.518445	0.148304	0.19733	0.289385
PRR5L	0.16458	0.134348	0.259369	0.789044	0.134564	0.218053
ALDOA	0.164701	0.120295	0.553457	0.135401	0.260241	0.295315
GPR19	0.164701	0.0867392	0.497126	0.21269	0.157191	0.398406
PLXNB2	0.164701	0.109559	0.27274	0.154113	0.255571	0.512473
USP2	0.164701	0.0865841	0.330449	0.158708	0.692055	0.241739
DDOST	0.165892	0.100183	0.410747	0.234388	0.225445	0.299951
MTSS1L	0.165892	0.133134	0.193769	0.203829	0.133031	0.785377
MYH11	0.165892	0.249683	0.347881	0.173906	0.275569	0.173126
MT1A	0.16591	0.100961	0.236703	0.192269	0.134564	0.841218
HDAC3	0.166633	0.139739	0.509306	0.155387	0.157122	0.379372
FLNC	0.166711	0.0982483	0.289186	0.149884	0.549053	0.347991
ANAPC2	0.167031	0.0952729	0.530943	0.140768	0.168314	0.496592
SNX21	0.167108	0.114725	0.468083	0.131535	0.14963	0.582949
USE1	0.167209	0.0961122	0.730371	0.153846	0.121966	0.387891
RASA4	0.167726	0.107708	0.355997	0.133468	0.151105	0.790568
BTBD10	0.16813	0.253615	0.216121	0.15145	0.422834	0.269381
TLR6	0.16853	0.237698	0.183112	0.275998	0.359935	0.178513
C7H19orf25	0.16894	0.134503	0.401866	0.205371	0.212474	0.304873
CCDC61	0.16894	0.108047	0.331853	0.158977	0.153213	0.685455
FAM195A	0.16894	0.087445	0.735004	0.132517	0.170681	0.380852
TSHZ3	0.16894	0.271386	0.420466	0.207996	0.16832	0.179249
MXD3	0.168969	0.0867392	0.413049	0.147526	0.180168	0.595043
SERPINB1	0.169313	0.0857358	0.380074	0.165711	0.460227	0.315267
MST1	0.169314	0.293662	0.367991	0.215708	0.164994	0.219404
NARFL	0.169507	0.128496	0.577583	0.148304	0.147131	0.400724
SEPHS2	0.169914	0.539618	0.179811	0.236937	0.17475	0.229241
HDAC5	0.169986	0.0994209	0.497126	0.151654	0.162092	0.504391
LOC100848343	0.169986	0.0871463	0.669919	0.181724	0.142561	0.371071
NACC2	0.169986	0.196547	0.179811	0.132517	0.157191	0.828406
RAPSN	0.169986	0.131266	0.601723	0.134712	0.139725	0.445399
RPS13	0.169986	0.108047	0.575136	0.146249	0.153213	0.46814
S100B	0.169986	0.108047	0.197056	0.144805	0.823017	0.324923
SCRIB	0.169986	0.108047	0.467254	0.170282	0.147341	0.485683
TMEM97	0.169986	0.407241	0.401866	0.221461	0.136198	0.179249
WHSC2	0.169986	0.0982965	0.498443	0.136291	0.17314	0.538358
CUTA	0.170165	0.125878	0.536496	0.133468	0.140417	0.5301
DCAF4	0.170165	0.0897392	0.577905	0.223476	0.154397	0.353334
H2AFJ	0.170165	0.176198	0.55647	0.136291	0.134564	0.421992
KIF22	0.170165	0.0944146	0.518999	0.212735	0.134649	0.456313
LOC101904780	0.170165	0.118463	0.324979	0.133877	0.466737	0.385886
LOC513111	0.170165	0.133395	0.550683	0.153855	0.183318	0.329471
TNFSF18	0.170165	0.0900595	0.444739	0.563275	0.153213	0.228465
TUBGCP2	0.170165	0.0977939	0.516788	0.155872	0.203846	0.39423
PEBP4	0.170317	0.0941983	0.380074	0.336676	0.293546	0.226226
CHD7	0.170529	0.0873628	0.345968	0.150728	0.883239	0.177601
ENPP1	0.170529	0.114015	0.456248	0.258147	0.157191	0.343464
MIDN	0.170529	0.109559	0.247969	0.131575	0.465141	0.511405
NDUFB11	0.170529	0.0982965	0.718128	0.138668	0.159774	0.38529
ADSL	0.170627	0.111123	0.345857	0.399497	0.141669	0.385886
IGFBP4	0.170844	0.114015	0.27274	0.422793	0.319851	0.212603
POLR2J	0.170844	0.131637	0.67988	0.156864	0.131049	0.347991
SCLY	0.170844	0.173056	0.744109	0.137488	0.145904	0.254363
ZC3H6	0.170844	0.213574	0.181362	0.185227	0.657302	0.178513
C11H2orf18	0.170953	0.0918336	0.262037	0.501559	0.162111	0.421992
C3H1orf110	0.170953	0.161828	0.28695	0.31311	0.292393	0.195299
DES	0.171069	0.0979382	0.439851	0.153846	0.225445	0.441666
BCAS1	0.171224	0.128421	0.596306	0.150535	0.151244	0.398406
SLC31A2	0.171224	0.111702	0.298713	0.594228	0.162111	0.289257
ARID5A	0.171297	0.1254	0.291085	0.144116	0.645987	0.29564
CRIP1	0.171297	0.0972463	0.451801	0.169624	0.24984	0.374946
OAS1Z	0.171823	0.0957056	0.372034	0.332164	0.208219	0.32333
KIAA1644	0.172271	0.131669	0.477514	0.341038	0.134649	0.286826
LOC101906844	0.172766	0.488695	0.356491	0.155387	0.134564	0.310861
LOC512486	0.172766	0.141756	0.298713	0.28306	0.211694	0.32286
MON1A	0.172766	0.0994209	0.628977	0.159061	0.139725	0.440935
KRTCAP2	0.172927	0.131279	0.536856	0.151654	0.234938	0.29564
LOC100300956	0.173176	0.974829	0.234183	0.138403	0.133207	0.194842
C1QTNF5	0.173448	0.111463	0.458982	0.135621	0.689973	0.178513
LAMA2	0.173812	0.174431	0.441034	0.146518	0.231472	0.315267
PPDPF	0.173812	0.0972463	0.595817	0.151564	0.134564	0.544702
TBC1D10B	0.173967	0.112148	0.410747	0.226618	0.138879	0.496592
CCDC124	0.174347	0.0892084	0.744109	0.149458	0.172822	0.347991
ST3GAL1	0.174347	0.114015	0.288302	0.159061	0.284394	0.506383
VPS37B	0.174347	0.108047	0.423633	0.150728	0.447365	0.299951
ANO8	0.174383	0.108047	0.27274	0.170956	0.47578	0.374757
CYHR1	0.174383	0.120376	0.614025	0.140768	0.138788	0.482141
GAB2	0.174442	0.108047	0.227873	0.156864	0.218592	0.742054
GRN	0.174442	0.0957056	0.301994	0.150728	0.461753	0.440935
PDZK1	0.174865	0.132633	0.524621	0.200862	0.228316	0.235115
PLK3	0.174865	0.108047	0.290001	0.206772	0.59698	0.255134
FAS	0.175364	0.110657	0.235369	0.15145	0.904885	0.240722
SLC22A4	0.175364	0.121938	0.246069	0.37647	0.305935	0.286826
CERS1	0.175564	0.141321	0.589564	0.151654	0.154397	0.379804
KDM8	0.175931	0.0900595	0.694856	0.168539	0.292503	0.206279
ARC	0.176039	0.108946	0.272487	0.567294	0.306877	0.195299
BCL2L1	0.176039	0.0957056	0.348296	0.469035	0.311361	0.198666
C3H1orf122	0.176039	0.0942682	0.691589	0.144805	0.168314	0.42006
COMMD4	0.176039	0.108047	0.749043	0.135621	0.176089	0.347991
DCAF15	0.176039	0.114015	0.461072	0.149294	0.241045	0.419559
EDEM2	0.176039	0.0994209	0.336614	0.140768	0.70352	0.316679
FAHD2A	0.176039	0.109559	0.526979	0.487162	0.135503	0.246118
FTL	0.176039	0.148639	0.564822	0.197537	0.167542	0.290015
INCA1	0.176039	0.128174	0.380074	0.15215	0.154796	0.641948
KMT2B	0.176039	0.111881	0.280961	0.153457	0.425183	0.445399
LOC100296205	0.176039	0.107169	0.2529	0.400691	0.175445	0.461145
MAPK15	0.176039	0.116983	0.332269	0.213583	0.183506	0.502905
NCKAP5L	0.176039	0.0965074	0.345968	0.148888	0.157122	0.841854
NKD2	0.176039	0.113772	0.380074	0.307149	0.146916	0.439709
NUBPL	0.176039	0.0910587	0.367259	0.244027	0.175445	0.513664
RGS4	0.176039	0.269209	0.203037	0.216174	0.165646	0.468875
SMIM10	0.176039	0.0918336	0.194845	0.287551	0.835681	0.195299
TGFB3	0.176039	0.102703	0.233296	0.201157	0.555834	0.36673
TNNT3	0.176039	0.0916737	0.561475	0.244027	0.294848	0.212603
UBALD1	0.176039	0.101577	0.571346	0.148172	0.157191	0.516754
UBL4A	0.176039	0.0952729	0.610353	0.234059	0.134564	0.39423
ZNF213	0.176039	0.0932924	0.706546	0.199075	0.135503	0.370959
CYGB	0.176252	0.158167	0.23119	0.135621	0.878154	0.2311
KIAA0284	0.176252	0.108047	0.435758	0.178902	0.168642	0.511464
PCDH1	0.176451	0.115882	0.275147	0.209244	0.173189	0.632702
RARG	0.177057	0.104443	0.28695	0.491097	0.157191	0.421992
FASN	0.177554	0.155355	0.27274	0.36019	0.173189	0.360851
LRP5	0.177554	0.238428	0.216708	0.138668	0.317826	0.455587
PRKAB2	0.177554	0.486134	0.200672	0.142174	0.325805	0.29809
SARS2	0.177554	0.108047	0.585646	0.171186	0.139725	0.472026
VPS9D1	0.177592	0.108047	0.367864	0.151564	0.172562	0.692106
THRSP	0.178474	0.17451	0.27274	0.448527	0.167542	0.304232
TNFSF12	0.178592	0.10912	0.306441	0.143855	0.612647	0.37531
CASQ1	0.17907	0.128421	0.401866	0.178764	0.453888	0.245654
EDC4	0.17907	0.108047	0.355355	0.156864	0.281122	0.504805
FAM131A	0.17907	0.109559	0.700394	0.149458	0.162111	0.387857
GNG5	0.17907	0.210335	0.411217	0.159837	0.211694	0.307037
BLOC1S1	0.179553	0.0944146	0.562656	0.136291	0.239594	0.457628
COX6A2	0.179553	0.101577	0.640851	0.153846	0.175644	0.398406
RELA	0.179553	0.106916	0.453492	0.176517	0.203002	0.442969
TMEM203	0.179553	0.125465	0.444739	0.389798	0.135503	0.335144
CYC1	0.18012	0.116974	0.6084	0.161588	0.17475	0.377011
GPANK1	0.18012	0.281452	0.559771	0.143855	0.139725	0.335144
TSEN54	0.18012	0.108047	0.406506	0.176517	0.179838	0.532737
AQPEP	0.180779	0.108047	0.504623	0.389048	0.135503	0.342496
FOXC2	0.180779	0.210256	0.332499	0.138403	0.464884	0.282535
LOC516108	0.180779	0.101577	0.59752	0.260817	0.17475	0.299951
NSMAF	0.180779	0.140268	0.193769	0.164249	0.336268	0.565735
IBA57	0.181572	0.111123	0.562986	0.144805	0.139725	0.604844
NTMT1	0.181572	0.131669	0.674533	0.147526	0.135503	0.440172
PIEZO2	0.181572	0.144076	0.25438	0.181636	0.513569	0.33091
GNB1L	0.182242	0.0942682	0.681689	0.144077	0.139725	0.533733
LOC617654	0.182614	0.151129	0.447315	0.185806	0.175381	0.39423
OSGEP	0.182614	0.108047	0.567549	0.143407	0.280406	0.380515
ASNA1	0.182723	0.120295	0.619721	0.138668	0.186864	0.421992
C24H18orf42	0.182723	0.108047	0.380994	0.176622	0.202356	0.540239
FBXW5	0.182723	0.104134	0.690706	0.138205	0.139725	0.531744
FKBP8	0.182723	0.0961122	0.771777	0.139483	0.153213	0.441666
GEMIN8	0.182723	0.0977939	0.509306	0.228126	0.135503	0.527407
GPSM3	0.182723	0.11951	0.352679	0.159061	0.177941	0.658069
HSF1	0.182723	0.130862	0.455212	0.137488	0.159774	0.632702
LOC514257	0.182723	0.246969	0.193769	0.295362	0.381106	0.219404
MLYCD	0.182723	0.109559	0.458999	0.332196	0.194745	0.289257
MROH1	0.182723	0.115556	0.405963	0.151654	0.228479	0.506383
RNASEK	0.182723	0.100924	0.572533	0.144706	0.284011	0.385246
SDK2	0.182723	0.349343	0.248931	0.220665	0.155588	0.398406
YDJC	0.182723	0.102175	0.631626	0.258147	0.157122	0.31711
ATP1A4	0.182888	0.137318	0.247524	0.623558	0.22641	0.243945
GPT	0.182888	0.101577	0.598838	0.144077	0.199507	0.459909
TNFAIP3	0.182888	0.133134	0.280961	0.145798	0.82127	0.260101
FASTK	0.183066	0.101348	0.641831	0.137488	0.141669	0.585734
PPP1CA	0.183066	0.114989	0.586882	0.15145	0.172254	0.467749
TSC22D4	0.183066	0.107708	0.449141	0.144805	0.211216	0.555171
MIB2	0.183224	0.113772	0.498274	0.21269	0.146916	0.482141
CSNK2B	0.18335	0.100924	0.586739	0.164638	0.178399	0.444987
CPA3	0.18343	0.154763	0.269781	0.151564	0.170681	0.755885
LSM2	0.183746	0.230634	0.446	0.140768	0.154397	0.461288
PLEKHA4	0.183746	0.0952729	0.444015	0.249722	0.194949	0.42164
TBX3	0.183746	0.148693	0.345968	0.212162	0.469729	0.227754
SNRPD2	0.183953	0.125597	0.622573	0.140768	0.136151	0.540786
SH2B1	0.184343	0.122086	0.301994	0.140768	0.211694	0.753593
TEAD3	0.184387	0.131391	0.306441	0.427472	0.175445	0.365716
ALKBH6	0.184917	0.11581	0.409398	0.191107	0.192022	0.493396
ALCAM	0.185101	0.0994209	0.477276	0.210044	0.508513	0.211065
BCKDK	0.185101	0.107684	0.552536	0.15145	0.145736	0.632536
CCDC73	0.185101	0.223935	0.404612	0.201039	0.24429	0.245654
TRMT12	0.185101	0.128496	0.366755	0.21269	0.14843	0.599252
BIN3	0.185102	0.167155	0.409271	0.151605	0.142798	0.600094
C19H17orf85	0.185102	0.401028	0.333377	0.201039	0.177118	0.279572
FAH	0.185102	0.133134	0.684943	0.151654	0.138879	0.423631
CLEC11A	0.185427	0.129431	0.564822	0.29249	0.154397	0.300466
FAM71E1	0.185578	0.158441	0.259369	0.184586	0.256952	0.499036
LRP10	0.185578	0.103069	0.401866	0.222299	0.157122	0.609732
MAP3K10	0.185578	0.101577	0.515042	0.149458	0.141509	0.723073
RAD51D	0.185578	0.113157	0.602012	0.180788	0.187068	0.37273
TRABD	0.185578	0.100477	0.52796	0.188342	0.136626	0.599152
CLPP	0.186382	0.0984582	0.60686	0.169624	0.157191	0.497527
DHX37	0.186382	0.124943	0.392453	0.210044	0.174094	0.523558
GBA2	0.186382	0.107708	0.331941	0.142174	0.419457	0.532312
SMCR7	0.186382	0.0997975	0.607664	0.176517	0.179526	0.423231
UNC5CL	0.186382	0.209487	0.205808	0.499345	0.225445	0.263639
ZNF205	0.186382	0.100902	0.553457	0.234331	0.175381	0.398406
PLEKHM1	0.186594	0.114015	0.273371	0.267278	0.184594	0.587973
STUB1	0.186594	0.109559	0.639347	0.150728	0.187851	0.42341
TMEM205	0.186594	0.114015	0.572533	0.15145	0.198844	0.445399
TSPAN9	0.186594	0.111123	0.27274	0.608173	0.186361	0.347991
WDR34	0.186594	0.108047	0.632249	0.231571	0.159093	0.350162
LPIN3	0.186855	0.159712	0.345968	0.144077	0.6626	0.269381
NUBP2	0.186867	0.11581	0.594837	0.156764	0.164994	0.487094
C24H18orf8	0.187044	0.107708	0.319974	0.436755	0.313893	0.286826
C5H12orf10	0.187044	0.105034	0.512555	0.15145	0.15555	0.674001
EML3	0.187044	0.17959	0.362178	0.194722	0.17314	0.474818
IL17RC	0.187044	0.116474	0.290733	0.147436	0.487341	0.487359
LOC101907779	0.187044	0.114213	0.282084	0.156864	0.153213	0.930206
LOC783612	0.187044	0.18117	0.55551	0.148172	0.176089	0.385886
PEX11A	0.187044	0.16105	0.212329	0.144805	0.199692	0.823263
PPM1F	0.187044	0.261708	0.50932	0.142174	0.166717	0.385886
RPS19	0.187044	0.107169	0.674533	0.159837	0.139197	0.496592
STK36	0.187044	0.131265	0.272557	0.35705	0.161865	0.516466
AES	0.187124	0.299849	0.357541	0.194722	0.146916	0.415474
SSNA1	0.187124	0.126903	0.652037	0.153489	0.157191	0.434903
TMEM147	0.187124	0.11032	0.626217	0.152157	0.189897	0.424403
RPS5	0.187675	0.109778	0.698722	0.143855	0.140417	0.52424
MRC1	0.188317	0.204352	0.208847	0.148172	0.139359	0.932019
RTN4RL1	0.189034	0.125597	0.200672	0.756087	0.338937	0.209848
SLC27A4	0.189224	0.1112	0.478582	0.169624	0.187068	0.520984
SAMD11	0.189508	0.116868	0.290014	0.275917	0.175381	0.5904
TES	0.189508	0.140063	0.360506	0.146971	0.315709	0.491318
DPP8	0.189626	0.406846	0.28695	0.219392	0.189894	0.299951
EXOSC7	0.189626	0.422975	0.497603	0.151605	0.147683	0.299951
NOS1AP	0.189626	0.108047	0.23408	0.158708	0.154397	0.996969
HDHD3	0.189984	0.108047	0.690039	0.27033	0.168314	0.279239
LOC101904626	0.189984	0.128349	0.340197	0.166046	0.178092	0.698483
WBP1	0.189984	0.137366	0.66368	0.207996	0.154397	0.33091
LOC101904039	0.190178	0.0988794	0.447229	0.747261	0.139725	0.276256
FLAD1	0.19088	0.133134	0.59401	0.152783	0.139725	0.5372
NDUFA11	0.19088	0.108047	0.63482	0.146971	0.221136	0.421992
HEXIM2	0.191179	0.100924	0.640851	0.239642	0.191106	0.315267
PDGFB	0.191666	0.114015	0.20932	0.150728	0.964616	0.286078
LOC783497	0.191711	0.154763	0.27274	0.181724	0.213835	0.593697
GGA3	0.191723	0.10654	0.298713	0.185806	0.598019	0.381411
POLR2G	0.192436	0.140119	0.728267	0.144805	0.170716	0.370959
VRK3	0.193138	0.148639	0.579315	0.247299	0.153213	0.335144
CDK8	0.193308	0.108047	0.227873	0.15568	0.982698	0.235115
FZD2	0.193308	0.111123	0.29173	0.28571	0.352634	0.3954
MAP3K2	0.193308	0.131637	0.235409	0.148172	0.959893	0.23846
PPP1R35	0.193308	0.122365	0.569629	0.254736	0.153011	0.396402
ZNF219	0.193308	0.190211	0.455212	0.181724	0.187449	0.37531
LOC101904570	0.19341	0.230564	0.65581	0.2168	0.139725	0.237403
HOXB3	0.19396	0.145559	0.319974	0.209244	0.225445	0.505839
ATP6V0C	0.19396	0.100924	0.572304	0.156358	0.184796	0.5372
BMPR1B	0.19396	0.118638	0.227331	0.783928	0.157191	0.406006
HDAC7	0.19396	0.114276	0.20999	0.188845	0.533304	0.507329
HSD17B11	0.19396	0.146826	0.259369	0.150535	0.641108	0.398406
PXDC1	0.19396	0.129601	0.301994	0.164638	0.558023	0.385886
SNRNP25	0.19396	0.108047	0.616699	0.144077	0.358214	0.342496
USF1	0.19396	0.10912	0.511177	0.183316	0.374527	0.319358
STX10	0.194043	0.114015	0.778718	0.188839	0.171191	0.304978
PPAT	0.194055	0.158489	0.205189	0.159061	0.307565	0.659573
LOC100849074	0.194132	0.145559	0.388816	0.151654	0.139725	0.795411
BAD	0.1952	0.108047	0.623027	0.170205	0.203002	0.402269
AK1	0.195207	0.12335	0.615816	0.164638	0.288889	0.304978
CD86	0.195207	0.118638	0.294166	0.27033	0.181716	0.610525
GNPTG	0.195207	0.130741	0.353085	0.322086	0.151197	0.528879
LEMD2	0.195207	0.114015	0.593954	0.144077	0.175381	0.564405
TRAPPC5	0.195207	0.117303	0.728267	0.212644	0.146955	0.352315
TIMM17B	0.195281	0.126118	0.68716	0.159061	0.176089	0.387047
LOC100297152	0.195684	0.111123	0.259369	0.29249	0.397496	0.41534
NDUFS3	0.195684	0.116868	0.616699	0.146971	0.240988	0.415459
CHKA	0.19581	0.135512	0.307767	0.147529	0.175445	0.856992
GATM	0.19581	0.108047	0.216121	0.390128	0.637215	0.281494
PHOSPHO1	0.19581	0.108047	0.460046	0.209244	0.214441	0.46762
CRISPLD1	0.196085	0.157366	0.29348	0.226623	0.154397	0.672893
DCTPP1	0.196085	0.180715	0.685054	0.159061	0.153213	0.347991
FBN1	0.196085	0.107708	0.281857	0.366105	0.312238	0.407561
GNMT	0.196085	0.188527	0.612398	0.15145	0.14843	0.424978
HABP4	0.196085	0.116868	0.291432	0.283117	0.689973	0.224178
RNASEL	0.196085	0.123326	0.206217	0.939476	0.168314	0.304978
SPATA20	0.196085	0.743664	0.417472	0.150535	0.154397	0.219094
STXBP2	0.196085	0.130004	0.617553	0.170956	0.211694	0.34985
THOP1	0.196085	0.160879	0.463317	0.173632	0.22689	0.385886
ARX	0.196199	0.160015	0.296163	0.343398	0.214441	0.379804
ATG4D	0.196626	0.116421	0.657243	0.15145	0.161123	0.516466
HSPB2	0.196626	0.114015	0.578173	0.305218	0.154397	0.37531
NDUFV1	0.196626	0.108047	0.657395	0.156864	0.165646	0.506383
BAP1	0.196638	0.148693	0.392453	0.151654	0.195224	0.619442
C29H11orf68	0.196638	0.114015	0.598838	0.182648	0.186361	0.436704
CREB3L1	0.196638	0.119467	0.272487	0.15145	0.875799	0.328023
ANXA2	0.19687	0.105783	0.324236	0.279815	0.675238	0.242642
CSRP1	0.19687	0.149934	0.553457	0.15145	0.176089	0.487094
RGCC	0.19687	0.111123	0.262037	0.275494	0.808268	0.219404
TMUB1	0.197131	0.108698	0.728267	0.151448	0.175381	0.441666
CITED1	0.197498	0.165297	0.631626	0.190092	0.174189	0.324923
ELAC2	0.197498	0.148802	0.377997	0.198669	0.240988	0.461288
LOC100848027	0.197498	0.456375	0.411198	0.147529	0.170024	0.353334
MAP3K11	0.197498	0.112221	0.498274	0.170205	0.228365	0.488155
MNF1	0.197498	0.116614	0.692105	0.151564	0.172296	0.461288
POLR2L	0.197498	0.108047	0.553457	0.323208	0.197063	0.32333
S100A16	0.197498	0.126903	0.807785	0.149884	0.168314	0.361612
SAT2	0.197498	0.200733	0.718907	0.159837	0.175644	0.255799
TYRO3	0.197498	0.163153	0.380074	0.147526	0.175445	0.692263
ABHD17C	0.197501	0.128496	0.262037	0.932828	0.159774	0.27304
MAPK4	0.197501	0.165297	0.227793	0.684312	0.168314	0.365795
PPP2R2C	0.197501	0.119701	0.579116	0.254736	0.317826	0.218533
MAP3K5	0.198162	0.141321	0.357205	0.403711	0.297017	0.260785
BCL6	0.198231	0.108047	0.271506	0.972816	0.175381	0.224178
SMTNL1	0.198311	0.147879	0.800606	0.149294	0.157191	0.35962
CRTC2	0.198396	0.10912	0.405177	0.261023	0.184631	0.52835
DIS3L2	0.198464	0.109559	0.254826	0.21269	0.433467	0.522007
FABP3	0.198464	0.133187	0.437519	0.559519	0.168314	0.277179
LOC523963	0.198888	0.119226	0.634697	0.181745	0.14465	0.506785
SERPINH1	0.198938	0.125313	0.312942	0.279815	0.664742	0.219404
C11H9orf69	0.199108	0.128496	0.518999	0.258147	0.16817	0.4274
PHPT1	0.199159	0.107708	0.75127	0.151641	0.159918	0.477759
ERGIC1	0.199254	0.118042	0.406244	0.338915	0.240741	0.34985
TPRA1	0.199407	0.151435	0.598838	0.159061	0.159774	0.47551
GPAA1	0.199459	0.116868	0.4608	0.166046	0.146916	0.753842
LOC101906291	0.199459	0.113772	0.235802	0.775797	0.241856	0.315267
SWAP70	0.199459	0.17554	0.449141	0.156864	0.443627	0.279239
DPM3	0.199647	0.107708	0.656689	0.230325	0.159774	0.421992
GPS2	0.199701	0.11302	0.347881	0.341038	0.312033	0.37031
LOC101901998	0.199701	0.673708	0.254826	0.161671	0.192986	0.32906
RAMP1	0.199701	0.11951	0.691589	0.267887	0.14843	0.343464
MEA1	0.200519	0.140268	0.566605	0.147526	0.20295	0.487201
CRYBB1	0.200596	0.139884	0.437185	0.28419	0.346011	0.251243
RAB40C	0.200596	0.194961	0.523418	0.156864	0.235382	0.350162
TIGD5	0.200596	0.146904	0.604111	0.166046	0.14843	0.502689
METTL7A	0.201325	0.240122	0.241676	0.201292	0.342934	0.41534
TRAPPC1	0.201328	0.131637	0.757031	0.176517	0.175381	0.33091
ALDH1A1	0.201433	0.116614	0.219566	0.216615	0.951181	0.22991
C25H7orf61	0.201433	0.108047	0.409398	0.794407	0.172774	0.251243
DNPEP	0.201433	0.10912	0.628393	0.251288	0.153213	0.435084
GRHPR	0.201433	0.183455	0.631626	0.146971	0.175381	0.413624
LOC789018	0.201433	0.146957	0.506615	0.3727	0.187449	0.278072
MEOX1	0.201433	0.114939	0.59752	0.313948	0.247104	0.241515
TPPP3	0.201433	0.148693	0.837878	0.173246	0.185533	0.228465
UQCR10	0.201433	0.148209	0.551394	0.150728	0.2348	0.436704
ARL6IP4	0.201898	0.158951	0.569629	0.322439	0.147341	0.324923
TMBIM1	0.201937	0.148693	0.404612	0.172956	0.448465	0.343464
INO80B	0.202062	0.112229	0.604111	0.169624	0.175231	0.522511
REST-2	0.202163	0.119802	0.219566	0.779736	0.193781	0.388511
DEAF1	0.202865	0.125131	0.522125	0.210044	0.168763	0.516466
FAM212A	0.202865	0.134359	0.650635	0.156864	0.335837	0.286826
TWF2	0.202865	0.113772	0.59422	0.167339	0.213677	0.465376
QARS	0.202866	0.124442	0.4608	0.156864	0.154397	0.770306
SERPINB6	0.203845	0.121092	0.570309	0.275917	0.146916	0.448955
GINS3	0.204031	0.116974	0.250302	0.324273	0.146916	0.831582
GTDC1	0.204031	0.1112	0.234183	0.48248	0.43433	0.347544
TMEM208	0.204031	0.160897	0.664897	0.151605	0.183999	0.391643
CISD3	0.204318	0.14442	0.694518	0.231658	0.151105	0.347213
C11H9orf172	0.204358	0.151805	0.501285	0.167339	0.175381	0.529904
CCM2	0.204572	0.115207	0.626571	0.165711	0.165069	0.544103
DGAT1	0.204572	0.198685	0.409398	0.158977	0.168314	0.588479
CDPF1	0.204601	0.115091	0.41999	0.403711	0.254734	0.315267
CYP2D14	0.204601	0.242015	0.528355	0.15145	0.153213	0.485216
EEPD1	0.204601	0.129601	0.461541	0.18399	0.206148	0.522007
EPB41L3	0.204601	0.114213	0.437519	0.268884	0.152647	0.604844
HTRA3	0.204601	0.122252	0.307767	0.473204	0.30886	0.329471
LMBR1L	0.204601	0.108047	0.486666	0.210398	0.413562	0.341012
LOC534742	0.204601	0.164599	0.481042	0.15145	0.456907	0.304873
MCAT	0.204601	0.114213	0.721649	0.159824	0.168314	0.468875
TRIM27	0.204601	0.11951	0.413513	0.334961	0.192022	0.438172
NPRL2	0.205188	0.164683	0.604941	0.156864	0.159774	0.483355
AVPI1	0.205233	0.116983	0.695486	0.296579	0.190304	0.263639
ARL2	0.205385	0.109559	0.775602	0.15145	0.192986	0.421277
CACFD1	0.205385	0.136497	0.662123	0.225416	0.152647	0.398406
CBLN4	0.205385	0.147441	0.227331	0.301663	0.328743	0.480674
RGN	0.205385	0.681494	0.366054	0.15145	0.171316	0.319062
SPNS1	0.206076	0.145559	0.390251	0.169624	0.202138	0.637261
TUFM	0.206351	0.165511	0.612513	0.150728	0.153213	0.527838
FAM101B	0.206907	0.108047	0.400978	0.531792	0.365872	0.222682
GLCCI1	0.206907	0.542565	0.459052	0.170588	0.164994	0.279239
NCAPH2	0.206907	0.147879	0.558997	0.155387	0.159093	0.599083
TMEM80	0.206907	0.213073	0.441034	0.39969	0.176805	0.253835
UAP1L1	0.206907	0.147047	0.625736	0.149458	0.213668	0.433547
WFIKKN2	0.206907	0.17451	0.387968	0.225225	0.385412	0.305229
MRPS34	0.206924	0.120295	0.744423	0.153846	0.170689	0.456313
MRPL24	0.207122	0.139884	0.730809	0.158394	0.157191	0.441666
PRDX5	0.207122	0.11947	0.664502	0.15145	0.33224	0.347991
USP11	0.207822	0.164025	0.399102	0.151654	0.407931	0.424403
TPRN	0.208023	0.136667	0.690023	0.203161	0.157191	0.413624
C21H15orf38	0.208169	0.554871	0.390336	0.176999	0.162386	0.334497
SPR	0.208447	0.139191	0.418	0.450121	0.210546	0.307037
FZD9	0.208526	0.117249	0.616291	0.275998	0.162092	0.411088
WEE1	0.208774	0.217975	0.451011	0.178764	0.374527	0.276256
C2CD2L	0.208902	0.109559	0.321511	0.16829	0.508241	0.530142
MFN2	0.208927	0.191938	0.241676	0.219206	0.40856	0.436704
RPS2	0.20998	0.111463	0.631626	0.247099	0.175381	0.418531
C8H9orf123	0.209994	0.2058	0.559846	0.180788	0.317826	0.246591
C8H9orf89	0.209994	0.244272	0.67988	0.150728	0.16817	0.352854
COMMD5	0.209994	0.126903	0.691589	0.166046	0.159774	0.496592
KLC2	0.209994	0.118042	0.553354	0.151654	0.281733	0.494257
OSBPL11	0.209994	0.141321	0.255032	0.687257	0.241669	0.322822
PGK1	0.209994	0.273602	0.254826	0.336109	0.409941	0.232181
RPL36	0.209994	0.116267	0.670642	0.158977	0.189894	0.487359
TAF6L	0.209994	0.119802	0.563509	0.2168	0.196425	0.455587
UBE2D4	0.209994	0.129431	0.347881	0.501529	0.319838	0.282302
LOC618733	0.210181	0.13958	0.2529	0.191777	0.908661	0.279239
ZER1	0.210181	0.117471	0.471782	0.212063	0.194949	0.556641
TBCD	0.210598	0.114213	0.526979	0.180083	0.187068	0.601362
ZNF584	0.210598	0.126903	0.59422	0.290752	0.247104	0.281185
BGLAP	0.211066	0.120295	0.390336	0.930872	0.159774	0.22991
CENPB	0.211066	0.144252	0.604111	0.151641	0.157191	0.601325
CPQ	0.211066	0.145559	0.380074	0.176622	0.815804	0.222682
KPTN	0.211066	0.114015	0.634697	0.157852	0.192822	0.52649
LYRM1	0.211066	0.11951	0.241676	0.165771	0.168314	0.999979
MED26	0.211066	0.125878	0.275147	0.720676	0.349117	0.242211
MMP11	0.211066	0.111837	0.410747	0.477837	0.165918	0.461145
MTCH1	0.211066	0.130741	0.573457	0.21269	0.22641	0.388511
LOC100848007	0.211828	0.139567	0.48533	0.508774	0.176014	0.29564
POLR2I	0.212222	0.128204	0.604111	0.199959	0.155282	0.533733
ARHGAP1	0.212391	0.145559	0.380074	0.188342	0.385735	0.442859
CD109	0.212464	0.12902	0.232502	0.173174	0.780071	0.440935
RPL18	0.212464	0.116974	0.753386	0.151448	0.159774	0.530306
ZNRF1	0.212464	0.126903	0.441034	0.448527	0.226583	0.31458
BOLA-NC1	0.212608	0.169542	0.274007	0.167568	0.794635	0.31458
COL12A1	0.212608	0.11947	0.357541	0.261949	0.386225	0.424403
EFCC1	0.212608	0.117516	0.274498	0.960812	0.164484	0.31212
FHL3	0.212608	0.130584	0.654806	0.24539	0.154397	0.424403
QDPR	0.212608	0.126513	0.67988	0.209244	0.263121	0.299951
RABAC1	0.212608	0.113157	0.791902	0.171292	0.159774	0.452633
RRAS	0.212608	0.119664	0.751104	0.168447	0.153213	0.492563
RXRB	0.212608	0.153562	0.55722	0.159837	0.175445	0.545098
SNAPC4	0.212608	0.115556	0.294505	0.194722	0.176089	0.936191
ZMAT5	0.212608	0.113772	0.6084	0.302543	0.154397	0.441666
CDIP1	0.213031	0.122086	0.573188	0.21479	0.168314	0.52835
LZTS2	0.213031	0.145559	0.398872	0.190732	0.208967	0.621203
STX5	0.213031	0.114213	0.516334	0.201447	0.284966	0.452633
TUT1	0.213031	0.116974	0.4605	0.179492	0.21385	0.620772
TXN2	0.213031	0.128174	0.781119	0.151605	0.204096	0.386969
UBE2S	0.213031	0.112384	0.821461	0.15145	0.179526	0.437317
ALKBH4	0.213489	0.12994	0.807785	0.201292	0.164269	0.347991
EMC9	0.213489	0.148639	0.807785	0.180459	0.16279	0.347544
FAU	0.213489	0.111526	0.691589	0.179642	0.1551	0.547428
INPPL1	0.213489	0.128349	0.417472	0.231478	0.30185	0.444987
OCEL1	0.213489	0.131166	0.635703	0.201039	0.181716	0.437317
PSMB4	0.213489	0.19986	0.622622	0.185806	0.154397	0.421992
PTK7	0.213489	0.148802	0.366755	0.230367	0.193342	0.604126
SLC7A4	0.213489	0.147879	0.319507	0.212162	0.546257	0.381411
STOML1	0.213489	0.130741	0.381667	0.151654	0.928685	0.237692
FBXO48	0.213753	0.161809	0.398872	0.287443	0.353488	0.310861
IER5L	0.213753	0.274146	0.404612	0.172217	0.168314	0.532737
LOC101906684	0.213851	0.254099	0.40434	0.327768	0.164252	0.37531
SEC61B	0.213851	0.257073	0.405354	0.193789	0.228316	0.398406
SLC37A1	0.213851	0.148693	0.263409	0.205371	0.154397	0.947453
TMEM219	0.214648	0.114015	0.781139	0.15568	0.157122	0.523132
BRD9	0.215141	0.117663	0.461541	0.256714	0.180168	0.559331
HPS1	0.215141	0.149934	0.40689	0.159128	0.175445	0.767167
TMEM180	0.215467	0.128496	0.569629	0.175479	0.167685	0.630216
INCENP	0.215505	0.141321	0.410747	0.275917	0.188076	0.513471
NUPR1L	0.215673	0.366827	0.626571	0.167339	0.165802	0.300919
SIVA1	0.215854	0.211996	0.603115	0.173432	0.164252	0.435188
EDF1	0.216213	0.119226	0.78594	0.151654	0.202711	0.419559
TRAM1L1	0.21625	0.350666	0.251717	0.218022	0.176841	0.559199
NDUFB5	0.217029	0.11947	0.2529	0.2168	0.648872	0.471067
2017-09-15	05:12:31.316000	0.123992	0.235369	0.283538	0.434705	0.528673
SURF1	0.21747	0.140268	0.662123	0.151654	0.175644	0.527971
MYADML2	0.217779	0.11947	0.473804	0.589812	0.167542	0.357407
DALRD3	0.218828	0.113772	0.458982	0.187013	0.197838	0.692106
GPI	0.218828	0.118042	0.457126	0.322923	0.367953	0.31711
MBOAT7	0.218828	0.158185	0.480511	0.223724	0.170599	0.532221
ROS1	0.218828	0.142506	0.246631	0.20003	0.927476	0.286826
RPS15	0.218828	0.116868	0.707372	0.153846	0.168314	0.58247
RPS21	0.218828	0.128496	0.714382	0.151654	0.196425	0.472026
KBTBD2	0.219848	0.141321	0.285169	0.15931	0.674172	0.471067
TPM1	0.219848	0.191724	0.453492	0.435001	0.197063	0.277679
F2RL2	0.219895	0.118042	0.358662	0.156864	0.440804	0.614415
PET100	0.219895	0.116983	0.65557	0.156864	0.248969	0.471067
RPL38	0.219895	0.119498	0.73429	0.159837	0.172519	0.516466
MTHFSD	0.219968	0.148802	0.577583	0.168002	0.3245	0.37531
CC2D1A	0.220062	0.124624	0.570005	0.191318	0.212474	0.513961
CDC34	0.220062	0.124943	0.588404	0.191318	0.198844	0.516466
HHATL	0.220062	0.160897	0.701301	0.159837	0.195151	0.398406
PPP1R27	0.220062	0.11951	0.516788	0.166046	0.372153	0.464554
C19H17orf70	0.220314	0.176354	0.485364	0.212644	0.157191	0.557568
PHC1	0.220314	0.11842	0.333377	0.185806	0.358214	0.657713
SNRNP200	0.220314	0.126513	0.399011	0.213583	0.351469	0.496592
UFSP1	0.220314	0.148802	0.590457	0.230325	0.186864	0.421992
CHMP1A	0.220611	0.140849	0.6084	0.212644	0.192022	0.438172
JRK	0.220611	0.192279	0.417379	0.169624	0.170689	0.673972
MCM5	0.220611	0.131166	0.525019	0.247334	0.17475	0.52835
PRDX2	0.220611	0.145559	0.709034	0.159837	0.224282	0.388511
REPIN1	0.220611	0.173211	0.38251	0.168002	0.227578	0.634625
RGS14	0.220611	0.136497	0.265739	0.865224	0.22641	0.299951
TBC1D10A	0.220611	0.175676	0.45862	0.253721	0.244855	0.371996
HSD3B7	0.221126	0.167155	0.6487	0.21269	0.175381	0.387982
GAS2L1	0.221396	0.120295	0.399591	0.247099	0.411284	0.426121
LCMT2	0.221396	0.137137	0.500262	0.332745	0.213668	0.382966
SEC13	0.221396	0.200887	0.430049	0.324534	0.229486	0.320182
SLC26A10	0.221428	0.199552	0.377997	0.181724	0.648653	0.281069
RPS16	0.221475	0.120295	0.728871	0.159824	0.168314	0.538589
TMCO3	0.221475	0.225929	0.27274	0.267887	0.164269	0.674184
LOC101902437	0.221873	0.179862	0.246631	0.156864	0.329224	0.756117
TOR2A	0.221873	0.129605	0.6084	0.192404	0.233528	0.439371
TRMT61A	0.221873	0.158881	0.692342	0.176517	0.175381	0.429596
ANKRD50	0.222106	0.140383	0.244421	0.796401	0.217614	0.374757
COL8A1	0.222106	0.11522	0.300651	0.278247	0.685591	0.352315
HMGB3	0.222106	0.1254	0.635284	0.2451	0.185865	0.429596
LOC100847171	0.222106	0.237315	0.245242	0.876176	0.168314	0.282535
MRPS25	0.222106	0.130741	0.726148	0.180788	0.185865	0.437317
MSRA	0.222106	0.145341	0.423633	0.247541	0.534509	0.286346
PPP1R14C	0.222106	0.491515	0.333377	0.274004	0.22641	0.27016
STK25	0.222106	0.199202	0.63288	0.168002	0.173189	0.442969
STOML2	0.222106	0.134759	0.572304	0.155387	0.300763	0.47829
TNNC2	0.222106	0.120663	0.660847	0.275917	0.33224	0.245654
ADPRM	0.222266	0.202155	0.2529	0.773933	0.213668	0.292526
HAX1	0.222479	0.120295	0.550489	0.247329	0.22689	0.455587
NAT8L	0.222479	0.136975	0.573188	0.265823	0.198844	0.415459
A2M	0.222534	0.155663	0.243513	0.66237	0.317826	0.33091
ACOT2	0.222534	0.125597	0.255032	0.162283	0.862254	0.444987
KERA	0.222534	0.133902	0.330837	0.423067	0.40758	0.341012
NAV1	0.222534	0.171399	0.268325	0.276545	0.159774	0.80508
NT5DC3	0.222534	0.148693	0.243513	0.825411	0.241045	0.320182
RABL6	0.222534	0.139503	0.697814	0.175479	0.166717	0.512345
RPL8	0.222534	0.120711	0.807393	0.155387	0.167542	0.506785
TOMM40L	0.222534	0.134759	0.31442	0.73133	0.18174	0.398406
TOR3A	0.222534	0.153894	0.404612	0.223919	0.401317	0.39423
VCL	0.222534	0.202155	0.360168	0.466398	0.207452	0.342496
RILP	0.222536	0.120442	0.27274	0.337547	0.265851	0.623664
CSTB-2	0.222718	0.11756	0.524108	0.279815	0.403603	0.31458
TAMM41	0.222851	0.297132	0.437185	0.166046	0.206882	0.455587
VPS51	0.222851	0.130039	0.754492	0.156864	0.165187	0.52835
C1QB	0.223045	0.179998	0.241676	0.389798	0.171316	0.665286
SNX8	0.22313	0.170375	0.602215	0.165711	0.16832	0.543688
C11H9orf116	0.223487	0.22941	0.431005	0.456695	0.170599	0.317178
SDC2	0.223749	0.148693	0.272487	0.337058	0.494027	0.376922
SHISA2	0.223749	0.120376	0.2632	0.249722	0.55567	0.500228
ADRA2B	0.223767	0.215011	0.345968	0.393093	0.195661	0.415459
AMDHD2	0.223767	0.141782	0.648787	0.243903	0.186589	0.398406
ARL4A	0.223767	0.378301	0.306441	0.179253	0.322979	0.407458
ATP13A2	0.223767	0.165297	0.410747	0.190904	0.197838	0.644607
ATPIF1	0.223767	0.138763	0.418456	0.170205	0.703985	0.339936
CCBL1	0.223767	0.160251	0.403457	0.341038	0.187068	0.485683
CEP76	0.223767	0.148209	0.386706	0.290027	0.352634	0.398406
CRTC1	0.223767	0.131669	0.410747	0.172217	0.349875	0.573392
CSRNP1	0.223767	0.18686	0.405177	0.156864	0.3857	0.471067
EFR3B	0.223767	0.147441	0.251717	0.912398	0.187693	0.343464
ENHO	0.223767	0.13999	0.451801	0.34574	0.192022	0.455587
EVI5L	0.223767	0.139567	0.720833	0.159061	0.169803	0.522267
FHL5	0.223767	0.126903	0.38634	0.593579	0.385367	0.246118
IRF1	0.223767	0.139567	0.262037	0.977855	0.168314	0.299951
KCTD11	0.223767	0.138442	0.533725	0.253169	0.345115	0.342496
KCTD2	0.223767	0.187415	0.561918	0.178673	0.227578	0.432233
LHX6	0.223767	0.119802	0.333377	0.962304	0.176089	0.287759
LOC101902881	0.223767	0.193924	0.290001	0.445383	0.19353	0.463115
MFSD3	0.223767	0.119226	0.760714	0.223476	0.201154	0.36673
MTFP1	0.223767	0.202669	0.604111	0.159061	0.397358	0.279239
NADK	0.223767	0.329254	0.366755	0.226083	0.297392	0.335144
PDXP	0.223767	0.144226	0.514351	0.21666	0.276107	0.432519
PRRG2	0.223767	0.137366	0.960816	0.171956	0.168314	0.286878
STK11IP	0.223767	0.119226	0.607862	0.188839	0.178845	0.609168
STK38L	0.223767	0.236917	0.301994	0.37903	0.354359	0.295315
TBC1D17	0.223767	0.149934	0.497603	0.159061	0.192022	0.679557
VNN1	0.223767	0.157343	0.277107	0.89383	0.16817	0.346304
WIPI2	0.223767	0.158441	0.48533	0.330452	0.183506	0.424403
MVB12A	0.223893	0.128174	0.778793	0.161588	0.210304	0.421992
ACE	0.223967	0.185995	0.398137	0.2168	0.463431	0.343464
DOHH	0.224251	0.128496	0.688502	0.180459	0.202116	0.469597
YIF1A	0.224415	0.132735	0.536344	0.170205	0.168314	0.750844
CENPO	0.224596	0.119577	0.305716	0.21269	0.952356	0.254363
BST2	0.224834	0.193725	0.306145	0.170205	0.231472	0.749812
CHMP2A	0.224899	0.151028	0.681333	0.158929	0.179526	0.516466
HSPH1	0.224899	0.154763	0.255486	0.176781	0.904946	0.346304
NUDT1	0.225243	0.133002	0.702612	0.175479	0.17475	0.516466
SGTA	0.225322	0.145559	0.523514	0.262788	0.175381	0.5187
B3GALNT2	0.225371	0.11951	0.244388	0.46137	0.807768	0.254515
CFH	0.225371	0.119802	0.377931	0.181745	0.878154	0.31458
DAPK3	0.225371	0.123322	0.493325	0.197302	0.312033	0.516466
NQO1	0.225371	0.141321	0.288919	0.495112	0.60082	0.246118
NFKBIL1	0.225419	0.119498	0.669366	0.197087	0.166272	0.587973
RAPGEF4	0.225419	0.124714	0.333377	0.288261	0.473459	0.434903
SPTBN5	0.225419	0.165511	0.298417	0.279815	0.203204	0.657713
TECPR2	0.225419	0.11951	0.328709	0.266464	0.19555	0.812975
DGKD	0.226024	0.130862	0.369023	0.257045	0.27227	0.584928
HMG20B	0.226024	0.157695	0.345959	0.166046	0.169717	0.946338
RNF14	0.226024	0.120295	0.265739	0.21934	0.821836	0.407561
MESDC1	0.226036	0.248732	0.331941	0.337058	0.169122	0.507329
CD63	0.226451	0.136799	0.69841	0.156864	0.231472	0.461926
FAM211A	0.226451	0.136497	0.366755	0.228126	0.726555	0.317776
MOSPD2	0.226451	0.130862	0.411217	0.312694	0.332676	0.415796
PML	0.226451	0.128349	0.332602	0.247299	0.3245	0.610434
PSMC3	0.226451	0.180715	0.712372	0.256496	0.168314	0.334761
CPSF1	0.226833	0.175367	0.380586	0.170579	0.240988	0.675962
ADCK2	0.227031	0.141999	0.604111	0.21269	0.226583	0.436447
APBA3	0.227031	0.1254	0.477514	0.260896	0.175381	0.640865
GSTK1	0.227031	0.181382	0.697119	0.168002	0.26901	0.32826
LIPE	0.227164	0.223024	0.662123	0.160492	0.17475	0.444987
MAPKAPK2	0.227164	0.151028	0.612171	0.173144	0.168314	0.609168
SMPD2	0.227164	0.139503	0.409398	0.177657	0.433783	0.506383
LOC100126544	0.227304	0.160897	0.710014	0.159837	0.17475	0.493728
MRPL36	0.227304	0.139503	0.707372	0.230325	0.198844	0.381411
FIS1	0.227317	0.138763	0.784275	0.212644	0.167542	0.419912
SYT12	0.227317	0.165511	0.428064	0.161588	0.164269	0.84353
NOD1	0.227772	0.210335	0.38881	0.667284	0.192986	0.27304
NOD2	0.228168	0.147441	0.262037	0.21795	0.319851	0.740704
C1H21orf91	0.228306	0.148209	0.273371	0.895051	0.249923	0.276256
CAPNS1	0.228306	0.127101	0.711324	0.167339	0.190637	0.527654
FXYD6	0.228306	0.151747	0.345968	0.209244	0.586777	0.419141
PEX6	0.228306	0.136975	0.620048	0.156864	0.174094	0.680773
TMEM86A	0.228306	0.125465	0.436873	0.224778	0.244079	0.619012
TMTC1	0.228306	0.120295	0.262037	0.522379	0.241669	0.567259
VAMP8	0.228306	0.197942	0.692854	0.166715	0.358214	0.256488
TMEM120B	0.228818	0.200733	0.404612	0.247099	0.558023	0.256488
EIF5A	0.228839	0.128204	0.442355	0.158929	0.633402	0.428841
SFRP2	0.228839	0.120295	0.341607	0.511472	0.609377	0.246372
ARHGEF18	0.228871	0.149301	0.357018	0.184586	0.197838	0.848836
BCR	0.228871	0.130741	0.389351	0.190092	0.168314	0.935596
BCS1L	0.228871	0.169462	0.607862	0.177532	0.20295	0.485356
DBI	0.228871	0.14442	0.310093	0.307928	0.67405	0.320182
FBRS	0.228871	0.128496	0.409398	0.212289	0.458839	0.468875
FBXL8	0.228871	0.124382	0.460547	0.476529	0.187068	0.443275
HGS	0.228871	0.148802	0.506487	0.22996	0.202159	0.535234
JMJD1C	0.228871	0.148802	0.28695	0.164249	0.970246	0.282302
LDHD	0.228871	0.120295	0.648034	0.209244	0.21025	0.496592
LEPREL4	0.228871	0.206393	0.665474	0.159061	0.177	0.46771
LRCH1	0.228871	0.191058	0.401866	0.323877	0.448465	0.275499
RPL29	0.228871	0.128496	0.747407	0.176517	0.17475	0.517046
TRIB3	0.228871	0.255052	0.305716	0.222299	0.667836	0.277179
VGLL2	0.228871	0.148802	0.364495	0.286536	0.180252	0.686252
MRPL54	0.228925	0.309317	0.658908	0.159128	0.203002	0.335144
SH3TC1	0.229251	0.17487	0.438631	0.197302	0.269152	0.516466
TACC3	0.229251	0.199109	0.414928	0.159061	0.222557	0.658069
NUDT14	0.229476	0.125597	0.82334	0.185806	0.183506	0.424403
BCAM	0.22971	0.128148	0.604184	0.169624	0.237585	0.556641
SDS	0.229806	0.135752	0.406506	0.936525	0.168314	0.27016
ANKRD34A	0.229854	0.153698	0.262037	0.519988	0.195625	0.582217
ATOH8	0.229854	0.17487	0.438502	0.187423	0.243802	0.572281
COPE	0.229854	0.135311	0.756104	0.163899	0.173189	0.532654
COX5A	0.229854	0.130004	0.608184	0.196228	0.261589	0.478468
DARC	0.229854	0.124943	0.631626	0.51598	0.212474	0.274333
DYNC1I1	0.229854	0.128496	0.311826	0.715272	0.328613	0.324537
EIF3K	0.229854	0.140119	0.713789	0.167658	0.184631	0.52835
ENO3	0.229854	0.282962	0.551392	0.181724	0.281733	0.329471
EPC1	0.229854	0.128496	0.310093	0.260896	0.781193	0.343464
FLNA	0.229854	0.158441	0.423633	0.164249	0.281733	0.650769
GLI4	0.229854	0.160897	0.586779	0.341038	0.179842	0.379804
GNG10	0.229854	0.123974	0.254826	0.790489	0.247104	0.426677
H1FX	0.229854	0.140268	0.612171	0.160292	0.237259	0.532654
HINT3	0.229854	0.125076	0.31442	0.342705	0.664742	0.346567
IFITM3	0.229854	0.121809	0.6322	0.246256	0.358713	0.334497
KCNK2	0.229854	0.129431	0.477514	0.268884	0.190535	0.595671
LOC100337102	0.229854	0.148533	0.417379	0.37188	0.304773	0.379372
LOC101907641	0.229854	0.140063	0.550505	0.509919	0.183012	0.347991
LOC785982	0.229854	0.164997	0.946049	0.175714	0.17475	0.278072
MRPS18B	0.229854	0.148693	0.714382	0.201326	0.184796	0.441666
NAPRT1	0.229854	0.163153	0.600071	0.216227	0.22689	0.421992
NARF	0.229854	0.230736	0.333377	0.164249	0.733206	0.335144
RAB4B	0.229854	0.146045	0.705028	0.185806	0.173505	0.513471
RPSA	0.229854	0.159181	0.752682	0.205371	0.167685	0.430379
SHB	0.229854	0.170375	0.333377	0.323932	0.202966	0.587973
TMEM238	0.229854	0.128496	0.563623	0.329993	0.272067	0.365995
UBP1	0.229854	0.174431	0.345968	0.397989	0.460329	0.289257
UROC1	0.229854	0.132264	0.695941	0.253227	0.192471	0.41534
ABHD12	0.230232	0.212183	0.510474	0.212644	0.168314	0.556613
AHSP	0.230232	0.18806	0.927401	0.166046	0.186403	0.27016
CLEC3B	0.230232	0.260146	0.675669	0.209254	0.199152	0.305229
DHPS	0.230232	0.137366	0.692105	0.172624	0.290793	0.415474
IFT20	0.230232	0.154643	0.296415	0.841709	0.186361	0.374946
ITFG3	0.230232	0.128496	0.655298	0.197302	0.210672	0.511405
LOC101905181	0.230232	0.128496	0.974543	0.175479	0.168314	0.315267
LRRC14B	0.230232	0.133134	0.405177	0.380146	0.355517	0.385886
NPRL3	0.230232	0.125131	0.558161	0.244102	0.17475	0.637368
PRELID1	0.230232	0.139739	0.537863	0.314787	0.218592	0.436704
PSMB6	0.230232	0.191815	0.73905	0.172077	0.168314	0.450337
TEP1	0.230232	0.205336	0.295884	0.210398	0.269769	0.657713
TSPO	0.230232	0.125597	0.571312	0.234305	0.179526	0.610613
TUBB	0.230232	0.151255	0.701732	0.281845	0.202138	0.324923
WDR25	0.230232	0.126118	0.470815	0.183698	0.224724	0.730286
MDFI	0.230237	0.185463	0.330449	0.539602	0.228479	0.388511
RNASE13	0.230447	0.126513	0.254789	0.168002	0.187693	0.999979
SLC2A3	0.230447	0.141321	0.255869	0.937955	0.203002	0.346577
DCP1B	0.230538	0.13958	0.553457	0.209244	0.214902	0.562548
COQ2	0.231323	0.139503	0.333377	0.589997	0.385918	0.32333
STRADA	0.231323	0.133134	0.364572	0.468936	0.186361	0.570394
ABI3BP	0.231517	0.141321	0.309917	0.424085	0.415871	0.402269
MVK	0.231517	0.194681	0.595417	0.173338	0.255886	0.431744
PSMD8	0.231719	0.166908	0.604111	0.178372	0.168314	0.618056
HSPBP1	0.231736	0.132633	0.71235	0.192941	0.175381	0.53515
MAPKAPK3	0.231736	0.199655	0.564269	0.185806	0.228479	0.461288
MRPS18A	0.23211	0.138763	0.823837	0.26929	0.168314	0.347544
NOP2	0.232521	0.131599	0.406668	0.283546	0.433783	0.421992
AKAP7	0.23302	0.17042	0.355355	0.159892	0.337475	0.695238
LRRC8A	0.23302	0.126118	0.327401	0.205371	0.879049	0.365928
VPS33B	0.23302	0.164683	0.448235	0.26929	0.195625	0.545116
CA12	0.233201	0.12656	0.821461	0.205564	0.199898	0.393974
AHCY	0.233344	0.161828	0.560605	0.222299	0.194949	0.52835
ART3	0.233344	0.139503	0.311389	0.97429	0.189988	0.289257
C3H1orf192	0.233344	0.197931	0.262037	0.65791	0.365708	0.299951
CHKB	0.233344	0.157092	0.700394	0.26929	0.17475	0.398406
FAM107B	0.233344	0.238541	0.301821	0.259848	0.472884	0.375474
FBLN2	0.233344	0.145559	0.275147	0.400691	0.708572	0.304873
G3BP2	0.233344	0.30064	0.27274	0.212162	0.425779	0.444987
HTRA1	0.233344	0.190011	0.54025	0.392644	0.194949	0.343464
LIN37	0.233344	0.128174	0.744109	0.230325	0.168314	0.489989
LOC100337507	0.233344	0.219725	0.632875	0.312694	0.17475	0.329471
LOC100848714	0.233344	0.524329	0.306441	0.302904	0.213668	0.343464
LOC789674	0.233344	0.128204	0.597233	0.255467	0.184796	0.547561
MRPL12	0.233344	0.203617	0.612513	0.185806	0.304773	0.347991
MRPL23	0.233344	0.139739	0.872611	0.197302	0.17314	0.394658
PACSIN3	0.233344	0.128496	0.65431	0.394539	0.176089	0.38529
PPT2	0.233344	0.148802	0.509306	0.23754	0.221136	0.538259
RNF181	0.233344	0.130741	0.823949	0.178764	0.189894	0.444987
RPL18A	0.233344	0.125131	0.778718	0.166715	0.182673	0.535896
SMAGP	0.233344	0.255378	0.501285	0.363973	0.175445	0.347544
TECPR1	0.233344	0.158881	0.4605	0.226083	0.177941	0.674687
TRAPPC3	0.233344	0.24013	0.62151	0.176415	0.317826	0.310861
ZC3H3	0.233344	0.128858	0.501285	0.175776	0.229207	0.72385
ZNF598	0.233344	0.152935	0.550683	0.279815	0.181716	0.512473
ALAD	0.233538	0.127575	0.429362	0.267887	0.248257	0.604676
ALDH1A2	0.233538	0.145559	0.59752	0.257045	0.248257	0.417699
SAMD10	0.233538	0.128496	0.411198	0.176415	0.333236	0.700686
CALM3	0.233626	0.126903	0.443208	0.324534	0.652279	0.270768
LHFP	0.233658	0.22941	0.347881	0.275917	0.287237	0.461145
CEP164	0.23412	0.167361	0.343524	0.515149	0.181716	0.516936
TPM2	0.23412	0.140268	0.549043	0.220665	0.176089	0.667145
ZNF546	0.23412	0.525774	0.345968	0.370574	0.186403	0.306259
ACAD10	0.234142	0.206265	0.404612	0.180956	0.168642	0.815508
BCAT2	0.234142	0.131166	0.598838	0.201039	0.172519	0.692499
LOC506598	0.2342	0.15306	0.690039	0.209244	0.199992	0.447476
COL1A2	0.234554	0.135168	0.283571	0.303108	0.564954	0.471067
2017-03-09	05:37:45.464000	0.235251	0.522125	0.234645	0.176089	0.487359
ZNF771	0.234554	0.164025	0.682399	0.164249	0.187068	0.538259
CSF1R	0.234682	0.244654	0.27274	0.384236	0.45524	0.324765
KLHL22	0.234682	0.136975	0.639762	0.170205	0.229916	0.556027
CHL1	0.235935	0.195281	0.333377	0.657045	0.240862	0.335144
MYH1	0.235935	0.152935	0.266319	0.249114	0.439413	0.613863
PCBD2	0.235935	0.133187	0.404612	0.690576	0.308235	0.299951
ENGASE	0.236234	0.20952	0.573704	0.199959	0.180168	0.521542
MYH7B	0.236234	0.188393	0.437185	0.226618	0.3042	0.472026
NME2	0.236234	0.285876	0.606233	0.182648	0.206284	0.392001
GPR153	0.236382	0.352526	0.386924	0.175776	0.187068	0.614907
GPX1	0.236613	0.151774	0.872612	0.173174	0.183732	0.39423
NDUFA6	0.236613	0.139503	0.356491	0.200416	0.946007	0.278072
HOXC5	0.237133	0.12902	0.355355	0.886049	0.292408	0.264655
IDUA	0.237133	0.133134	0.457126	0.267016	0.226583	0.604844
PLSCR3	0.237133	0.188333	0.488836	0.201352	0.175381	0.671399
PSMG4	0.237133	0.136712	0.734099	0.190092	0.175445	0.543656
AGPAT1	0.237228	0.140268	0.387968	0.362536	0.214441	0.59038
CCDC167	0.237366	0.210335	0.628977	0.215848	0.319785	0.303341
HSPB6	0.237366	0.128496	0.751699	0.173144	0.211443	0.511405
LOC785386	0.237366	0.286543	0.619238	0.290752	0.175285	0.315267
RNASEH2C	0.237366	0.137733	0.805729	0.224778	0.179526	0.421357
SLC39A13	0.237366	0.139503	0.635241	0.199237	0.212474	0.535896
MAP3K12	0.23756	0.160897	0.347881	0.167768	0.179526	0.979447
C3H1orf162	0.237697	0.140147	0.259369	0.353494	0.224724	0.799333
MEPCE	0.238022	0.130835	0.549921	0.279815	0.241045	0.49274
GSTZ1	0.238216	0.131391	0.602749	0.239642	0.171191	0.640526
LSM10	0.238216	0.149934	0.629781	0.173174	0.192503	0.619012
METTL11B	0.238216	0.137366	0.295884	0.723188	0.336676	0.365928
SEC22A	0.238216	0.141321	0.331941	0.305055	0.241045	0.702112
BANF1	0.238277	0.152222	0.689802	0.193528	0.400722	0.32286
NAA10	0.238277	0.131637	0.797972	0.170205	0.178476	0.532312
ACOT7	0.238638	0.136591	0.48533	0.226345	0.326336	0.523009
LIMD2	0.238947	0.141321	0.589564	0.266603	0.372867	0.346304
ATOX1	0.239118	0.145559	0.856033	0.234645	0.192514	0.335144
LOC101906899	0.239118	0.310978	0.31442	0.347213	0.2693	0.398406
CAPN15	0.239283	0.152345	0.357018	0.244064	0.537439	0.455587
WWTR1	0.239283	0.136497	0.437185	0.312694	0.608892	0.306968
FAM109A	0.239347	0.156804	0.477514	0.503895	0.233402	0.347991
FAM160B2	0.239583	0.131266	0.598838	0.173174	0.326213	0.52835
F3	0.239807	0.170619	0.417472	0.209244	0.398024	0.48789
CCDC94	0.240058	0.157366	0.397064	0.496585	0.228479	0.440935
LOC784451	0.240058	0.160879	0.347881	0.366277	0.67413	0.281494
LTBP4	0.240058	0.155975	0.404612	0.242769	0.551777	0.398406
MGME1	0.240058	0.421019	0.27274	0.173174	0.422185	0.461236
MPND	0.240058	0.148693	0.65431	0.172217	0.263121	0.499118
NELFE	0.240526	0.156664	0.782767	0.197302	0.17475	0.467749
HOXD8	0.241511	0.130741	0.295884	0.305218	0.541172	0.512473
MAST2	0.241511	0.131637	0.540883	0.331644	0.203047	0.516826
GIPC1	0.24173	0.140224	0.409398	0.173906	0.80051	0.385886
C2	0.241894	0.334059	0.268342	0.285518	0.422016	0.38529
DUSP23	0.242064	0.230519	0.712372	0.179178	0.177	0.441666
HOXA6	0.242064	0.434079	0.511847	0.221623	0.204163	0.346304
LOC101904840	0.242064	0.508126	0.317572	0.34985	0.187068	0.385886
NT5M	0.242064	0.154643	0.833512	0.173174	0.176089	0.467292
POLR2A-2	0.242064	0.156275	0.345959	0.178372	0.887391	0.365795
RHBDD3	0.242064	0.145559	0.804582	0.188342	0.181716	0.47551
SLX1A	0.242064	0.140063	0.566284	0.254412	0.263591	0.484043
DYRK3	0.242361	0.133149	0.404612	0.241212	0.549757	0.459214
KLHL26	0.242361	0.136667	0.696832	0.247299	0.196498	0.468875
RRP9	0.242361	0.150197	0.562986	0.269367	0.195165	0.532737
SLC25A42	0.242361	0.22483	0.380074	0.200415	0.460924	0.444987
ZNF428	0.242361	0.167155	0.449141	0.715209	0.195224	0.315267
AHR	0.242698	0.168927	0.338252	0.717896	0.336268	0.29564
CCDC130	0.242698	0.191892	0.665474	0.176517	0.177941	0.539693
COA3	0.242698	0.209089	0.600874	0.201292	0.30886	0.379404
LMF1	0.242698	0.217423	0.657645	0.170956	0.194949	0.488904
LRRC28	0.242698	0.161175	0.639743	0.212644	0.311361	0.388511
UBAC1	0.242698	0.141321	0.573188	0.219697	0.1836	0.669448
COL6A2	0.242721	0.131391	0.401866	0.397989	0.329021	0.473074
ADORA2B	0.242849	0.612455	0.268342	0.209244	0.422185	0.32333
GRM4	0.242849	0.167155	0.514729	0.254736	0.210546	0.540183
SPEG	0.242849	0.148802	0.417379	0.199631	0.317965	0.657713
ACAA1	0.243197	0.204352	0.758221	0.16829	0.176089	0.468502
EIF1	0.243197	0.145319	0.57983	0.209244	0.228316	0.579609
FAM160A2	0.243197	0.162029	0.549921	0.412933	0.175381	0.450337
SCAF1	0.243197	0.165297	0.522125	0.194722	0.238079	0.610763
SERPING1	0.243197	0.175743	0.381899	0.311817	0.419081	0.415459
TP53	0.243197	0.139503	0.327401	0.184586	0.554573	0.657713
TPM4	0.243197	0.252908	0.528141	0.197537	0.358214	0.365772
TRAM2	0.243197	0.169542	0.550683	0.182648	0.186403	0.702112
VASH1	0.243197	0.141321	0.347881	0.337058	0.423199	0.487201
WDR5	0.243197	0.148693	0.567477	0.412933	0.182558	0.444987
DNLZ	0.243249	0.140224	0.844364	0.172217	0.201325	0.450337
TOLLIP	0.243675	0.145559	0.571799	0.198669	0.182033	0.72917
FOSL2	0.243679	0.148802	0.289186	0.322038	0.849231	0.311918
LOC617875	0.243679	0.165511	0.573188	0.267887	0.358214	0.346304
TMEM145	0.243759	0.133187	0.577583	0.192404	0.181716	0.774841
HSF2BP	0.24441	0.211708	0.362178	0.476315	0.196414	0.476172
CLIC4	0.244964	0.221289	0.397351	0.258147	0.362143	0.438172
GATA2	0.244964	0.24794	0.271831	0.23754	0.719395	0.356542
PHLDB1	0.244964	0.136497	0.435758	0.379123	0.186403	0.640117
UBD	0.244964	0.448721	0.377997	0.460947	0.20224	0.289385
FOXD3	0.245882	0.154763	0.32536	0.23754	0.805293	0.375474
MAPK3	0.245882	0.154763	0.727278	0.174711	0.177118	0.584053
RTN4	0.245882	0.140147	0.299392	0.178162	0.785978	0.532737
MFAP5	0.245933	0.148693	0.27274	0.789322	0.310951	0.386445
ARID3B	0.24614	0.145116	0.528141	0.212644	0.477594	0.42164
LOC101906918	0.246236	0.588135	0.490116	0.20003	0.205965	0.323939
ADAMTS16	0.24631	0.327887	0.27274	0.784818	0.185246	0.338769
CKB	0.246345	0.35046	0.45862	0.397989	0.193232	0.320182
BCKDHA	0.246552	0.144076	0.556034	0.201292	0.192514	0.733394
TOM1	0.246679	0.135168	0.674856	0.239493	0.189988	0.539693
LOC101903819	0.246716	0.188243	0.380994	0.191107	0.694111	0.398406
MRPL16	0.246716	0.137366	0.615437	0.227282	0.175445	0.665325
LIX1L	0.246735	0.192609	0.268325	0.288132	0.878154	0.288153
RSPH9	0.247635	0.159145	0.563509	0.527355	0.254734	0.293354
DNAJC28	0.248001	0.139503	0.305716	0.288132	0.816475	0.373389
FAM21A	0.248164	0.208781	0.331853	0.354793	0.295989	0.496592
TIMM50	0.248292	0.202813	0.744109	0.185806	0.177941	0.467749
DOLK	0.248303	0.145559	0.405177	0.178372	0.178229	0.979447
LOC782367	0.248303	0.147879	0.404612	0.425339	0.410314	0.385886
C10H14orf21	0.248487	0.140063	0.569335	0.224778	0.315181	0.506785
WNK2	0.248752	0.146904	0.378468	0.205371	0.706374	0.455587
LOC100337251	0.248789	0.145559	0.269781	0.912101	0.353024	0.304873
LOC100848859	0.248789	0.154556	0.463317	0.206016	0.302077	0.626652
SHE	0.248789	0.174431	0.482919	0.422793	0.319002	0.334181
RBP1	0.248904	0.331317	0.575608	0.191777	0.300246	0.342496
FOXO6	0.248949	0.157092	0.421126	0.226227	0.748457	0.329471
ANAPC15	0.250204	0.139503	0.821461	0.23338	0.175445	0.455587
POLR3K	0.250234	0.140063	0.571346	0.219206	0.544103	0.366903
PPP1R12C	0.250234	0.194461	0.467254	0.20003	0.24858	0.613786
LOC530027	0.250265	0.139512	0.307687	0.290462	0.658244	0.46762
CDR2	0.250385	0.238428	0.572304	0.244027	0.359113	0.310861
POLA2	0.250385	0.178201	0.500262	0.298547	0.179842	0.582739
SPICE1	0.250773	0.328966	0.333377	0.558432	0.190304	0.387891
PLEKHF1	0.250915	0.151747	0.791027	0.275917	0.206284	0.347991
NEURL2	0.251095	0.167361	0.64728	0.197653	0.189988	0.580325
EEF1G	0.251268	0.135831	0.700871	0.181724	0.185865	0.663201
PPL	0.251268	0.160897	0.309015	0.324175	0.651728	0.398406
ZNF592	0.251268	0.182713	0.412402	0.228012	0.443186	0.467749
FAM155B	0.251271	0.329206	0.357205	0.209244	0.228836	0.611932
EXT2	0.251785	0.153894	0.405963	0.275998	0.446363	0.468875
PRR14	0.251785	0.148802	0.537863	0.234059	0.178399	0.735807
ABCA7	0.252222	0.140063	0.406364	0.250902	0.218747	0.807652
C5H12orf44	0.252222	0.154763	0.577583	0.326224	0.274635	0.400463
DENND3	0.252222	0.185846	0.30053	0.2168	0.312033	0.788967
LOC101902399	0.252222	0.186566	0.295484	0.27033	0.183506	0.903209
C21H15orf27	0.252273	0.152935	0.634697	0.30287	0.263591	0.387891
FAM43B	0.252273	0.140119	0.616699	0.222223	0.206284	0.615109
FMOD	0.252273	0.174477	0.296415	0.724337	0.455383	0.286125
MLF2	0.252273	0.139739	0.693624	0.197302	0.339847	0.43668
GPX3	0.252627	0.165511	0.634185	0.24539	0.192986	0.5187
LENG8	0.252627	0.139503	0.289186	0.190894	0.243588	0.998041
MOSPD3	0.252627	0.152222	0.662123	0.303243	0.210546	0.430122
PKN3	0.252627	0.241141	0.404612	0.183698	0.425779	0.496592
PRELP	0.252627	0.140063	0.28695	0.758613	0.246958	0.491325
S1PR3	0.252627	0.158489	0.429362	0.38977	0.213668	0.543688
STX7	0.252627	0.86502	0.277107	0.254455	0.185735	0.350162
LRRC15	0.25266	0.163153	0.329441	0.785525	0.280497	0.358274
PRR15L	0.25266	0.265539	0.600874	0.225416	0.381922	0.286826
DCX	0.25295	0.357611	0.274529	0.363197	0.190535	0.569397
MFAP2	0.25295	0.139739	0.470815	0.530219	0.425779	0.29564
MOGAT1	0.25295	0.142506	0.27274	0.786487	0.359935	0.390189
PPP1R1A	0.25295	0.1512	0.563111	0.197302	0.65943	0.342496
PRX	0.25295	0.228521	0.302646	0.2451	0.274635	0.696567
THYN1	0.25295	0.190788	0.643622	0.24046	0.184796	0.496592
FAM69B	0.253332	0.143191	0.473804	0.227515	0.400722	0.529904
N4BP2L1	0.253435	0.142506	0.578076	0.23754	0.486216	0.375081
LEPROT	0.253592	0.18117	0.298713	0.224778	0.942974	0.300919
ABCG1	0.253633	0.17938	0.289186	0.313948	0.22641	0.795411
C1H21orf33	0.253633	0.463261	0.473804	0.285518	0.183318	0.375474
EEF1A2	0.253633	0.138763	0.566724	0.173799	0.186403	0.868761
G6PD	0.253633	0.213073	0.434282	0.312694	0.294416	0.441666
LOC537718	0.253633	0.140063	0.525019	0.58185	0.335345	0.301067
LOC789335	0.253633	0.13591	0.38634	0.198288	0.763816	0.469597
LYNX1	0.253633	0.175873	0.567477	0.188971	0.198844	0.685381
MRI1	0.253633	0.136497	0.719289	0.34574	0.19353	0.419713
PIH1D1	0.253633	0.185828	0.748824	0.230095	0.177	0.455587
POP5	0.253633	0.18117	0.604111	0.246785	0.284394	0.420574
PRSS33	0.253633	0.153894	0.6188	0.341038	0.190304	0.47551
RALY	0.253633	0.1512	0.66804	0.222299	0.264771	0.468502
RNASE4	0.253633	0.154167	0.28198	0.404745	0.789625	0.328023
RSAD2	0.253633	0.136497	0.785203	0.218865	0.423465	0.304232
SELP	0.253633	0.230736	0.29103	0.213404	0.822576	0.360887
SPINT2	0.253633	0.148209	0.428064	0.22996	0.454025	0.52649
TLCD1	0.253633	0.160897	0.573188	0.257825	0.322979	0.429596
ZMYM3	0.253633	0.191853	0.332277	0.292258	0.295116	0.632688
ZNF513	0.253633	0.140224	0.573188	0.355686	0.213479	0.49274
ZSWIM6	0.253633	0.468133	0.297088	0.209244	0.604554	0.32286
BTBD6	0.253754	0.165297	0.667145	0.200416	0.193232	0.58164
FAM13C	0.253754	0.1512	0.299268	0.344395	0.803353	0.346567
PGM5	0.253754	0.145559	0.572304	0.473204	0.30185	0.331348
SIDT2	0.253754	0.147582	0.437185	0.244027	0.224055	0.770306
VPS4A	0.253754	0.148802	0.6084	0.20003	0.207452	0.659573
WFDC1	0.253754	0.143266	0.418456	0.898185	0.189894	0.343464
TP53I13	0.253776	0.163153	0.619721	0.226345	0.206284	0.556641
LOC100848300	0.253784	0.154763	0.791027	0.201039	0.184796	0.506383
RBCK1	0.253784	0.142359	0.664502	0.197537	0.208219	0.628536
TNFAIP8L2	0.253931	0.238428	0.658668	0.240096	0.234938	0.365928
B9D1	0.254155	0.157366	0.693526	0.34128	0.183318	0.424403
C7H5orf63	0.25453	0.180788	0.6084	0.192941	0.404943	0.407704
KCTD3	0.254645	0.139503	0.311826	0.175776	0.987099	0.344096
ACY1	0.254677	0.178407	0.758221	0.227463	0.211694	0.407561
FUOM	0.254677	0.139567	0.718128	0.260896	0.179842	0.530653
TMEM223	0.254677	0.169179	0.690023	0.197302	0.22745	0.506785
TRMU	0.254677	0.159181	0.714382	0.245777	0.225337	0.434903
ARFRP1	0.254946	0.165297	0.642325	0.244803	0.272067	0.432519
CENPV	0.255108	0.157618	0.706429	0.206023	0.189894	0.566899
EIF6	0.255167	0.185947	0.752673	0.265689	0.192022	0.391674
IL4I1	0.255167	0.145319	0.477514	0.411705	0.211383	0.542995
ADAMTSL2	0.255562	0.140063	0.399102	0.232837	0.460334	0.606389
SAMD4B	0.255562	0.160879	0.311421	0.260169	0.677864	0.472026
SYNGR1	0.255562	0.153698	0.535705	0.176517	0.33976	0.630287
THBS2-2	0.255562	0.248819	0.658668	0.245928	0.233528	0.355113
EME2	0.256053	0.140849	0.707539	0.322794	0.189444	0.461646
ASAP3	0.256162	0.237851	0.275147	0.505058	0.304545	0.461288
ERAL1	0.256162	0.152293	0.526689	0.259119	0.200544	0.675959
PRRG3	0.256162	0.186733	0.723902	0.266603	0.257994	0.341012
SDC1	0.256162	0.158441	0.324979	0.565165	0.647744	0.289257
THAP9	0.256162	0.16666	0.28695	0.428818	0.460126	0.476172
UBE2J1	0.256162	0.382337	0.345095	0.234059	0.526567	0.347544
ZNF341	0.256162	0.195281	0.525019	0.181434	0.342825	0.535941
COTL1	0.25629	0.169542	0.513299	0.181745	0.379051	0.56122
GPRC5C	0.25629	0.144252	0.553457	0.343498	0.192514	0.58247
LIPA	0.25629	0.155066	0.295884	0.746453	0.241045	0.488904
FGD1	0.256371	0.167155	0.407911	0.241664	0.373455	0.579609
MAP7D3	0.256916	0.148802	0.409398	0.305482	0.586399	0.398406
TAF10	0.257382	0.140268	0.690039	0.290462	0.21385	0.46935
MRFAP1	0.257418	0.139567	0.283418	0.335581	0.850398	0.385886
MRPL14	0.257418	0.145812	0.807393	0.24509	0.231472	0.392468
ATP5SL	0.257553	0.163235	0.628393	0.197087	0.514298	0.363247
CACNG6	0.257553	0.145559	0.759793	0.199777	0.190304	0.573613
EXOC3L1	0.257553	0.154365	0.604111	0.267887	0.415279	0.368818
GSK3A	0.257553	0.227279	0.571799	0.207996	0.208219	0.562548
LOC101903725	0.257553	0.171399	0.550683	0.533617	0.212474	0.372847
MCRS1	0.257553	0.147879	0.567477	0.185806	0.193705	0.82504
MGLL	0.257553	0.148693	0.625736	0.190836	0.293657	0.567002
NO66	0.257553	0.145559	0.360168	0.747774	0.274888	0.419559
PGBD5	0.257553	0.191277	0.418456	0.383812	0.286953	0.455601
RHPN1	0.257553	0.168875	0.561475	0.215614	0.213835	0.656967
VOPP1	0.257553	0.176198	0.294166	0.534662	0.199507	0.664033
ADO	0.258016	0.157366	0.347881	0.268127	0.650261	0.464294
CRYL1	0.258016	0.222348	0.572304	0.254736	0.199152	0.513471
LMAN2L	0.258016	0.161316	0.608673	0.349679	0.198844	0.46814
TANC1	0.258016	0.306284	0.440713	0.213404	0.200609	0.610763
COL11A1	0.258253	0.199655	0.357205	0.499213	0.241856	0.49274
DHRS11	0.258377	0.145812	0.571346	0.52949	0.231472	0.385246
PFKFB4	0.258377	0.140063	0.449476	0.53647	0.451396	0.320182
ADRA2C	0.258554	0.1714	0.60077	0.503874	0.262767	0.303609
APOE	0.258971	0.157547	0.692342	0.426243	0.187068	0.38529
GPC1	0.258971	0.157366	0.603191	0.23184	0.192986	0.657713
RABEP2	0.259083	0.190931	0.283133	0.201292	0.789065	0.491729
RPLP0	0.259083	0.148802	0.786934	0.185806	0.225445	0.503294
RGL2	0.259107	0.15982	0.641329	0.258147	0.208327	0.523224
IGFBP6	0.259296	0.15306	0.461732	0.517353	0.302252	0.39423
FAM101A	0.259511	0.191766	0.510474	0.336109	0.203002	0.524747
RPS10	0.25982	0.139739	0.799899	0.180095	0.280225	0.473074
LOC523131	0.260068	0.304818	0.442275	0.400691	0.310452	0.310861
PPP2R5D	0.260068	0.163153	0.598273	0.27033	0.220604	0.530653
SEPX1	0.260068	0.144252	0.875114	0.300534	0.195224	0.347213
GLB1	0.260373	0.145812	0.395367	0.201617	0.897726	0.385246
MAGEF1	0.260373	0.315298	0.762694	0.183034	0.225445	0.343464
PNPLA6	0.260373	0.146045	0.453921	0.26754	0.207452	0.788449
GLO1	0.260701	0.199258	0.283133	0.201039	0.543329	0.667712
TRAF4	0.262132	0.148693	0.756973	0.230944	0.214902	0.485356
NDC1	0.262486	0.345885	0.332839	0.254736	0.238079	0.615308
LOC617476	0.263118	0.191815	0.600071	0.228126	0.319851	0.444987
UNC119	0.26318	0.233707	0.595817	0.212644	0.348291	0.400949
CCL14	0.263426	0.157643	0.480511	0.209244	0.448539	0.542805
F13A1	0.263637	0.237851	0.305914	0.341038	0.423199	0.479033
LONP1	0.263637	0.240003	0.528888	0.184586	0.211056	0.667145
SLC9A3R2	0.263854	0.163153	0.570309	0.273815	0.498057	0.346304
CPE	0.264021	0.164683	0.357541	0.254736	0.61348	0.495684
LRCH4	0.264021	0.149934	0.614025	0.220563	0.241045	0.609732
SNX17	0.264021	0.190011	0.706239	0.195458	0.198295	0.546142
ZNHIT2	0.264021	0.17451	0.801074	0.182134	0.197838	0.508782
PFN1	0.264119	0.166908	0.784749	0.195458	0.186589	0.538123
PCYT2	0.264131	0.148639	0.787304	0.181724	0.192822	0.597625
RPS3	0.264131	0.145559	0.768087	0.20003	0.236816	0.516466
CTBP1	0.264172	0.178407	0.556034	0.247329	0.198844	0.650143
ADIPOQ	0.264376	0.243615	0.355355	0.594509	0.198844	0.473074
RPS20	0.264376	0.151592	0.735004	0.207996	0.190637	0.601483
DAXX	0.264499	0.165476	0.411198	0.637296	0.186589	0.512127
LUM	0.265772	0.161809	0.294166	0.505942	0.54727	0.421277
AIG1	0.265892	0.180788	0.657395	0.29249	0.192022	0.487709
LOC101902555	0.265896	0.292361	0.438631	0.672486	0.196598	0.315267
PRDM16	0.265898	0.751975	0.30053	0.185227	0.287169	0.438172
SEC16A	0.265898	0.1714	0.409271	0.239642	0.422016	0.577814
HECTD3	0.265898	0.18117	0.6084	0.336223	0.185384	0.506785
ZNF646	0.265957	0.195281	0.402022	0.312694	0.193962	0.742054
BOLA-DQA5	0.265981	0.15982	0.477514	0.486141	0.324406	0.394306
NFATC1	0.265981	0.180715	0.347881	0.363505	0.349303	0.558944
PKIB	0.265981	0.166908	0.405963	0.26705	0.344149	0.630287
ZNF217	0.266377	0.449377	0.301994	0.34985	0.372689	0.36331
AKIRIN2	0.266409	0.161809	0.375729	0.392053	0.513353	0.430122
GBP5	0.266409	0.202234	0.404612	0.279815	0.750684	0.304978
LIMA1	0.266409	0.148802	0.397064	0.717708	0.381275	0.343464
LOC101904339	0.266409	0.163153	0.880763	0.215669	0.208203	0.398406
NMT1	0.266409	0.158489	0.404612	0.544199	0.477594	0.337056
POLDIP2	0.266409	0.312708	0.728267	0.212644	0.202057	0.380515
RFNG	0.266409	0.146904	0.720801	0.26029	0.214441	0.504997
SHMT2	0.266409	0.181506	0.522557	0.234601	0.31376	0.547688
SMDT1	0.266409	0.148802	0.781725	0.188334	0.358214	0.415459
CUEDC1	0.266683	0.160897	0.637384	0.305202	0.325146	0.387891
KCTD12	0.266683	0.15978	0.378689	0.324164	0.394022	0.575233
LOC538699	0.266683	0.207752	0.501269	0.322086	0.218481	0.5301
RABGAP1L-2	0.266683	0.145559	0.404612	0.557795	0.199692	0.613863
RFTN1	0.266683	0.190135	0.399011	0.209254	0.246264	0.83907
SRPK3	0.266683	0.185828	0.709358	0.213404	0.197838	0.532725
ARFGAP1	0.266929	0.173211	0.674533	0.27281	0.195224	0.512473
CTDNEP1	0.266929	0.148802	0.553457	0.2168	0.242934	0.727203
E2F4	0.266929	0.145559	0.556034	0.223671	0.197838	0.814837
EFEMP1	0.266929	0.192279	0.348219	0.46435	0.49006	0.381411
LOC100848689	0.266929	0.148802	0.665474	0.213647	0.256952	0.565735
AKAP8	0.267238	0.151718	0.331853	0.605061	0.225337	0.632688
C16H1orf233	0.267238	0.17589	0.597117	0.258221	0.191041	0.632688
C25H7orf50	0.267238	0.148931	0.828357	0.203161	0.187449	0.538893
KIAA1671	0.267238	0.159199	0.337314	0.235067	0.419457	0.756842
MBNL3	0.267238	0.270492	0.437185	0.428223	0.273278	0.382966
PDE4C	0.267238	0.191277	0.364659	0.203161	0.697551	0.491038
UQCRC1	0.267238	0.148931	0.65557	0.241605	0.222325	0.582217
C21H14orf2	0.267404	0.148209	0.691589	0.191107	0.535209	0.386207
C27H8orf4	0.267404	0.312219	0.600874	0.383288	0.199507	0.335144
CDK17	0.267404	0.47906	0.355355	0.231658	0.466737	0.357407
CHAD	0.267404	0.208121	0.313543	0.928121	0.221911	0.343464
HAGH	0.267404	0.176032	0.701127	0.199658	0.199992	0.5904
ID3	0.267404	0.148693	0.466635	0.537925	0.308848	0.421277
PACS1	0.267404	0.146045	0.473804	0.2168	0.339847	0.704081
RCAN2	0.267404	0.211582	0.306441	0.303672	0.251794	0.777915
ZNF526	0.267404	0.148693	0.599607	0.209244	0.300598	0.619442
AGTR1	0.267443	0.157547	0.446072	0.239642	0.323174	0.683715
EIF3L	0.267443	0.406533	0.441034	0.34574	0.199992	0.421992
EXOC7	0.267443	0.165754	0.724569	0.237808	0.228836	0.480293
GSTM3	0.267443	0.264001	0.522125	0.652793	0.186403	0.320182
LOC614153	0.267443	0.167155	0.48533	0.351859	0.230187	0.569431
PPM1M	0.267443	0.216969	0.461225	0.265823	0.212533	0.652341
SLC16A5	0.267443	0.148693	0.768087	0.312969	0.204759	0.434903
TRMT61B	0.267443	0.194456	0.41845	0.747774	0.218178	0.374946
SH3BP4	0.267637	0.161809	0.328709	0.185806	0.989087	0.324096
THAP4	0.267697	0.147582	0.805729	0.213404	0.195661	0.5372
ASPN	0.268305	0.175021	0.528141	0.333059	0.476667	0.347544
PTI	0.268305	0.396361	0.481042	0.268884	0.249923	0.402269
RBM5	0.268305	0.148802	0.323239	0.343646	0.486042	0.591528
CIITA	0.268397	0.157366	0.612513	0.27033	0.608448	0.299951
YPEL3	0.268397	0.176032	0.47874	0.28306	0.228316	0.657713
INSIG1	0.268553	0.177202	0.295884	0.977855	0.24355	0.31458
MFNG	0.268553	0.507727	0.413049	0.239642	0.198844	0.499662
ZNF703	0.268553	0.158881	0.422603	0.331644	0.326336	0.579707
FLT4	0.268584	0.147879	0.30053	0.391892	0.755864	0.419713
PQBP1	0.268584	0.202496	0.656689	0.274094	0.196425	0.491087
PPP1R39	0.268897	0.266519	0.357205	0.226623	0.571103	0.461145
HPDL	0.270006	0.247675	0.368103	0.195352	0.679009	0.456463
CDK5R1	0.270024	0.277496	0.291085	0.539982	0.460126	0.346304
EFNA1	0.270024	0.193009	0.528141	0.624319	0.206284	0.376694
ISG20L2	0.270024	0.229392	0.41171	0.307889	0.249327	0.588119
TMEM237	0.270024	0.252462	0.405963	0.503863	0.236582	0.435084
LOC101902106	0.270054	0.259831	0.448235	0.197302	0.215202	0.752003
ROMO1	0.270293	0.155806	0.83589	0.185806	0.224231	0.506383
CDH4	0.270835	0.219121	0.364495	0.290428	0.412779	0.532737
DNTTIP1	0.270835	0.163477	0.69266	0.209244	0.322979	0.479462
LOC100300490	0.270835	0.147034	0.333377	0.883776	0.358214	0.347991
NRF1	0.270835	0.285322	0.295884	0.34574	0.656113	0.347991
PTPRE	0.270835	0.197093	0.639574	0.482074	0.221947	0.336451
ZBTB17	0.270835	0.153849	0.664227	0.277837	0.188391	0.603688
ABCB1	0.271	0.647777	0.556034	0.191318	0.237256	0.335872
FAT4	0.271	0.169462	0.404612	0.360318	0.524355	0.429596
NLE1	0.271	0.204845	0.608184	0.355153	0.1973	0.464905
PPP1R10	0.271	0.188841	0.402602	0.247334	0.731244	0.393281
RNF123	0.271	0.17042	0.413469	0.220324	0.231472	0.872053
SLC38A4	0.271236	0.217102	0.445591	0.209244	0.433835	0.535896
CLIP4	0.271302	0.175367	0.355997	0.2168	0.829704	0.440935
TCN2	0.271566	0.155889	0.594786	0.196839	0.314224	0.648338
ZNF827	0.271619	0.165297	0.349084	0.335672	0.63375	0.455587
HOMER3	0.271678	0.146957	0.694877	0.197302	0.228479	0.659213
PPP1R13L	0.271678	0.175233	0.442275	0.2168	0.284684	0.767167
STAP2	0.271922	0.155146	0.811848	0.323163	0.199992	0.398406
TMEM8B	0.271922	0.148693	0.604111	0.246256	0.201154	0.716879
C3	0.272039	0.624243	0.460403	0.233615	0.189894	0.424403
CCDC3	0.272039	0.4195	0.404612	0.560487	0.19555	0.352315
B3GALT4	0.272247	0.202354	0.665132	0.253169	0.209465	0.508602
DLK1	0.272247	0.167155	0.480511	0.259716	0.289065	0.652662
LOC100337244-2	0.272247	0.334059	0.458999	0.595501	0.208832	0.322278
LOC101905956	0.272247	0.184862	0.9385	0.26753	0.192022	0.305229
PRMT7	0.272247	0.170324	0.59752	0.303108	0.225708	0.540183
RSPO2	0.272247	0.148639	0.296697	0.194722	0.774978	0.672893
TFEB	0.272247	0.170375	0.723478	0.258147	0.195661	0.523009
ACTG2	0.272336	0.238428	0.456248	0.239642	0.367953	0.511464
DNM2	0.272336	0.148693	0.689802	0.199777	0.213668	0.692106
LYRM4	0.272336	0.148802	0.675936	0.226618	0.198844	0.675208
FAM65B	0.272393	0.235538	0.380498	0.247099	0.710293	0.385246
CFB	0.272554	0.223024	0.302646	0.209244	0.888162	0.415474
ADIPOR2	0.272778	0.148802	0.404612	0.499937	0.676358	0.315267
CDK9	0.272918	0.188243	0.507083	0.341038	0.199507	0.624232
P2RX6	0.272918	0.148596	0.480511	0.20343	0.282959	0.835814
BET1L	0.272981	0.766313	0.404612	0.212644	0.194949	0.431744
ELOF1	0.272981	0.294318	0.74789	0.234331	0.259305	0.323463
MAX	0.272981	0.158441	0.406244	0.355787	0.80719	0.305229
MOCS1	0.272981	0.163454	0.590147	0.259848	0.280497	0.556027
NDOR1	0.273403	0.148802	0.637513	0.195356	0.220752	0.756842
BRPF1	0.273531	0.157092	0.328933	0.56394	0.290235	0.610434
FXYD5	0.273531	0.183929	0.56563	0.236937	0.280744	0.5904
GTF3C5	0.273531	0.178566	0.60077	0.210398	0.233642	0.67059
MTMR7	0.273531	0.157547	0.572304	0.466065	0.271656	0.424403
NOC2L	0.273531	0.173376	0.497603	0.267887	0.231472	0.698452
PPAN	0.273531	0.173607	0.801754	0.245724	0.225337	0.432233
CNP	0.273716	0.293086	0.573188	0.199237	0.243287	0.534154
PARP8	0.273908	0.154556	0.298713	0.31566	0.443701	0.731671
CNOT3	0.274096	0.197853	0.390336	0.226618	0.233655	0.873438
ITGA6	0.274096	0.274921	0.583903	0.362226	0.287803	0.33091
CBX7	0.274333	0.359111	0.357541	0.47536	0.204332	0.487094
FAM127C	0.274763	0.169462	0.650635	0.220563	0.334502	0.496592
BCL7A	0.274787	0.221525	0.321511	0.2612	0.865407	0.357411
PPP2R4	0.274787	0.159605	0.77621	0.210044	0.315232	0.444987
C7H19orf24	0.274903	0.148639	0.73976	0.343498	0.192471	0.488155
U2AF2	0.275049	0.188243	0.586779	0.21666	0.309838	0.56114
NDUFA8	0.275369	0.17589	0.643798	0.262885	0.281733	0.483072
HIST1H1E	0.275443	0.170375	0.354042	0.825418	0.199507	0.497731
UBL7	0.275469	0.152222	0.759003	0.193789	0.192022	0.681072
FIBIN	0.275485	0.158465	0.401866	0.290954	0.66749	0.455587
LOC101904071	0.27598	0.148802	0.330015	0.197302	0.221136	0.999979
LOC100847769	0.276126	0.160897	0.71284	0.195356	0.302211	0.534506
RAPGEF5	0.276126	0.183829	0.347881	0.631041	0.481156	0.358274
CBX4	0.276146	0.152094	0.410747	0.253721	0.934094	0.315309
DHX16	0.276146	0.175931	0.38634	0.397231	0.271656	0.653245
LRRC32	0.276146	0.165297	0.385978	0.306299	0.349303	0.685426
NFATC4	0.276146	0.358337	0.418456	0.227266	0.359113	0.480186
[truncated: 11,516 more rows]
