# Supplementary material for: RNA-Seq Meta-analysis identifies genes in skeletal muscle associated with gain and intake across a multi-season study of crossbred beef steers
Source: BMC Genomics. 2018 Jun 4;19:430. doi: 10.1186/s12864-018-4769-8 (PMC5987596; doi:10.1186/s12864-018-4769-8)
Supplement: Supplementary file 7 — Jackknife sensitivity analysis results for the DEGs associated with the gain by intake interaction. Jackknife 1 P-value gives the adjusted P-value for the meta-analysis with Cohort 1 removed, Jackknife 2 P-value gives the adjusted P-value for the meta-analysis with Cohort 2 removed, and so on. Yellow cells indicate jackknife analyses where the P-value was insignificant, i.e. the gene failed to pass the jackknife analysis. (XLSX 1030 kb) [file 12864_2018_4769_MOESM7_ESM.xlsx]

## Sheet: A
Additional File 7. Jackknife sensitivity analysis results for the DEGs associated with the gain by intake interaction.
Gene1	Original P-value	Jackknife 1 P-value2	Jackknife 2 P-value	Jackknife 3 P-value	Jackknife 4 P-value	Jackknife 5 P-value
LOC101904174	0.000380896	6.09207e-05	8.23074e-05	0.000252908	0.902456	8.56633e-05	1
ALB	0.000417782	0.00129196	0.000135357	0.492857	0.00168659	9.10188e-05	1
PDXK	0.000649931	0.000269764	0.000172597	0.152049	0.242554	0.00143476	2
SLC16A7	0.00305609	0.00129196	0.00207466	0.328618	0.00168659	0.168	2
MOB3B	0.00359404	0.00129196	0.00534381	0.0349044	0.522338	0.00209566	1
GADD45B	0.0334104	0.0141204	0.0191498	0.469312	0.288733	0.00979524	2
MANEAL	0.0334104	0.0935622	0.00897676	0.0775078	0.107506	0.434326	4
EGR3	0.0372882	0.0111121	0.00997212	0.599938	0.121348	0.052914	2
ST3GAL3	0.0372882	0.0111121	0.0430888	0.545314	0.0395799	0.150294	2
PTX3	0.038316	0.0220697	0.0176835	0.328618	0.477327	0.052914	3
FAM132B	0.0396461	0.0111306	0.0439843	0.402971	0.376112	0.0385228	2
PKNOX2	0.06696	0.0428118	0.0430888	0.588319	0.107506	0.0662936
TMEM98	0.0760533	0.0275504	0.0961656	0.501088	0.0661372	0.190623
METRNL	0.0766557	0.058913	0.0245914	0.463417	0.242554	0.163702
HYI	0.0766557	0.0275504	0.0961656	0.359904	0.288733	0.190623
MFSD4	0.0835573	0.0275504	0.286316	0.206552	0.366261	0.168
TMCO4	0.0846676	0.290815	0.0641647	0.328618	0.107506	0.163702
ZC3H12A	0.0958601	0.0338405	0.108163	0.116443	0.584571	0.168
MLLT11	0.0961393	0.228458	0.0430888	0.534576	0.121348	0.0662936
TNFSF10	0.0961393	0.0580941	0.0550871	0.351758	0.514901	0.0704608
DTX2	0.0961393	0.0428118	0.127942	0.116443	0.503876	0.190623
OXT	0.0961393	0.0338405	0.226409	0.328618	0.0940404	0.61982
PXMP2	0.101704	0.0580941	0.116971	0.688687	0.112654	0.150294
METTL7B	0.101704	0.0388176	0.155725	0.648372	0.113275	0.150294
HES6	0.101704	0.0428118	0.108163	0.374353	0.488401	0.150294
C8H9orf41	0.101704	0.108834	0.0961656	0.36069	0.413722	0.152991
TICAM1	0.101704	0.048076	0.108163	0.495881	0.240174	0.190623
ZNF414	0.101704	0.29125	0.171254	0.116443	0.113275	0.394867
NPPC	0.102216	0.0428118	0.063924	0.328618	0.800368	0.0704608
GABPB2	0.112643	0.055841	0.206538	0.599938	0.107506	0.163702
CEBPD	0.11412	0.055841	0.102204	0.496809	0.366261	0.163702
TNK2	0.145142	0.055841	0.18349	0.534576	0.32594	0.160582
LOC101906112	0.145142	0.0901667	0.0778462	0.328618	0.606834	0.219839
CHN1	0.146911	0.116678	0.0961656	0.469312	0.431493	0.150294
GLRX5	0.147586	0.055841	0.108163	0.328618	0.548179	0.302662
TMEM8A	0.147586	0.104825	0.108163	0.359904	0.112654	0.75916
PLAGL1	0.15181	0.0911743	0.0961656	0.501088	0.473875	0.150294
GAS2	0.171666	0.162715	0.207898	0.491191	0.121348	0.298135
PPARD	0.172159	0.0935622	0.108163	0.463417	0.525477	0.15371
PNMAL1	0.172159	0.154119	0.738495	0.276819	0.199313	0.163702
SLCO4A1	0.182913	0.162715	0.11251	0.359904	0.503876	0.163702
FADD	0.187317	0.274579	0.313179	0.328618	0.242554	0.266238
ZNF579	0.196993	0.153052	0.392627	0.328618	0.231074	0.58725
VAC14	0.201664	0.153052	0.275084	0.328618	0.368377	0.529245
NPR3	0.201748	0.129485	0.448165	0.496809	0.242554	0.15371
REEP1	0.201748	0.204255	0.108163	0.469312	0.451524	0.163702
SHBG	0.201748	0.116757	0.294406	0.513026	0.231074	0.317717
PTDSS2	0.201748	0.108834	0.294406	0.463417	0.366261	0.317717
KLF15	0.201748	0.0935622	0.215368	0.496809	0.271564	0.400936
CNTFR	0.204314	0.123232	0.238851	0.64328	0.231074	0.178528
FAIM2	0.209425	0.108834	0.127942	0.710187	0.368377	0.163702
SMARCB1	0.209425	0.167629	0.426218	0.328618	0.288733	0.434326
ZNF775	0.209425	0.177521	0.311639	0.35295	0.231074	0.58725
LCAT	0.210957	0.0935622	0.152381	0.328618	0.894912	0.15371
SIK1	0.210957	0.0935622	0.108163	0.359904	0.849663	0.163702
TRIM25	0.216298	0.687948	0.11251	0.402749	0.199946	0.168602
FAM124B	0.216298	0.264767	0.18349	0.435858	0.410836	0.190623
TNNI1	0.216298	0.136088	0.492818	0.338251	0.340271	0.367516
LOC101903873	0.218241	0.0963031	0.127942	0.892015	0.329002	0.163702
LOC785567	0.221958	0.29125	0.11251	0.469312	0.386722	0.163702
OSGIN1	0.221958	0.153052	0.297781	0.328618	0.46111	0.439505
INHBA	0.226823	0.127595	0.386064	0.760336	0.231074	0.163385
TIPARP	0.226823	0.129485	0.127942	0.634144	0.473875	0.163702
SEC14L1	0.226823	0.11949	0.143143	0.469312	0.600354	0.171104
LOC101905266	0.226823	0.274579	0.207898	0.435858	0.413722	0.204689
ABL1	0.226823	0.129485	0.18349	0.328618	0.70508	0.274981
LOC515697	0.226823	0.155482	0.205316	0.328618	0.731424	0.28567
MPZL3	0.226823	0.11949	0.152407	0.469312	0.514901	0.329459
C16H1orf170	0.226823	0.247893	0.33735	0.338251	0.423605	0.337852
BCL3	0.226823	0.167629	0.226409	0.36069	0.436187	0.434326
STRA13	0.226823	0.129485	0.275084	0.338251	0.482007	0.434326
LRP3	0.226823	0.162715	0.386064	0.359904	0.32594	0.528837
ZFPM1	0.226823	0.204255	0.386064	0.328618	0.231074	0.634858
GSTM2	0.22891	0.108834	0.44081	0.495386	0.242554	0.4121
LOC100848655	0.22891	0.108834	0.127942	0.328618	0.40301	0.886367
IFT140	0.232418	0.162715	0.286316	0.496809	0.261094	0.439505
LDLRAD4	0.235703	0.195909	0.351723	0.446112	0.48132	0.163702
IL17RA	0.235703	0.155482	0.208449	0.886172	0.242554	0.187538
FAM207A	0.235703	0.29125	0.39443	0.402749	0.329002	0.289796
CTDP1	0.235703	0.20742	0.293063	0.463417	0.336784	0.434326
CACNB3	0.235703	0.12153	0.311639	0.435858	0.425178	0.519535
PWWP2B	0.235703	0.123232	0.555382	0.328618	0.366261	0.58725
CDK8	0.239731	0.129485	0.18349	0.338251	0.881666	0.190623
DCXR-2	0.243674	0.269651	0.546188	0.328618	0.431493	0.163702
ARRDC4	0.243674	0.195909	0.150797	0.328618	0.878551	0.168
SPAG8	0.243674	0.173479	0.434344	0.516399	0.240174	0.317717
PHLDB2	0.243996	0.167629	0.176914	0.463417	0.586344	0.250034
CNPPD1	0.247282	0.167629	0.339391	0.501088	0.366261	0.36508
ZBTB45	0.250098	0.438826	0.404324	0.328618	0.242554	0.401069
LRRK1	0.253013	0.28264	0.208449	0.402749	0.540916	0.168
OAT	0.253013	0.195909	0.212219	0.374353	0.621799	0.266238
LRRC39	0.253013	0.129485	0.163372	0.915606	0.288733	0.294159
MT2A	0.253013	0.134879	0.226409	0.708009	0.288733	0.38671
ESPN	0.255738	0.192258	0.206538	0.483828	0.366261	0.56315
NDUFA3	0.255814	0.162715	0.430672	0.328618	0.522338	0.4121
PSMB8	0.256168	0.162715	0.311639	0.36069	0.696	0.190623
LOC101903988	0.256168	0.396905	0.147905	0.328618	0.303075	0.653396
ULBP11	0.258182	0.523795	0.349217	0.338251	0.303075	0.302662
ATP6V1C2	0.258383	0.129485	0.208449	0.402971	0.775665	0.266238
THEM6	0.266669	0.268641	0.488202	0.343716	0.368377	0.417958
HPCAL1	0.266669	0.129485	0.386064	0.641622	0.242554	0.434326
SH3BP2	0.266669	0.137171	0.340199	0.469312	0.423605	0.434326
CDKN1A	0.266669	0.167629	0.226409	0.402971	0.510388	0.452736
LLGL2	0.266669	0.138872	0.311639	0.501088	0.242554	0.653396
TYRP1	0.267612	0.255489	0.386064	0.521525	0.368377	0.178528
CHMP4C	0.267612	0.134879	0.196838	0.469312	0.423605	0.657221
LOC516526	0.268223	0.136088	0.207898	0.359904	0.889431	0.251899
BOK	0.268886	0.276241	0.436602	0.328618	0.373173	0.452736
COASY	0.268886	0.134879	0.434344	0.462076	0.331678	0.621384
GNG5	0.269029	0.29125	0.340199	0.374353	0.413722	0.394867
TRIM32	0.269029	0.328204	0.39443	0.328618	0.293504	0.58725
HCN2	0.269029	0.29404	0.426218	0.328618	0.242554	0.634858
LOC101904486	0.272809	0.160305	0.212219	0.512867	0.492487	0.33631
MED12	0.272809	0.223723	0.212219	0.374353	0.547766	0.437912
DLGAP4	0.27911	0.162715	0.210462	0.359904	0.632961	0.502589
PAK6	0.283224	0.162715	0.714818	0.469312	0.288733	0.302662
NADSYN1	0.283224	0.167629	0.340199	0.374353	0.609536	0.36508
JAG2	0.283224	0.204255	0.39443	0.328618	0.480191	0.58725
PIEZO1	0.284752	0.255489	0.340199	0.359904	0.634441	0.289796
MGST3	0.284752	0.155482	0.484545	0.374353	0.567384	0.322074
IFIH1	0.284752	0.162715	0.585901	0.358448	0.483332	0.36508
ETNK2	0.284752	0.23227	0.47577	0.501088	0.288733	0.406395
LOC101904315	0.284752	0.341673	0.271561	0.358448	0.473875	0.434326
MED16	0.284752	0.192258	0.286316	0.51045	0.366261	0.536581
LOC101907815	0.284752	0.167629	0.545982	0.435858	0.336784	0.585743
LMF2	0.284752	0.162715	0.434344	0.338251	0.480542	0.58725
B3GALNT2	0.291367	0.162715	0.196838	0.530558	0.699838	0.214539
MED26	0.291367	0.189157	0.212219	0.67651	0.477327	0.289796
TBCEL	0.291367	0.177726	0.207898	0.830476	0.368377	0.317717
C17H12orf34-2	0.291367	0.167629	0.355757	0.582604	0.462557	0.317717
FRAS1-2	0.291367	0.384741	0.355757	0.341202	0.485477	0.317717
LOC101908080	0.291367	0.185975	0.302375	0.462076	0.676832	0.317717
UQCRQ	0.291367	0.155482	0.339391	0.374353	0.761349	0.317717
FLT3LG	0.291367	0.372078	0.556844	0.328618	0.382212	0.329459
LPAR6	0.291367	0.175904	0.256196	0.83972	0.336784	0.36508
TNFSF18	0.291367	0.167629	0.390166	0.652493	0.368377	0.36508
MAP2K3	0.291367	0.155482	0.351723	0.54187	0.451524	0.38671
KCNC4	0.291367	0.29404	0.339391	0.435858	0.48132	0.38671
C11H9orf116	0.291367	0.29757	0.39443	0.495386	0.340271	0.400936
LRRC14	0.291367	0.160305	0.443188	0.55029	0.368377	0.417958
LRRC8A	0.291367	0.156689	0.256279	0.402971	0.729208	0.417958
LOC101906910	0.291367	0.263305	0.207898	0.621863	0.368377	0.422276
SLC3A2	0.291367	0.245392	0.386064	0.469312	0.434561	0.432004
PPP1R3E	0.291367	0.287565	0.386064	0.338251	0.483314	0.434326
PAGR1	0.291367	0.167629	0.386064	0.550758	0.369017	0.453156
HMGA1	0.291367	0.253839	0.425779	0.469312	0.366261	0.519535
LOC101904864	0.291367	0.312005	0.418033	0.402971	0.329002	0.537975
HMOX2	0.291367	0.175904	0.422749	0.469312	0.366261	0.58725
C15H11orf49	0.291367	0.162715	0.386064	0.469312	0.413722	0.58725
TFPI	0.291367	0.162715	0.208449	0.453856	0.543531	0.616878
NR2F1	0.291367	0.253839	0.340199	0.469312	0.288733	0.617762
BOP1	0.291367	0.167629	0.460502	0.463417	0.288733	0.72584
LOC613464	0.291367	0.162715	0.355757	0.358448	0.291014	0.90734
C25H7orf43	0.291503	0.181155	0.436602	0.64328	0.368377	0.317717
RET	0.294787	0.185156	0.294406	0.57085	0.510388	0.256829
MYOZ2	0.294787	0.204255	0.207898	0.679564	0.386722	0.434326
TMEM160	0.298794	0.192258	0.577904	0.469312	0.368377	0.439377
LOC528802	0.298794	0.162715	0.294244	0.402971	0.691813	0.477001
APRT	0.3029	0.167629	0.575665	0.359904	0.480191	0.519898
LOC101904117	0.3029	0.211354	0.408507	0.520131	0.366261	0.528348
MAP2K2	0.3029	0.211354	0.434344	0.469312	0.336784	0.61982
CNPY3	0.304242	0.217216	0.434344	0.492857	0.413722	0.433863
TRAPPC3	0.308223	0.29125	0.533293	0.371681	0.473875	0.36508
NDUFS8	0.308223	0.162715	0.448165	0.402971	0.508549	0.572192
FOSL2	0.308494	0.177147	0.226366	0.469312	0.70508	0.36508
GPD1	0.308494	0.185975	0.484991	0.550758	0.366261	0.417958
COX5B	0.308494	0.170525	0.434344	0.402971	0.569879	0.452467
LOC100847951	0.308494	0.263751	0.215368	0.390046	0.404952	0.810966
RGCC	0.310192	0.185772	0.254884	0.492857	0.700956	0.313994
ROS1	0.310192	0.195909	0.24901	0.453856	0.816627	0.322074
LOC539805	0.310192	0.185156	0.44081	0.761513	0.316227	0.367516
ISOC2	0.310192	0.29404	0.796735	0.341202	0.329002	0.367516
C7H5orf63	0.310192	0.262273	0.516725	0.359904	0.48132	0.442422
SSH3	0.310192	0.32059	0.386064	0.496809	0.329002	0.452736
SDK2	0.310192	0.368807	0.339391	0.469312	0.368377	0.477001
TMEM127	0.310192	0.195909	0.275084	0.464633	0.529328	0.585743
MYCT1	0.312256	0.167629	0.386064	0.830341	0.373173	0.302662
BCL2L1	0.312256	0.195909	0.339391	0.553756	0.508995	0.33631
PVALB	0.312256	0.274579	0.687185	0.435858	0.368377	0.36508
MDFIC	0.312256	0.167629	0.393664	0.501088	0.501594	0.417958
RALGDS	0.312256	0.195909	0.393664	0.374353	0.712272	0.417958
NDUFA13	0.312256	0.167629	0.492818	0.453856	0.524032	0.434326
ENTPD6	0.312256	0.167629	0.418031	0.435858	0.620123	0.435291
LOC101903383	0.312256	0.167629	0.523943	0.496809	0.413722	0.502308
LOC101906052	0.312256	0.19149	0.226366	0.359904	0.829541	0.528837
TAZ	0.312256	0.29125	0.47577	0.358448	0.474137	0.576547
EEFSEC	0.312256	0.245392	0.555443	0.402749	0.413722	0.58725
TRMT2A	0.312256	0.328204	0.489811	0.359904	0.336784	0.616214
UXT	0.312256	0.264767	0.497429	0.359904	0.413722	0.621384
TESK1	0.312256	0.195909	0.408507	0.469312	0.39829	0.652362
CLASRP	0.312256	0.282175	0.355757	0.359904	0.413722	0.726615
C3H1orf162	0.312256	0.195909	0.212219	0.496809	0.366261	0.802996
ABTB2	0.313665	0.382413	0.340199	0.469312	0.426475	0.367516
NME4	0.315084	0.217624	0.48005	0.359904	0.368377	0.782836
ID2	0.323918	0.179514	0.313179	0.954587	0.366261	0.294159
MYH11	0.323918	0.408013	0.501549	0.463417	0.368377	0.317717
LTF	0.323918	0.177726	0.226366	0.992187	0.340271	0.337852
DBI	0.323918	0.251307	0.237337	0.492857	0.666007	0.36508
CDC42EP2	0.323918	0.195909	0.475231	0.7313	0.366261	0.367516
C19H17orf103	0.323918	0.192258	0.426218	0.629256	0.386722	0.442155
PRKCZ	0.323918	0.274579	0.444847	0.469312	0.368377	0.585743
LOC511937	0.323918	0.269435	0.489811	0.469312	0.366261	0.58725
IGF1R	0.323918	0.335864	0.267805	0.469312	0.413722	0.58725
SBF1	0.323918	0.233228	0.448165	0.402971	0.476674	0.616214
PLEKHM1	0.323918	0.23227	0.339391	0.501088	0.413722	0.61982
ZBTB42	0.323918	0.255489	0.322141	0.501088	0.368377	0.690627
ABCG1	0.323918	0.269435	0.275084	0.453856	0.413722	0.779219
MGC138914	0.32602	0.81804	0.275084	0.466404	0.340271	0.317717
SCARF1	0.32602	0.195909	0.311639	0.626375	0.523129	0.33631
SNRNP200	0.32602	0.228458	0.426218	0.464768	0.503876	0.519898
GAK	0.327744	0.330891	0.455934	0.374353	0.48132	0.434326
FRRS1	0.330993	0.373164	0.303152	0.462076	0.434561	0.578137
FAM81A	0.331479	0.253839	0.569257	0.359904	0.628685	0.36508
RASSF7	0.331479	0.312005	0.569257	0.374353	0.483314	0.367516
USP2	0.331479	0.192258	0.426218	0.463417	0.669506	0.399627
TEAD3	0.331479	0.274579	0.386064	0.614422	0.410836	0.406395
OTOG	0.331479	0.337301	0.644652	0.435858	0.366261	0.434326
CTU2	0.331479	0.444473	0.390166	0.469312	0.368377	0.439377
UROD	0.331479	0.312005	0.484325	0.463417	0.451524	0.452736
LRP5	0.331479	0.385724	0.339391	0.359904	0.482007	0.576547
IL17RC	0.331479	0.260682	0.386064	0.374353	0.600354	0.586072
KLF16	0.331479	0.269435	0.416992	0.469312	0.45503	0.58725
POLD4	0.331479	0.23227	0.673011	0.402971	0.366261	0.608951
LOC101904143	0.331479	0.28264	0.417744	0.462076	0.413722	0.61949
ZNF18	0.331479	0.195909	0.507661	0.463417	0.425178	0.61982
SRM	0.331479	0.181155	0.497429	0.463417	0.413722	0.702157
LSMEM2	0.334855	0.311766	0.497261	0.402971	0.473875	0.502589
POLR2A-2	0.336249	0.23227	0.386064	0.402971	0.759832	0.434326
MYO18B	0.336249	0.217624	0.448165	0.463417	0.539958	0.516543
NQO2	0.336249	0.195909	0.508291	0.548848	0.366261	0.58725
SHB	0.336249	0.274579	0.379118	0.469312	0.413722	0.621384
NBL1	0.337283	0.384301	0.574809	0.463417	0.366261	0.434326
NDUFB9	0.337283	0.228458	0.470672	0.463417	0.520313	0.573053
GRASP	0.337283	0.245106	0.556844	0.382705	0.488401	0.578137
PTOV1	0.337283	0.274579	0.556844	0.463417	0.368377	0.58725
STK36	0.337283	0.274579	0.355757	0.557855	0.368377	0.58725
URB2	0.337283	0.192258	0.351723	0.501088	0.486716	0.594635
CCSAP	0.337283	0.536666	0.254884	0.463417	0.366261	0.616878
GXYLT2	0.337283	0.335063	0.278462	0.501088	0.368377	0.616878
RASA4	0.337283	0.264767	0.436602	0.374353	0.413722	0.784473
EIF4EBP1	0.340621	0.264767	0.495748	0.463417	0.370101	0.692266
CERS1	0.34127	0.294864	0.599775	0.42451	0.368377	0.58725
UCP2	0.342034	0.193296	0.545488	0.49052	0.523129	0.38671
C5H12orf5	0.342034	0.223723	0.339391	0.359904	0.830152	0.537975
TTR	0.343046	0.384229	0.355757	0.469312	0.473875	0.477336
IFITM5	0.343046	0.228458	0.4751	0.463417	0.526658	0.586072
PXDC1	0.343046	0.247893	0.386064	0.446112	0.561778	0.598918
ZDHHC14-2	0.343046	0.326626	0.386064	0.48893	0.368377	0.61982
LOC101907823	0.343046	0.29125	0.395654	0.501088	0.366261	0.629035
LOC101907604	0.343046	0.23227	0.314029	0.560656	0.368377	0.717222
TMEM97	0.344165	0.590422	0.313179	0.501088	0.368377	0.367516
CIDEA	0.344165	0.264767	0.422656	0.603491	0.480191	0.367516
SMOX	0.344165	0.202361	0.448165	0.704542	0.434561	0.399627
PAFAH1B3	0.344165	0.262285	0.495748	0.661055	0.368377	0.412272
AGTRAP	0.344165	0.211354	0.559984	0.509284	0.413722	0.528837
TRIM27	0.344165	0.254537	0.456615	0.495386	0.436187	0.58725
CDIP1	0.344165	0.253839	0.556844	0.469312	0.373173	0.61982
ZNF580	0.344165	0.264767	0.599139	0.374353	0.434561	0.61982
KCNG2	0.344165	0.297202	0.492818	0.374353	0.366261	0.769721
ARSA	0.344165	0.204255	0.434344	0.469312	0.368377	0.82115
RHOG	0.346413	0.20742	0.484545	0.512867	0.373173	0.648678
FAM160A1	0.3492	0.269435	0.294244	0.496809	0.693746	0.367516
NME3	0.3492	0.478089	0.56537	0.374353	0.366261	0.528837
LOC506454	0.3492	0.247893	0.484545	0.536717	0.416962	0.573053
KIF22	0.3492	0.246851	0.594733	0.501088	0.366261	0.58725
HPDL	0.3492	0.29404	0.386064	0.402971	0.567384	0.58725
CHI3L1	0.3492	0.322329	0.39443	0.402971	0.373186	0.77621
LRFN3	0.3492	0.251307	0.539161	0.374353	0.368377	0.835244
LOXL4	0.350602	0.228458	0.434344	0.621486	0.494104	0.36508
LOC101907509	0.352188	0.500247	0.355757	0.402971	0.368377	0.652362
ABCB1	0.355544	0.54793	0.555382	0.374353	0.413722	0.394867
PSMB9	0.355971	0.263751	0.426218	0.435858	0.84228	0.337852
ADK	0.355971	0.335696	0.286316	0.469312	0.640061	0.400936
SDC4	0.355971	0.20742	0.426218	0.542821	0.578732	0.4121
LOC100300490	0.355971	0.20742	0.332776	0.802577	0.473875	0.439505
DNAJC28	0.355971	0.23227	0.36605	0.469312	0.705967	0.439742
HRAS	0.355971	0.251307	0.556844	0.509558	0.426475	0.516543
LRRC14B	0.355971	0.255489	0.497429	0.495386	0.480191	0.519535
LOC508916	0.355971	0.567284	0.367387	0.469312	0.368377	0.529245
NOP2	0.355971	0.228458	0.417744	0.483828	0.567384	0.56315
CUEDC2	0.355971	0.23227	0.62268	0.469312	0.413722	0.58725
TSSC1	0.355971	0.312005	0.555382	0.463417	0.373173	0.606422
MAP1LC3A	0.355971	0.220863	0.559194	0.501088	0.386722	0.607906
MRPS2	0.355971	0.274579	0.530896	0.469312	0.413722	0.616878
TBC1D10B	0.355971	0.269435	0.458568	0.501088	0.37661	0.61982
ASPSCR1	0.355971	0.268641	0.651895	0.413254	0.368377	0.701936
MXD3	0.355971	0.208558	0.555443	0.402971	0.456107	0.75916
ZNF628	0.355971	0.274579	0.543516	0.402971	0.366261	0.795036
SPR	0.356925	0.276241	0.489811	0.627193	0.368377	0.474984
SERPINB1	0.356925	0.217216	0.448165	0.464768	0.575386	0.58725
SYCP3	0.358573	0.237914	0.355757	0.553617	0.570137	0.434326
GRM4	0.358573	0.217216	0.581879	0.469312	0.39829	0.653396
CD1D	0.361392	0.268641	0.39443	0.911275	0.366261	0.38671
P4HTM	0.361852	0.224652	0.589295	0.469312	0.373173	0.72584
LOC101903875	0.362465	0.312005	0.497261	0.435858	0.624273	0.378425
ADIPOR2	0.362465	0.228458	0.367387	0.572899	0.640686	0.38671
SAMD12	0.362465	0.461572	0.425779	0.435858	0.520629	0.409567
UHRF1	0.362465	0.546943	0.355757	0.469312	0.480157	0.434326
CAPN15	0.362465	0.274579	0.426218	0.469312	0.624273	0.434326
FAM212A	0.362465	0.274579	0.555382	0.435858	0.548179	0.477001
ZNF608	0.362465	0.263751	0.319013	0.826701	0.423605	0.502308
HOXD8	0.362465	0.209825	0.386064	0.501088	0.586344	0.576547
WTIP	0.362465	0.620109	0.313179	0.463417	0.384646	0.58725
COG1	0.362465	0.326146	0.492818	0.407568	0.46519	0.61982
TAF6	0.362465	0.264767	0.434344	0.435858	0.503876	0.715946
LOC101902106	0.362465	0.335063	0.484991	0.413254	0.366261	0.76896
LOC101905994	0.362465	0.269435	0.386064	0.463417	0.368377	0.871509
LOC101904053	0.364331	0.359944	0.489811	0.533366	0.386722	0.434326
DCAF15	0.364331	0.274579	0.555382	0.463417	0.522338	0.516543
RELA	0.364331	0.269435	0.492818	0.469312	0.480191	0.594635
FAM59B	0.364331	0.264767	0.452917	0.54187	0.423605	0.607906
LOC615727	0.364331	0.287565	0.415274	0.463417	0.510388	0.616878
ACTA1	0.364331	0.281775	0.555382	0.495386	0.368377	0.61771
EXOSC4	0.364331	0.253839	0.63052	0.402971	0.413722	0.735056
SERTAD1	0.365039	0.312005	0.575665	0.446112	0.480191	0.522698
SCN3B	0.365442	0.269435	0.36605	0.588319	0.483332	0.529245
STRN4	0.367081	0.274579	0.489811	0.469312	0.368377	0.745846
ZNF428	0.369513	0.287565	0.484545	0.64328	0.413722	0.434326
RANGRF	0.371438	0.264051	0.548113	0.581312	0.48132	0.367516
DCBLD1	0.371438	0.262285	0.386064	0.556678	0.547766	0.447295
TMEM259	0.37305	0.29125	0.489811	0.435858	0.494104	0.617762
CPT1A	0.377051	0.23227	0.355757	0.83071	0.508549	0.36508
ZFP1	0.377051	0.242847	0.386064	0.479035	0.567384	0.616878
PIP4K2A	0.377276	0.549241	0.426074	0.469312	0.458057	0.4121
DEDD2	0.377276	0.223723	0.555443	0.402971	0.647455	0.586072
CKM	0.377276	0.274579	0.50606	0.496809	0.434561	0.606422
LOC101906696	0.377276	0.262285	0.426218	0.413415	0.373794	0.92898
ARC	0.378062	0.272082	0.484545	0.799294	0.413722	0.367516
TMCO6	0.378062	0.28264	0.426074	0.548129	0.413722	0.61982
EDC4	0.378062	0.274579	0.487685	0.463417	0.494104	0.61982
ISG20L2	0.378062	0.323999	0.386064	0.495386	0.413722	0.701936
ARRDC1	0.378062	0.273523	0.530896	0.469312	0.368377	0.752695
NSMAF	0.378062	0.282175	0.322141	0.463417	0.487121	0.780794
DMWD	0.378062	0.274579	0.417744	0.402971	0.483332	0.793488
LOC533921	0.378062	0.228458	0.390166	0.492857	0.368377	0.893239
NCLN	0.380428	0.241861	0.569402	0.463417	0.480191	0.701936
FAM57B	0.380522	0.268641	0.585901	0.721319	0.368377	0.417958
MEOX2	0.380522	0.274579	0.417744	0.582604	0.540916	0.417958
NEFH	0.380522	0.269651	0.555382	0.574213	0.456107	0.439505
CST6	0.380522	0.23227	0.645097	0.463417	0.586344	0.453156
PLK3	0.380522	0.265748	0.480866	0.402971	0.772765	0.502589
STX5	0.380522	0.255489	0.497429	0.469312	0.51181	0.58725
LOC531692	0.380522	0.273751	0.622544	0.469312	0.413722	0.621384
WHSC2	0.380522	0.27063	0.581838	0.446112	0.480191	0.653396
SYNPO	0.380522	0.310074	0.431685	0.446112	0.480191	0.72584
COQ2	0.380703	0.272082	0.4576	0.701771	0.480191	0.378705
EFR3B	0.380703	0.282439	0.319013	0.914327	0.434561	0.38671
NDUFA6	0.380703	0.255489	0.390166	0.463417	0.914466	0.38671
LOC788175	0.380703	0.285721	0.694908	0.469312	0.434561	0.452736
IYD	0.380703	0.23227	0.340199	0.469312	0.849031	0.502308
BTD	0.380703	0.251307	0.426218	0.649074	0.48132	0.528837
GRINA	0.380703	0.255489	0.569402	0.542821	0.434561	0.576547
SEC16A	0.380703	0.285721	0.484545	0.463417	0.540916	0.58725
SAMD4B	0.380703	0.23227	0.386064	0.469312	0.703034	0.58725
CREB3L1	0.380703	0.271105	0.37823	0.407016	0.807536	0.58725
FBXL14	0.380703	0.29125	0.367387	0.534576	0.413722	0.72584
CREM	0.385073	0.268641	0.386064	0.548129	0.676034	0.401069
TRAM1L1	0.386278	0.506526	0.340199	0.463417	0.373794	0.728918
DDT	0.389915	0.232996	0.672283	0.463417	0.434561	0.701704
IER3	0.390391	0.274579	0.396307	0.817544	0.477327	0.417663
LHX6	0.390391	0.255489	0.355757	0.939284	0.413722	0.434326
SPP2	0.390391	0.53996	0.555382	0.463417	0.382212	0.518181
2017-03-09	0.390391	0.370484	0.491844	0.483828	0.413722	0.58725
LOC101903832	0.390391	0.276241	0.48005	0.501088	0.494104	0.58725
LOC100847122	0.390391	0.309095	0.485998	0.495987	0.471278	0.607906
HGS	0.390391	0.29125	0.497429	0.469312	0.473875	0.624127
MRPL40	0.390391	0.255489	0.599775	0.463417	0.473875	0.702545
SPNS1	0.390391	0.309095	0.448165	0.463417	0.480191	0.725509
KIAA0284	0.390391	0.274579	0.489811	0.463417	0.473875	0.755362
TEX22	0.390391	0.269651	0.386064	0.463417	0.471278	0.870576
LOC101903041	0.390391	0.255489	0.386064	0.435858	0.413722	0.967682
DOK7	0.390964	0.388375	0.569257	0.446112	0.434561	0.58725
KIAA1644	0.390979	0.264767	0.714818	0.642634	0.379458	0.399627
PMP22	0.390979	0.269651	0.386064	0.819021	0.494104	0.400936
LOC537017	0.390979	0.269435	0.730841	0.483828	0.480191	0.417958
MAP3K2	0.390979	0.274579	0.349217	0.463417	0.933197	0.432004
LGALS1	0.390979	0.337176	0.590592	0.46311	0.532985	0.439505
SLC26A10	0.390979	0.326717	0.426218	0.469312	0.624273	0.480522
ZNF281	0.390979	0.264767	0.51495	0.469312	0.667948	0.502308
CA14	0.390979	0.492129	0.645386	0.463417	0.373173	0.502589
NDUFA5	0.390979	0.272082	0.355757	0.546453	0.652004	0.519898
FBRS	0.390979	0.269435	0.529159	0.469312	0.624273	0.520989
GGA3	0.390979	0.263305	0.484991	0.469312	0.706997	0.536581
TMEM214	0.390979	0.254537	0.471436	0.656157	0.48132	0.563721
NAT14	0.390979	0.29404	0.594733	0.501088	0.423605	0.58725
TRAPPC9	0.390979	0.249888	0.645815	0.469312	0.48132	0.58725
RPS26	0.390979	0.269435	0.555443	0.446112	0.642131	0.58725
LOC100297152	0.390979	0.268641	0.355757	0.501088	0.646715	0.58725
DOT1L	0.390979	0.269435	0.426074	0.469312	0.669874	0.58725
ACCS	0.390979	0.29722	0.555443	0.446112	0.494104	0.619125
SYMPK	0.390979	0.309095	0.628158	0.463417	0.434561	0.621384
NUBP2	0.390979	0.274893	0.645386	0.464768	0.456107	0.634858
ERCC1	0.390979	0.251307	0.673011	0.463417	0.477327	0.638903
ZNF703	0.390979	0.274579	0.434344	0.51045	0.480191	0.639854
BCAS1	0.390979	0.285721	0.614235	0.469312	0.451524	0.648678
GHDC	0.390979	0.249888	0.556844	0.548129	0.413722	0.653396
SPSB3	0.390979	0.29404	0.589702	0.469312	0.423605	0.688894
STARD10	0.390979	0.286985	0.584077	0.469312	0.413722	0.701936
ZNF3	0.390979	0.255489	0.386064	0.648372	0.434561	0.701936
CSRNP1	0.390979	0.269651	0.533293	0.435858	0.520718	0.713364
XAB2	0.390979	0.274579	0.590592	0.469312	0.413722	0.726194
LSM2	0.390979	0.312005	0.533293	0.446112	0.434561	0.743133
TSEN54	0.390979	0.26536	0.533293	0.483828	0.425178	0.758625
SLC27A4	0.390979	0.274579	0.489811	0.469312	0.413722	0.784318
GPR153	0.390979	0.363823	0.484991	0.446112	0.370101	0.79067
SLC9A3R1	0.390979	0.274579	0.436602	0.469312	0.373173	0.890066
CDC42EP3	0.391521	0.274579	0.386064	0.664233	0.508549	0.528348
SPATA20	0.39166	0.885091	0.48005	0.435858	0.383817	0.417958
PTGER4	0.39166	0.318621	0.489801	0.738981	0.413722	0.434326
LOC784451	0.39166	0.299482	0.351723	0.51045	0.721802	0.434326
POLR2A	0.39166	0.255489	0.434344	0.46311	0.86541	0.528837
LOC617875	0.39166	0.264767	0.545488	0.495386	0.548179	0.576547
NDUFB5	0.39166	0.269651	0.358979	0.489593	0.716963	0.58725
NDUFB7	0.39166	0.255489	0.600471	0.463417	0.526666	0.616878
MECR	0.39166	0.282175	0.684138	0.469312	0.379458	0.653396
NCKIPSD	0.39166	0.255489	0.523683	0.446112	0.600761	0.661284
ADAM15	0.39166	0.264767	0.515854	0.446112	0.523129	0.749145
LOC101906844	0.391676	0.568096	0.470432	0.469312	0.413722	0.58725
C7H19orf60	0.393563	0.26536	0.566156	0.541164	0.426475	0.626555
RTN4RL1	0.395295	0.264767	0.355757	0.903193	0.497012	0.400936
LOC100848484	0.395295	0.411051	0.471436	0.469312	0.535314	0.434326
INTS9	0.395295	0.255489	0.492818	0.913075	0.386432	0.439377
MAGEF1	0.395295	0.341914	0.762919	0.436552	0.46519	0.458378
RGAG4	0.395295	0.29125	0.426218	0.496809	0.598085	0.576547
BAHD1	0.395295	0.312005	0.426218	0.647189	0.413722	0.610972
BRPF1	0.395295	0.274579	0.386064	0.619764	0.48132	0.61982
C10H14orf21	0.395295	0.272082	0.555443	0.469312	0.486716	0.621384
CSNK2B	0.395295	0.269451	0.581838	0.469312	0.480191	0.659702
TRIM28	0.395295	0.319036	0.553725	0.463417	0.480157	0.689161
H1FX	0.395295	0.289225	0.581879	0.435858	0.480191	0.726194
KCNK2	0.395295	0.269435	0.645815	0.469312	0.413722	0.729239
TMEM86A	0.395295	0.255489	0.555382	0.487791	0.386722	0.81294
FANCC-2	0.397377	0.35023	0.523943	0.590306	0.480191	0.401069
SAMD9	0.397377	0.267794	0.733329	0.469312	0.544435	0.434326
NT5C3	0.397377	0.269435	0.434344	0.588319	0.628488	0.439505
AHR	0.397377	0.312005	0.426218	0.581539	0.533363	0.439742
STBD1	0.397377	0.26536	0.36605	0.912015	0.477327	0.459987
KLHL36	0.397377	0.344505	0.430672	0.54187	0.513602	0.507244
VASH1	0.397377	0.269651	0.489811	0.55029	0.567384	0.516238
STX7	0.397377	0.780028	0.351723	0.478142	0.413722	0.519898
IPP	0.397377	0.29423	0.367387	0.547682	0.640686	0.528837
ZNF217	0.397377	0.446146	0.353689	0.542821	0.483332	0.529245
MLF1	0.397377	0.29125	0.417744	0.61245	0.516267	0.529245
NO66	0.397377	0.264767	0.475231	0.695938	0.480191	0.576547
C19H17orf85	0.397377	0.48166	0.507474	0.495386	0.410074	0.58725
WDR34	0.397377	0.274579	0.644652	0.54187	0.425178	0.58725
LOC520016-3	0.397377	0.634477	0.448165	0.453856	0.455607	0.58725
NUDT16L1	0.397377	0.29125	0.733329	0.463417	0.458057	0.58725
TMEM237	0.397377	0.263751	0.516725	0.641015	0.477327	0.58725
NELFB	0.397377	0.287565	0.614235	0.469312	0.492487	0.58725
FLNC	0.397377	0.274579	0.514224	0.469312	0.64104	0.58725
WNK2	0.397377	0.28264	0.464238	0.463417	0.709358	0.58725
WIPI2	0.397377	0.312005	0.48005	0.579124	0.45503	0.590004
TPRG1L	0.397377	0.299482	0.603856	0.501088	0.434561	0.600768
COX6A2	0.397377	0.274579	0.627708	0.469312	0.483332	0.616214
LOC100336747	0.397377	0.312005	0.484991	0.469312	0.52099	0.617762
AGPAT2	0.397377	0.269435	0.603856	0.574528	0.413722	0.61982
CHMP1A	0.397377	0.287565	0.569257	0.495386	0.477327	0.621384
PHLPP1	0.397377	0.312005	0.355757	0.469312	0.640686	0.621384
EIF3F	0.397377	0.286985	0.569402	0.469312	0.477327	0.688894
AGAP3	0.397377	0.309095	0.578287	0.495386	0.39829	0.701936
GPRC5C	0.397377	0.269435	0.555443	0.545481	0.386722	0.729662
GTF2IRD1	0.397377	0.335696	0.478014	0.463417	0.480191	0.749145
GEMIN8	0.397377	0.264767	0.569257	0.521552	0.386722	0.759579
SLC2A4RG	0.397377	0.26536	0.594733	0.469312	0.413722	0.782821
TST	0.397377	0.264767	0.556844	0.469312	0.422504	0.819813
RFX1	0.397377	0.264767	0.444847	0.435858	0.522338	0.857574
LOC101904626	0.397377	0.264051	0.523943	0.435858	0.480191	0.866127
RPGRIP1	0.398954	0.328204	0.426218	0.557316	0.567384	0.434326
NTN4	0.398954	0.264767	0.636077	0.463417	0.736908	0.439505
MEN1	0.398954	0.322137	0.571337	0.501088	0.483101	0.572192
PIGQ	0.398954	0.408734	0.556844	0.495386	0.410836	0.58725
ARID5A	0.398954	0.29125	0.462842	0.453028	0.739176	0.58725
C11H9orf172	0.398954	0.335336	0.600471	0.469312	0.473875	0.61982
PHOSPHO1	0.398954	0.274579	0.489811	0.50684	0.477327	0.72584
NR1H3	0.400168	0.274579	0.627969	0.469312	0.48132	0.701704
S100A1	0.400399	0.283589	0.555443	0.501088	0.541728	0.540196
RNF217	0.400399	0.264767	0.515854	0.469312	0.7008	0.561043
FBXL15	0.400486	0.319742	0.645386	0.463417	0.480191	0.61982
DYNC1I1	0.401657	0.274579	0.4576	0.649216	0.483332	0.58725
SUGP1	0.401657	0.32059	0.594733	0.463417	0.475663	0.702545
CPM	0.40379	0.334534	0.601037	0.501088	0.482604	0.517982
THPO	0.40379	0.382413	0.448165	0.501088	0.486716	0.580132
MAFF	0.403957	0.269435	0.484991	0.509284	0.494104	0.702545
DAXX	0.404563	0.297202	0.426218	0.745095	0.413722	0.617762
LOC101906684	0.405204	0.390949	0.492845	0.598059	0.39829	0.572192
INCENP	0.405982	0.312005	0.516725	0.542821	0.480191	0.58725
CAV3	0.405982	0.29125	0.651895	0.496809	0.423605	0.61982
SPAG6	0.406323	0.718855	0.386064	0.549799	0.40301	0.467111
CRYBB1	0.406323	0.276241	0.484991	0.548129	0.615448	0.491175
FLNB	0.406323	0.294864	0.48005	0.469312	0.773173	0.491175
MTHFD1L	0.406323	0.274579	0.810404	0.469312	0.473875	0.568421
TGFBRAP1	0.406323	0.326717	0.489811	0.525852	0.483332	0.58725
GATA2	0.406323	0.343136	0.386064	0.495386	0.604783	0.58725
C7H19orf25	0.406323	0.273657	0.508291	0.54187	0.523129	0.592537
KRTCAP2	0.406323	0.348048	0.594733	0.469312	0.473875	0.616878
TFPT	0.406323	0.323205	0.662057	0.483828	0.413722	0.61982
GFPT2	0.406323	0.26536	0.386064	0.561802	0.58131	0.621384
MRPL41	0.406323	0.415566	0.632055	0.463417	0.403135	0.653396
ZER1	0.406323	0.274579	0.555382	0.501088	0.483332	0.653396
SLC25A39	0.406323	0.269435	0.585901	0.495386	0.48132	0.692868
LTBR	0.406323	0.372078	0.474168	0.477343	0.413722	0.764508
DYNLRB2	0.409972	0.340502	0.430672	0.469312	0.761544	0.480522
USP36	0.409972	0.268838	0.463218	0.542821	0.658616	0.553398
LOC615514	0.409972	0.372078	0.484545	0.469312	0.52099	0.58725
MAN2C1	0.409972	0.287565	0.628419	0.464768	0.483332	0.701936
C23H6orf226	0.410311	0.390063	0.569257	0.469312	0.456107	0.61982
LOC100848343	0.412396	0.269435	0.650471	0.479035	0.473875	0.702545
LIMS2	0.412796	0.294864	0.601037	0.510473	0.474548	0.607906
AP2A2	0.412796	0.274579	0.556844	0.446112	0.52099	0.770443
HSPB2	0.413467	0.27063	0.61751	0.605329	0.424926	0.607906
POLR1A	0.413831	0.274579	0.426218	0.512867	0.789797	0.477001
ZFP36	0.413837	0.274579	0.533293	0.469312	0.733285	0.554161
SCAMP4	0.413837	0.413221	0.546188	0.463417	0.480191	0.61982
PCDHGB6	0.413837	0.29722	0.390166	0.469312	0.480191	0.879907
HDAC3	0.414253	0.372078	0.556844	0.469312	0.48132	0.613741
MNT	0.415027	0.300861	0.452033	0.68267	0.483332	0.537975
AGXT2L1	0.415027	0.29125	0.448165	0.641015	0.511243	0.572192
C7H5orf54	0.415027	0.269435	0.390166	0.495881	0.798157	0.58725
CNN1	0.415027	0.274579	0.386064	0.469312	0.865004	0.58725
RADIL	0.415027	0.311766	0.555382	0.51045	0.413722	0.72584
LOC787548	0.415027	0.326717	0.651895	0.453856	0.46519	0.72584
PARP3	0.416028	0.30441	0.417744	0.778973	0.540916	0.439505
LOC101903290	0.416028	0.326626	0.434344	0.799678	0.483332	0.447295
GLYAT	0.416028	0.326717	0.556844	0.626287	0.482007	0.471265
GRAMD1B	0.416028	0.328204	0.426218	0.637208	0.547766	0.482223
HOGA1	0.416028	0.411355	0.430937	0.534847	0.548179	0.502589
PACSIN2	0.416028	0.29125	0.546572	0.492857	0.678427	0.502589
RBM43	0.416028	0.312005	0.386064	0.495057	0.845015	0.502589
LOC101905694	0.416028	0.28264	0.533293	0.512867	0.64104	0.516238
CNTF	0.416028	0.274579	0.489811	0.820667	0.474137	0.529245
ITGA8	0.416028	0.368794	0.533293	0.479035	0.544435	0.529245
MIEN1	0.416028	0.354813	0.714604	0.463417	0.488401	0.537975
LOC101904549	0.416028	0.335063	0.644652	0.492676	0.503876	0.554161
VPS37B	0.416028	0.269435	0.611213	0.463417	0.761349	0.574793
LOC101907641	0.416028	0.274579	0.599139	0.716806	0.436187	0.578137
LMBR1L	0.416028	0.274579	0.622544	0.496809	0.571593	0.586072
PSMC3	0.416028	0.359944	0.581879	0.540724	0.423605	0.58725
PTI	0.416028	0.492129	0.530896	0.50684	0.431493	0.58725
BRD3	0.416028	0.387341	0.497261	0.550758	0.46519	0.58725
LOC618409	0.416028	0.294864	0.530896	0.67634	0.473875	0.58725
TUFT1	0.416028	0.269651	0.426218	0.542821	0.658616	0.58725
LOC513111	0.416028	0.351168	0.581879	0.492857	0.480191	0.594635
TRIM38	0.416028	0.29404	0.434344	0.591529	0.54245	0.594635
COX4I1	0.416028	0.272522	0.644652	0.469312	0.58131	0.594635
SCN1B	0.416028	0.328204	0.722461	0.469312	0.473875	0.599547
ZNF672	0.416028	0.272522	0.523943	0.588319	0.496723	0.616878
LOC786095	0.416028	0.481501	0.555382	0.463417	0.473875	0.61982
MIF4GD	0.416028	0.276241	0.489877	0.495386	0.600761	0.61982
AP2S1	0.416028	0.269435	0.678987	0.520329	0.451524	0.621384
C13H20orf27	0.416028	0.274893	0.569257	0.621863	0.413722	0.645331
LOC617476	0.416028	0.285843	0.703016	0.469312	0.480191	0.647306
SNTA1	0.416028	0.29133	0.585901	0.51045	0.478603	0.653396
FAM155B	0.416028	0.491979	0.497261	0.469312	0.413722	0.684402
LOC511229	0.416028	0.341673	0.474168	0.469312	0.569879	0.690627
RRP9	0.416028	0.29757	0.59034	0.501088	0.473875	0.699522
CD163	0.416028	0.335341	0.425779	0.658397	0.413722	0.702545
HIGD2A	0.416028	0.275565	0.599139	0.463417	0.547687	0.702545
TSSK2	0.416028	0.269435	0.632055	0.464768	0.548179	0.702545
CTSF	0.416028	0.283589	0.555443	0.463417	0.567384	0.702545
WDR24	0.416028	0.274579	0.594733	0.550758	0.415144	0.718322
PHC1	0.416028	0.274579	0.434344	0.483828	0.586344	0.727055
SLC35E4	0.416028	0.274893	0.555382	0.542821	0.434561	0.734708
YPEL3	0.416028	0.318621	0.495748	0.50684	0.473875	0.739576
RPL38	0.416028	0.274579	0.678708	0.469312	0.46519	0.749145
RNPEPL1	0.416028	0.29125	0.644652	0.492857	0.413722	0.754101
NDUFAF3	0.416028	0.269435	0.636077	0.453856	0.503876	0.75916
REPIN1	0.416028	0.337301	0.544924	0.463417	0.480191	0.763567
SERGEF	0.416028	0.274579	0.666369	0.469312	0.413722	0.784473
TBL3	0.416028	0.269435	0.686937	0.463417	0.423605	0.810219
ACAD10	0.416028	0.335696	0.440434	0.469312	0.413722	0.877144
LOC101904071	0.416081	0.269435	0.434344	0.463417	0.477327	0.975844
RFX2	0.416879	0.368807	0.594733	0.469312	0.576464	0.529245
BTG2	0.416879	0.296763	0.480571	0.765294	0.480191	0.537975
LOC100141258	0.417005	0.382413	0.575665	0.469312	0.600597	0.442422
BEX2-2	0.418682	0.274893	0.455934	0.832428	0.493981	0.509921
C21H15orf38	0.418682	0.775026	0.532669	0.469312	0.423605	0.528348
NDUFB3	0.418682	0.274579	0.392627	0.469312	0.895749	0.585743
ALG12	0.418682	0.620256	0.594733	0.463417	0.434561	0.58725
NAA20	0.418682	0.30441	0.396307	0.501088	0.74782	0.58725
LAMTOR4	0.418682	0.29757	0.668377	0.492857	0.480191	0.61982
DHX37	0.418682	0.330118	0.569257	0.542821	0.434561	0.652362
RAMP3	0.418682	0.664789	0.489811	0.463417	0.413722	0.690627
THAP7	0.418682	0.365748	0.669156	0.463417	0.434561	0.72584
PNPLA2	0.418682	0.29125	0.615267	0.469312	0.480191	0.743133
TSC22D4	0.418682	0.286985	0.585901	0.463417	0.540658	0.745723
SHARPIN	0.418682	0.28264	0.644652	0.509284	0.413722	0.746793
MED27	0.418682	0.319362	0.555382	0.463417	0.480191	0.822297
SLX4	0.420125	0.296307	0.51495	0.501088	0.628685	0.58725
C25H16orf13	0.420814	0.269651	0.676169	0.464768	0.532985	0.689563
HOXC5	0.424777	0.28264	0.426218	0.879211	0.547766	0.439505
LOC788334	0.424777	0.382413	0.676169	0.463417	0.608541	0.452736
GJA1	0.424777	0.29404	0.555382	0.889719	0.458057	0.453156
C2H2orf88	0.424777	0.812024	0.533293	0.469312	0.413722	0.458378
FGFR3	0.424777	0.304253	0.436602	0.549799	0.785634	0.479212
ZNF444	0.424777	0.382413	0.614235	0.501949	0.503876	0.480522
CDPF1	0.424777	0.299092	0.555382	0.654517	0.548179	0.491175
GDF11	0.424777	0.328204	0.555382	0.64328	0.503876	0.502308
ADAL	0.424777	0.29125	0.426218	0.912491	0.503876	0.502308
GPR19	0.424777	0.29125	0.697016	0.582604	0.503876	0.502589
SH2D7	0.424777	0.322137	0.425779	0.765294	0.586344	0.502589
LOC101902953	0.424777	0.309095	0.454553	0.598059	0.715736	0.502589
ANKRD13A	0.424777	0.275298	0.426074	0.634291	0.750278	0.502589
MAVS	0.424777	0.285721	0.484545	0.549799	0.714076	0.516238
LOC101902970	0.424777	0.29125	0.417744	0.905941	0.50877	0.519535
SORBS2	0.424777	0.379435	0.39443	0.654517	0.548179	0.519898
LOC101903819	0.424777	0.322137	0.569257	0.469312	0.806162	0.519898
SLC2A8	0.424777	0.370062	0.645386	0.463417	0.617304	0.520989
SLC25A19	0.424777	0.29125	0.555382	0.559651	0.618265	0.529245
ZSWIM7	0.424777	0.309095	0.614235	0.699046	0.480191	0.536326
SYT11	0.424777	0.274579	0.614235	0.615191	0.548179	0.536326
NUDT8	0.424777	0.274579	0.666369	0.501088	0.624273	0.536326
NDUFAB1	0.424777	0.28264	0.573852	0.469312	0.736743	0.540196
KLHDC8B	0.424777	0.274579	0.632055	0.595883	0.522338	0.548327
CPXM2	0.424777	0.371858	0.514224	0.469312	0.704928	0.56315
HSP90AA1	0.424777	0.287565	0.448165	0.786078	0.547766	0.573053
KDM8	0.424777	0.28264	0.822521	0.495386	0.48394	0.576547
DYNLRB1	0.424777	0.286985	0.648082	0.542821	0.525309	0.580771
OSBPL11	0.424777	0.337335	0.431685	0.599938	0.542758	0.585743
PAX8	0.424777	0.299233	0.857763	0.483828	0.413722	0.58725
RILPL1	0.424777	0.354813	0.569933	0.686338	0.430393	0.58725
LOC785386	0.424777	0.380258	0.644675	0.54924	0.436187	0.58725
LOC100847495	0.424777	0.84855	0.426218	0.469312	0.451524	0.58725
HIST1H1E	0.424777	0.297202	0.454553	0.899302	0.472926	0.58725
FTL	0.424777	0.287389	0.709144	0.540724	0.477327	0.58725
LOC100851276	0.424777	0.507346	0.556844	0.483828	0.48132	0.58725
SLC25A33	0.424777	0.274579	0.629663	0.641622	0.483332	0.58725
PGP	0.424777	0.328204	0.556844	0.543909	0.488401	0.58725
CDC14B	0.424777	0.372078	0.489811	0.546453	0.494215	0.58725
BACH1	0.424777	0.273657	0.390166	0.864854	0.503876	0.58725
LOC101905626	0.424777	0.319036	0.417744	0.715657	0.541042	0.58725
SHROOM3	0.424777	0.433711	0.518277	0.469312	0.547687	0.58725
FAT4	0.424777	0.323105	0.495748	0.593169	0.547766	0.58725
PTER	0.424777	0.320204	0.40937	0.648372	0.548179	0.58725
CAPZA2	0.424777	0.328195	0.426218	0.612485	0.569491	0.58725
SLC2A12	0.424777	0.490495	0.434344	0.469312	0.584165	0.58725
ATP5O	0.424777	0.351168	0.495748	0.501088	0.586344	0.58725
SOX18	0.424777	0.312005	0.539161	0.491191	0.621351	0.58725
IGJ	0.424777	0.326626	0.426218	0.495386	0.822835	0.58725
TNFAIP3	0.424777	0.335063	0.426074	0.469312	0.829915	0.58725
LOC101906678	0.424777	0.309095	0.418031	0.464768	0.87178	0.58725
SIGIRR	0.424777	0.29352	0.890001	0.463417	0.425178	0.590004
MYADML2	0.424777	0.287565	0.585901	0.760336	0.436187	0.590004
KCNJ2	0.424777	0.286985	0.417407	0.83071	0.48132	0.594635
C2CD2L	0.424777	0.278381	0.492818	0.489593	0.773344	0.594635
TUBB	0.424777	0.326626	0.670775	0.501088	0.480191	0.598225
PPP1R10	0.424777	0.274579	0.559074	0.463417	0.809485	0.607175
MYH7	0.424777	0.324165	0.710176	0.469312	0.540916	0.610972
LRRC15	0.424777	0.322137	0.417744	0.851074	0.451898	0.611267
AXIN2	0.424777	0.328204	0.489811	0.725425	0.473875	0.616214
MBD1	0.424777	0.38886	0.489811	0.469312	0.608319	0.616214
LOC522540	0.424777	0.328204	0.455934	0.495386	0.70508	0.616878
LENG1	0.424777	0.358948	0.555382	0.469312	0.540916	0.617762
TUBB4B	0.424777	0.30441	0.754713	0.483828	0.473875	0.61982
TPI1	0.424777	0.334105	0.666369	0.469312	0.492487	0.61982
GRN	0.424777	0.292784	0.539161	0.469312	0.669874	0.61982
KLC4	0.424777	0.349399	0.492818	0.463417	0.642819	0.636284
MRI1	0.424777	0.274579	0.654869	0.55029	0.473875	0.643872
OSGEP	0.424777	0.312005	0.601037	0.469312	0.58131	0.645331
MBOAT7	0.424777	0.366586	0.636077	0.495386	0.473875	0.648678
PSMB4	0.424777	0.379435	0.628158	0.495386	0.413722	0.652362
CAPN7	0.424777	0.299092	0.484991	0.716806	0.480191	0.652362
RASD1	0.424777	0.299092	0.722461	0.469312	0.511109	0.652362
RECQL5	0.424777	0.335063	0.546188	0.492857	0.561778	0.652362
MCHR1	0.424777	0.274579	0.575665	0.599938	0.480191	0.653396
PRKCSH	0.424777	0.390949	0.492818	0.501088	0.48132	0.653396
COX5A	0.424777	0.29404	0.590592	0.492857	0.533548	0.656015
RILP	0.424777	0.29125	0.484991	0.542821	0.561778	0.657221
PSMB1	0.424777	0.368807	0.624669	0.469312	0.473875	0.689161
RERGL	0.424777	0.282439	0.386064	0.767718	0.480191	0.692868
METTL13	0.424777	0.274579	0.493151	0.697739	0.480191	0.696729
TLN2	0.424777	0.38711	0.464238	0.507317	0.503876	0.698502
C29H11orf68	0.424777	0.274579	0.636077	0.501088	0.503876	0.699522
S1PR3	0.424777	0.321939	0.569257	0.582604	0.413722	0.701704
TXNRD2	0.424777	0.29125	0.651895	0.544555	0.413722	0.701936
ASB10	0.424777	0.489818	0.638949	0.463417	0.434561	0.701936
SHISA4	0.424777	0.322329	0.68154	0.469312	0.434561	0.701936
MED22	0.424777	0.29404	0.616866	0.495386	0.522338	0.701936
LOC101902159	0.424777	0.328204	0.426218	0.723354	0.451898	0.702157
GIT1	0.424777	0.323205	0.545488	0.550758	0.480191	0.702157
VPS28	0.424777	0.309095	0.634271	0.542821	0.434561	0.702545
TONSL	0.424777	0.35023	0.600471	0.469312	0.503876	0.705323
ANAPC2	0.424777	0.301398	0.651895	0.469312	0.487121	0.709748
SLC35C1	0.424777	0.328204	0.581838	0.510473	0.422004	0.718322
C4H7orf55	0.424777	0.29125	0.56368	0.550758	0.483332	0.718322
PLXNB2	0.424777	0.348048	0.565812	0.509558	0.480191	0.723279
ZNF787	0.424777	0.399965	0.673095	0.469312	0.434561	0.724296
TPGS1	0.424777	0.344954	0.624669	0.463417	0.483332	0.72584
CHCHD10	0.424777	0.274579	0.684071	0.469312	0.483332	0.726194
AGPAT6	0.424777	0.338397	0.644652	0.469312	0.480191	0.727055
CDK9	0.424777	0.335063	0.51495	0.554708	0.413722	0.739576
MAPK12	0.424777	0.326717	0.672468	0.463417	0.480191	0.739576
UBXN1	0.424777	0.274579	0.645815	0.469312	0.522338	0.739576
PSENEN	0.424777	0.312005	0.628158	0.469312	0.482604	0.749107
RPS21	0.424777	0.286621	0.684625	0.464768	0.503876	0.755147
SMPD2	0.424777	0.312005	0.522823	0.477732	0.526417	0.755147
ST6GALNAC4	0.424777	0.312005	0.644652	0.469312	0.480191	0.75916
LRP10	0.424777	0.29125	0.556844	0.513121	0.471278	0.760228
DHRS4	0.424777	0.274579	0.492818	0.463417	0.648143	0.760897
ARMC5	0.424777	0.316755	0.666369	0.479574	0.434561	0.763525
CDK2AP2	0.424777	0.28264	0.612564	0.501088	0.477327	0.765452
RNF208	0.424777	0.447049	0.581259	0.463417	0.413722	0.766276
ZNF502	0.424777	0.32059	0.489811	0.496809	0.487121	0.77621
SIPA1	0.424777	0.309095	0.636077	0.495386	0.434561	0.791568
PEMT	0.424777	0.276241	0.585272	0.469312	0.548179	0.796358
ASL	0.424777	0.318621	0.590592	0.469312	0.475663	0.79868
RBM5	0.424777	0.274579	0.426074	0.542821	0.532985	0.810219
TMEM115	0.424777	0.275565	0.616866	0.469312	0.494104	0.817793
RPS28	0.424777	0.282439	0.683166	0.463417	0.46519	0.830225
TECPR2	0.424777	0.274579	0.487685	0.541164	0.467897	0.830225
DALRD3	0.424777	0.274579	0.594733	0.496809	0.434561	0.831489
MT1A	0.424777	0.326626	0.532669	0.501088	0.434561	0.831489
ACTR3B	0.424777	0.29125	0.555382	0.495386	0.451524	0.831489
IBA57	0.424777	0.323105	0.555443	0.469312	0.46519	0.831489
CDK5RAP3	0.424777	0.274579	0.581838	0.469312	0.480191	0.844857
CTSA	0.424777	0.309095	0.484991	0.50684	0.434561	0.880528
RFX5	0.424777	0.29125	0.436602	0.469312	0.48394	0.894963
BTBD11-2	0.424777	0.274579	0.470432	0.469312	0.480191	0.902436
BST2	0.424777	0.355335	0.426218	0.469312	0.434561	0.91905
RTEL1	0.424918	0.322137	0.640836	0.501088	0.480191	0.702157
RBM20	0.426913	0.282175	0.426218	0.679564	0.647455	0.58725
CDC34	0.426913	0.29125	0.653538	0.501088	0.479094	0.743133
LOC100337457	0.42796	0.312005	0.489811	0.550758	0.598085	0.607906
MOB2	0.42796	0.287361	0.733329	0.492857	0.480191	0.692868
ATP13A2	0.428114	0.373164	0.620403	0.495881	0.425178	0.746793
MAP7D3	0.428465	0.286985	0.484991	0.515747	0.76877	0.58725
ANAPC2-2	0.428465	0.312005	0.666369	0.463417	0.586344	0.621384
PRKAR2B	0.42912	0.309095	0.489811	0.912913	0.473875	0.502589
SOCS2	0.430434	0.653921	0.664391	0.469312	0.458057	0.567745
XKR8	0.430434	0.310778	0.484991	0.785088	0.48132	0.594635
CYC1	0.430434	0.29125	0.65264	0.502415	0.503876	0.653396
ATP6V0C	0.430621	0.276241	0.656558	0.469312	0.483332	0.79927
KIT	0.431169	0.343475	0.440434	0.572607	0.734082	0.477001
SLC25A29	0.431169	0.370484	0.714818	0.469312	0.536803	0.529245
C16H1orf115	0.431169	0.29125	0.436602	0.542821	0.83674	0.529245
LOC101906477	0.431169	0.29125	0.431685	0.731287	0.634829	0.56315
ART3	0.431169	0.312005	0.516725	0.866955	0.473875	0.563163
LOC101902489	0.431169	0.419523	0.594733	0.634457	0.433472	0.580132
NAMPT	0.431169	0.29404	0.449921	0.906658	0.480191	0.58725
SLC9A3R2	0.431169	0.29125	0.555382	0.520329	0.659498	0.58725
SART3	0.431169	0.353119	0.4751	0.51045	0.680841	0.58725
HSPG2	0.431169	0.287389	0.523683	0.469312	0.801612	0.616214
LOC101907353	0.431169	0.29404	0.426074	0.877111	0.482604	0.616878
ZNF592	0.431169	0.368807	0.556844	0.496809	0.551365	0.616878
MYC	0.431169	0.287769	0.426218	0.664038	0.622119	0.616878
EMCN	0.431169	0.29599	0.555382	0.706706	0.480191	0.621384
LSMD1	0.431169	0.340334	0.584243	0.469312	0.584659	0.621384
ALG3	0.431169	0.29125	0.697734	0.546453	0.480191	0.624127
CBX7	0.431169	0.526337	0.442998	0.599938	0.434561	0.627044
C16H1orf233	0.431169	0.335336	0.652648	0.501088	0.456107	0.729239
PKN1	0.431169	0.328204	0.644821	0.469312	0.483332	0.743133
MAP1S	0.431169	0.301398	0.532669	0.520329	0.503876	0.755147
LOC538699	0.431169	0.37559	0.515369	0.483828	0.480191	0.77621
ZNF385A	0.431169	0.299233	0.580933	0.464768	0.488401	0.854248
MYPOP	0.431541	0.382413	0.631265	0.469312	0.455607	0.78052
LRRC66	0.4318	0.382413	0.466337	0.68727	0.503876	0.573053
FGF1	0.4318	0.311766	0.478014	0.796185	0.483332	0.60296
MLYCD	0.432856	0.322436	0.629663	0.605264	0.522338	0.529245
TRRAP	0.432856	0.423035	0.514224	0.492857	0.667948	0.529245
SUCLA2	0.432856	0.296763	0.497261	0.619764	0.640061	0.585743
MAD1L1	0.432856	0.37559	0.598104	0.469312	0.640686	0.58725
MTA1	0.432856	0.312005	0.489811	0.624179	0.48132	0.726194
GPR137	0.432856	0.29404	0.714818	0.469312	0.480191	0.763567
LOC100297621	0.433338	0.287361	0.434344	0.774057	0.642819	0.528837
IL33	0.433715	0.30441	0.594733	0.653287	0.511374	0.585743
TNNT1	0.433715	0.283589	0.753275	0.559651	0.480191	0.58725
CYCS	0.433715	0.335696	0.442998	0.550758	0.675025	0.58725
EDC3	0.433715	0.283822	0.555382	0.513121	0.720164	0.58725
LOC515595	0.433715	0.287565	0.445788	0.542689	0.815067	0.58725
HCFC1	0.433715	0.323999	0.489811	0.51045	0.699027	0.594635
TNNC1	0.433715	0.28264	0.720735	0.55029	0.48394	0.606422
LOC616200	0.433715	0.311766	0.733329	0.464768	0.55888	0.616878
ARG2	0.433715	0.29125	0.68072	0.501088	0.548179	0.617762
TAPBPL	0.433715	0.287361	0.638949	0.51772	0.576464	0.61982
ASCC2	0.433715	0.332572	0.628419	0.56494	0.480191	0.625762
LTBP4	0.433715	0.335336	0.560516	0.469312	0.640686	0.629035
SCAF1	0.433715	0.35146	0.627969	0.483828	0.522338	0.668583
AP3D1	0.433715	0.309095	0.532669	0.51045	0.585502	0.701704
KLHL26	0.433715	0.29125	0.691006	0.509558	0.48132	0.701936
DEAF1	0.433715	0.32864	0.620403	0.536187	0.480191	0.702157
GPS1	0.433715	0.294864	0.6477	0.520446	0.480191	0.729662
BAAT	0.433715	0.311766	0.434344	0.648372	0.483332	0.760897
MCOLN1	0.433715	0.307906	0.569402	0.50684	0.482604	0.782821
PRR14	0.433715	0.311766	0.644652	0.483828	0.456107	0.827135
IER5L	0.433715	0.349442	0.569257	0.492857	0.434561	0.838447
SNX21	0.433715	0.345662	0.569257	0.469312	0.46519	0.873307
RPP30	0.434094	0.337301	0.440434	0.554708	0.724971	0.576547
RAPGEF5	0.434094	0.294864	0.489811	0.656835	0.578732	0.598225
LOC521207	0.434094	0.285721	0.484545	0.868525	0.483332	0.612439
ZNF382	0.434094	0.323205	0.552929	0.512867	0.586344	0.63549
DDX41	0.434094	0.334534	0.644652	0.544555	0.477327	0.690627
MRPS25	0.434094	0.29125	0.697016	0.495386	0.488401	0.718322
DOK6	0.434094	0.357693	0.489811	0.548129	0.482007	0.749145
ZNF524	0.434094	0.333357	0.645815	0.477148	0.480191	0.768818
ZC3H3	0.434094	0.299092	0.620403	0.469312	0.524078	0.768818
APBA3	0.434094	0.287565	0.585901	0.549799	0.480191	0.769171
ANKRD13B	0.434094	0.291783	0.556844	0.483828	0.456107	0.908872
CA8	0.43507	0.344989	0.539855	0.735713	0.488401	0.572192
CEP76	0.43507	0.29404	0.62268	0.603491	0.576878	0.573053
LOC100847981	0.43507	0.811415	0.510001	0.469312	0.456107	0.58725
TSPAN9	0.43507	0.29404	0.507474	0.914595	0.46519	0.58725
RPS15A	0.43507	0.465825	0.533293	0.634457	0.473875	0.58725
EML3	0.43507	0.408013	0.581838	0.547682	0.501594	0.58725
CHD5	0.43507	0.499882	0.426218	0.501088	0.640686	0.58725
COX16	0.43507	0.328195	0.51495	0.541164	0.691036	0.58725
MPV17L2	0.43507	0.325887	0.720735	0.55208	0.473875	0.607906
MKNK2	0.43507	0.400024	0.431685	0.67853	0.493864	0.616214
MYLPF	0.43507	0.312005	0.645386	0.492857	0.584612	0.61982
ITGA7	0.43507	0.29125	0.516725	0.737393	0.48394	0.653396
DDOST	0.43507	0.312005	0.569789	0.495386	0.634829	0.653396
SMCR7	0.43507	0.287046	0.666369	0.51045	0.522338	0.697608
NDUFA11	0.43507	0.299092	0.662351	0.469312	0.570137	0.701704
TAMM41	0.43507	0.380258	0.645815	0.469312	0.483332	0.713364
PGAM2	0.43507	0.34036	0.669761	0.469312	0.492487	0.725598
PLBD2	0.43507	0.312005	0.611213	0.469312	0.521512	0.77621
HSF1	0.43507	0.372078	0.581838	0.469312	0.487783	0.79067
DENND2A	0.435278	0.29125	0.711969	0.469312	0.508549	0.726194
MYL5	0.437178	0.411051	0.611213	0.554708	0.480191	0.58725
RNF185	0.437178	0.287565	0.556844	0.774085	0.480191	0.61982
LOC787122	0.437178	0.364365	0.492818	0.599938	0.456107	0.760477
ELOVL6	0.437178	0.299092	0.434344	0.627193	0.492794	0.791568
XRCC1	0.437639	0.380258	0.666369	0.469312	0.494104	0.701936
FAM173A	0.437639	0.312005	0.667768	0.469312	0.55888	0.72584
PGBD5	0.437639	0.354707	0.449921	0.652493	0.480191	0.740952
TMEM101	0.437639	0.379435	0.669761	0.469312	0.473875	0.765452
SLC50A1	0.437639	0.287565	0.569789	0.496809	0.552456	0.775416
PPP2R2C	0.438115	0.299092	0.556844	0.622894	0.657329	0.528837
UBE2J1	0.438115	0.368807	0.523683	0.507147	0.729208	0.536581
FBXL6	0.438115	0.507906	0.664767	0.469312	0.472926	0.690627
LOC101902007	0.438115	0.48808	0.567969	0.469312	0.503876	0.697608
TRPT1	0.438115	0.38711	0.555382	0.554403	0.451524	0.727055
TECPR1	0.438115	0.359944	0.645815	0.501088	0.45503	0.759579
SIDT2	0.438115	0.319036	0.575665	0.501088	0.503876	0.773681
LOC517820	0.438115	0.335063	0.44081	0.593377	0.476674	0.822297
TRMT12	0.4396	0.347692	0.426218	0.574528	0.480191	0.830225
NKAIN1	0.440433	0.372078	0.666369	0.492857	0.456107	0.754101
LOC101907988	0.440854	0.299482	0.556844	0.747441	0.508995	0.58725
KMT2B	0.440854	0.341673	0.569789	0.501088	0.655494	0.58725
MYO9B	0.441549	0.37559	0.514224	0.520383	0.548179	0.662084
CCHCR1	0.441728	0.29404	0.670105	0.469312	0.480191	0.830225
DSC2	0.442913	0.294864	0.678987	0.469312	0.473875	0.870576
WDR60	0.44417	0.931201	0.489811	0.469312	0.480191	0.516238
LPCAT3	0.44417	0.29125	0.530896	0.848209	0.503876	0.58725
GPR172A	0.44417	0.29125	0.714818	0.469312	0.483332	0.797943
NXPE3	0.444344	0.333669	0.594733	0.545546	0.523606	0.63549
SNRNP25	0.444344	0.29125	0.664767	0.469312	0.694551	0.653396
NDUFA7	0.444344	0.29125	0.585901	0.494426	0.691036	0.676894
CXADR	0.444344	0.400024	0.448165	0.469312	0.688729	0.72584
ATP5G2	0.444344	0.29125	0.644652	0.508579	0.523129	0.730834
SARS2	0.444344	0.309095	0.645386	0.527769	0.480191	0.764922
C1H21orf91	0.444789	0.312005	0.484991	0.931031	0.473875	0.584914
MRPL28	0.444789	0.299482	0.670509	0.469312	0.545325	0.763567
HMGN3	0.444836	0.550074	0.553565	0.479035	0.548179	0.58725
GPT	0.444836	0.29404	0.706433	0.469312	0.557664	0.701704
C19H17orf49	0.444836	0.48768	0.599775	0.469312	0.48132	0.701936
ZYX	0.444836	0.294864	0.572211	0.469312	0.693746	0.702545
C5H12orf66	0.444836	0.32059	0.495748	0.501088	0.648143	0.719426
DYRK3	0.444836	0.29125	0.611213	0.534576	0.529328	0.736123
ZNF33B	0.444836	0.299092	0.434344	0.623907	0.480191	0.857445
LOC101905404	0.444836	0.312005	0.662017	0.469312	0.473875	0.864501
NPDC1	0.444836	0.29125	0.556844	0.469312	0.508549	0.904037
NDUFV2	0.444928	0.29125	0.455934	0.483828	0.96437	0.565539
ADRA2C	0.444928	0.353463	0.489811	0.760099	0.540204	0.567745
MAPK4	0.444928	0.438826	0.48005	0.732472	0.483332	0.58725
LOC537718	0.444928	0.30441	0.645271	0.563091	0.600075	0.58725
SLC9A2	0.444928	0.331007	0.511949	0.495386	0.794925	0.590004
TCF4	0.444928	0.312005	0.508291	0.677489	0.570727	0.598587
CST3	0.444928	0.369446	0.644652	0.469312	0.527428	0.701704
MTMR14	0.444928	0.29404	0.539161	0.501088	0.675025	0.713364
RPL19	0.444928	0.303892	0.684138	0.542234	0.480191	0.726194
HPS1	0.444928	0.379435	0.628158	0.478142	0.483332	0.745723
RPS13	0.444928	0.35023	0.690424	0.469312	0.480191	0.764816
PIK3R1	0.444928	0.30441	0.47577	0.486671	0.703034	0.764816
KIAA0226L	0.444928	0.328204	0.484545	0.469312	0.685237	0.769171
NUP210	0.444958	0.358948	0.586296	0.501088	0.586344	0.61982
C3H1orf192	0.44503	0.312005	0.443188	0.828413	0.642819	0.519535
CCDC162P	0.44503	0.293505	0.676169	0.542821	0.676524	0.519535
LOC781533	0.44503	0.320616	0.487685	0.816836	0.59269	0.519898
LOC101906034	0.44503	0.492129	0.639076	0.483828	0.533548	0.58725
DNAH11	0.44503	0.37559	0.572744	0.469312	0.752303	0.58725
NMT1	0.44503	0.312005	0.533293	0.724161	0.532985	0.598225
BMP5	0.44503	0.335696	0.434344	0.913075	0.480191	0.599547
ZNF584	0.44503	0.334594	0.644652	0.619764	0.488401	0.60296
MTA2	0.44503	0.306264	0.515854	0.730068	0.523129	0.61982
DRG2	0.44503	0.29125	0.669761	0.553849	0.498929	0.689161
ABCC10	0.44503	0.29125	0.691006	0.495386	0.567384	0.690627
BRE	0.44503	0.445605	0.627708	0.501088	0.480191	0.702157
DUSP15	0.44503	0.347122	0.714818	0.501088	0.474548	0.713364
TPRN	0.44503	0.343046	0.67549	0.51045	0.480191	0.72584
TTC38	0.44503	0.312005	0.645386	0.550758	0.480191	0.728918
CCDC106	0.44503	0.30441	0.628158	0.556678	0.480191	0.755147
ACOT8	0.44503	0.299092	0.650471	0.501088	0.510388	0.755147
CYB5R1	0.44503	0.42139	0.662057	0.469312	0.473875	0.758625
CFLAR	0.44503	0.322137	0.613229	0.469312	0.576464	0.759153
IGSF8	0.44503	0.32059	0.672223	0.495386	0.480191	0.77621
AKAP8	0.44503	0.29404	0.515854	0.653287	0.480191	0.779219
RGS4	0.44503	0.447049	0.489811	0.469312	0.483314	0.837324
DHX34	0.44503	0.30441	0.555382	0.513121	0.480191	0.870836
RNASE7	0.445537	0.403577	0.434344	0.520329	0.584612	0.717222
SSBP4	0.446504	0.526337	0.555443	0.501088	0.522338	0.606422
FAM21A	0.446815	0.379435	0.497429	0.619678	0.508995	0.632979
EIF2C2	0.446959	0.365748	0.653791	0.625877	0.480191	0.58725
SCLY	0.446959	0.424547	0.758128	0.469312	0.483332	0.594635
PTCH1	0.446959	0.29404	0.464238	0.655364	0.704928	0.598587
PEF1	0.446959	0.468529	0.569257	0.55208	0.473875	0.658998
THOC6	0.446959	0.312005	0.753648	0.475452	0.48132	0.738927
TECR	0.446959	0.29404	0.677076	0.501088	0.48132	0.784318
BLOC1S1	0.446959	0.299482	0.653791	0.469312	0.532985	0.810219
TRMT1	0.446959	0.29125	0.644652	0.489593	0.482604	0.858175
GPX3	0.447253	0.294864	0.672223	0.542821	0.48132	0.743133
SLC12A6	0.447747	0.29404	0.514224	0.509558	0.843801	0.58725
PSMD3	0.447747	0.301398	0.645386	0.51045	0.561778	0.701704
SPTB	0.447844	0.37559	0.589295	0.495386	0.600543	0.61982
TMEM141	0.448437	0.36483	0.717457	0.495386	0.474137	0.726194
SHISA2	0.448611	0.312005	0.484991	0.553617	0.834301	0.551836
ARID5B	0.449535	0.312005	0.484181	0.756608	0.55888	0.617762
PON1	0.44957	0.456372	0.440434	0.554708	0.478805	0.784473
PPM1G	0.45075	0.29125	0.53035	0.874962	0.485477	0.616044
PLEK	0.45075	0.335696	0.774797	0.496809	0.48132	0.636284
ZFP82	0.45075	0.391946	0.440434	0.550758	0.488401	0.79067
HSD17B8	0.451176	0.29125	0.676169	0.469312	0.653088	0.702545
NPTX1	0.451994	0.348926	0.516725	0.704542	0.596211	0.537975
TDP1	0.451994	0.326626	0.44081	0.745045	0.584915	0.616878
MCM5	0.451994	0.312005	0.681585	0.588319	0.483332	0.642497
C11H9orf69	0.452121	0.340502	0.555382	0.641622	0.483332	0.702545
LOC101903692	0.452129	0.519261	0.555443	0.469312	0.697396	0.528837
P4HA3	0.452129	0.328204	0.478014	0.780089	0.627627	0.540196
LOC100848911	0.452129	0.397167	0.651895	0.550758	0.524078	0.576547
STOML1	0.452129	0.328533	0.486674	0.469312	0.954468	0.576547
LOC101908037	0.452129	0.528094	0.478014	0.735713	0.473875	0.58725
LOC100337244-2	0.452129	0.532741	0.628158	0.550758	0.480191	0.58725
CCL22	0.452129	0.458666	0.615267	0.534576	0.522338	0.58725
DHRS11	0.452129	0.29404	0.644652	0.710187	0.522338	0.58725
NDUFB6	0.452129	0.335696	0.50606	0.542821	0.729188	0.592537
DPP8	0.452129	0.348513	0.569257	0.605329	0.557664	0.612439
TBC1D14	0.452129	0.765476	0.555382	0.492857	0.467897	0.61982
TWF2	0.452129	0.309095	0.762541	0.50684	0.520629	0.61982
ESPNL	0.452129	0.519275	0.611213	0.501088	0.480191	0.653396
SPPL2B	0.452129	0.37559	0.691006	0.469312	0.55888	0.653396
LAMTOR1	0.452129	0.343475	0.706433	0.469312	0.55888	0.653396
LOC101904780	0.452129	0.294864	0.601037	0.469312	0.798316	0.653396
SLC31A2	0.452129	0.343475	0.448165	0.813617	0.483332	0.689161
SETD1A	0.452129	0.354707	0.585901	0.501088	0.584915	0.690627
CNOT10	0.452129	0.325344	0.478014	0.659404	0.556289	0.701704
C1QTNF7	0.452129	0.343046	0.538301	0.495386	0.693359	0.701704
PVRL2	0.452129	0.310778	0.673011	0.502415	0.544435	0.702157
LOC100337413	0.452129	0.299482	0.492818	0.548129	0.669874	0.724035
TPRA1	0.452129	0.413221	0.645815	0.483828	0.483314	0.727832
EXOC3	0.452129	0.343046	0.546572	0.541164	0.547766	0.739576
ARFGAP2	0.452129	0.299482	0.664767	0.469312	0.6227	0.739576
NKD1	0.452129	0.568632	0.466337	0.496809	0.501197	0.740789
RPL36	0.452129	0.309095	0.71284	0.469312	0.507785	0.78052
ZNF354C	0.452129	0.37559	0.497429	0.542234	0.49144	0.786551
CX3CL1	0.452129	0.322137	0.44081	0.483828	0.725705	0.79067
PAK1	0.452129	0.612101	0.448165	0.469312	0.46519	0.841675
FAM171A2	0.452129	0.318621	0.671958	0.469312	0.477327	0.865307
ATP5J2	0.452448	0.311766	0.594733	0.469312	0.791456	0.621384
UQCR10	0.452796	0.315264	0.650483	0.475452	0.611556	0.713364
CYB5RL	0.453206	0.336404	0.489811	0.737669	0.561778	0.598918
GAMT	0.453206	0.312005	0.748155	0.483828	0.527428	0.689161
LOC617654	0.453575	0.309095	0.673095	0.495386	0.515831	0.768818
BRMS1L	0.453728	0.384229	0.48005	0.582604	0.576464	0.653396
ZNF358	0.453728	0.315264	0.662193	0.534576	0.466319	0.810966
ATP5I	0.454158	0.326626	0.691006	0.501088	0.576878	0.61982
C24H18orf8	0.454755	0.311766	0.543516	0.83692	0.482604	0.634858
VGLL2	0.454755	0.369446	0.636077	0.599938	0.480191	0.655098
NRXN1	0.454755	0.322137	0.484545	0.817599	0.480191	0.728918
CRKL	0.454755	0.340425	0.581879	0.542821	0.488401	0.770898
DACT2	0.454755	0.323205	0.656305	0.53715	0.480191	0.779797
LIN7B	0.454755	0.322137	0.720735	0.483828	0.480191	0.79927
EPT1	0.455726	0.973487	0.484545	0.469312	0.473875	0.576547
MRPS36	0.455726	0.328533	0.48005	0.693797	0.640686	0.594635
MICAL3	0.455726	0.363737	0.569257	0.513121	0.600075	0.676894
LRRC47	0.455726	0.344954	0.636077	0.585069	0.473875	0.743175
PET100	0.456285	0.312005	0.666369	0.469312	0.59893	0.728918
C1H21orf2	0.456388	0.309095	0.735645	0.655161	0.480191	0.58725
RNF187	0.456388	0.435441	0.687185	0.542689	0.473875	0.61982
C15H11orf70	0.456388	0.761726	0.446617	0.495386	0.51181	0.61982
BSG	0.456388	0.330891	0.666369	0.554403	0.520718	0.621384
TNFSF12	0.456388	0.299092	0.566057	0.491191	0.798833	0.661284
LOC101904159	0.456388	0.328204	0.62268	0.725064	0.470557	0.690627
LZTS2	0.456434	0.378809	0.581879	0.52777	0.503876	0.740952
HCFC1R1	0.457235	0.30441	0.738495	0.469312	0.480191	0.827135
HSPA14	0.458584	0.365748	0.455934	0.761513	0.532985	0.61982
NDUFB11	0.459941	0.313086	0.733329	0.469312	0.531537	0.72584
LOC100336584	0.460526	0.319742	0.491844	0.856028	0.567384	0.585743
PER1	0.460526	0.309095	0.590592	0.550758	0.755082	0.58725
EMP1	0.460945	0.312005	0.556844	0.492857	0.90051	0.576547
PLXNC1	0.460945	0.370484	0.530896	0.89066	0.473875	0.58725
LOC101905689	0.460945	0.493361	0.644652	0.469312	0.640686	0.58725
TCF3	0.460945	0.400024	0.448165	0.555611	0.725705	0.58725
ADO	0.460945	0.318621	0.555443	0.542821	0.794925	0.58725
ARPP21	0.460945	0.326626	0.627708	0.469312	0.848725	0.58725
USP11	0.460945	0.343475	0.624669	0.475369	0.7781	0.598918
RNFT1	0.460945	0.423035	0.552929	0.700237	0.482007	0.607906
FBXO48	0.460945	0.3211	0.644652	0.664826	0.522338	0.608951
GNG10	0.460945	0.309095	0.484545	0.77493	0.584659	0.619901
CES2	0.460945	0.344954	0.527905	0.866594	0.477327	0.636284
PITX1	0.460945	0.323205	0.764353	0.501088	0.522338	0.638344
FAM160A2	0.460945	0.323105	0.644821	0.726701	0.480191	0.648678
ERCC2	0.460945	0.322855	0.684696	0.501088	0.586344	0.684402
FBXL8	0.460945	0.301398	0.654843	0.716806	0.480191	0.689161
SH3TC1	0.460945	0.30441	0.645815	0.517333	0.604274	0.692868
SLC26A2	0.460945	0.312005	0.585901	0.749302	0.483332	0.697608
L3MBTL2	0.460945	0.365748	0.580254	0.627193	0.48394	0.701936
LRRC41	0.460945	0.326626	0.576193	0.588319	0.548179	0.702157
ATG2A-2	0.460945	0.358948	0.636077	0.519203	0.529328	0.713364
TMBIM1	0.460945	0.322137	0.569933	0.501088	0.670915	0.718322
CPSF1	0.460945	0.425753	0.599139	0.469312	0.557314	0.724296
POP5	0.460945	0.312005	0.640836	0.534576	0.548179	0.736123
NFATC1	0.460945	0.368807	0.555382	0.51045	0.575959	0.740952
REM1	0.460945	0.325428	0.47577	0.469312	0.817095	0.749145
CACNG1	0.460945	0.354707	0.733797	0.492676	0.480191	0.758625
DNPEP	0.460945	0.312005	0.700873	0.563591	0.473875	0.75916
FBXW10	0.460945	0.312005	0.620403	0.492857	0.603936	0.766258
CNP	0.460945	0.519716	0.620204	0.478142	0.473875	0.767491
DMAP1	0.460945	0.310724	0.691006	0.469312	0.551358	0.768693
OCEL1	0.460945	0.354707	0.646754	0.546898	0.473875	0.77621
MNF1	0.460945	0.348597	0.714818	0.469312	0.480191	0.810219
BCKDK	0.460945	0.312005	0.666369	0.496809	0.483332	0.832968
FIBP	0.460945	0.311766	0.727569	0.469312	0.480191	0.861177
FARS2	0.460945	0.30441	0.664767	0.496809	0.480191	0.870315
FZD3	0.465246	0.585879	0.611852	0.483828	0.569879	0.58725
USF1	0.465246	0.322137	0.644652	0.54187	0.647551	0.617762
PNKD	0.465246	0.299482	0.699655	0.756608	0.473875	0.61982
VCL	0.465246	0.323205	0.575665	0.726701	0.503876	0.653396
NPRL3	0.465246	0.301398	0.689607	0.51045	0.482604	0.810219
PI3-2	0.466135	0.304253	0.888644	0.51045	0.480191	0.600768
KLHL22	0.466135	0.312005	0.694561	0.483828	0.55012	0.75916
MED15	0.467621	0.357811	0.642401	0.51045	0.584659	0.674917
ARX	0.467774	0.44721	0.492818	0.779562	0.473875	0.63549
TADA3	0.467774	0.372078	0.714818	0.469312	0.503876	0.743133
RBM38	0.467774	0.35023	0.617066	0.52777	0.503876	0.768818
PITPNA	0.467831	0.347122	0.556472	0.495386	0.783475	0.622218
DUSP23	0.467831	0.395892	0.767041	0.469312	0.48132	0.702907
DGKD	0.467831	0.335696	0.614235	0.492857	0.583073	0.769171
ARSI	0.467867	0.383858	0.555382	0.779056	0.522338	0.56315
NSMF	0.467867	0.651232	0.645815	0.469312	0.52099	0.58725
WDR18	0.468394	0.328195	0.564009	0.469312	0.86541	0.61982
PRR15L	0.469029	0.500043	0.784134	0.501088	0.48132	0.576547
DLD	0.469287	0.369966	0.552929	0.775081	0.503876	0.599547
SLC2A3	0.469287	0.326626	0.478014	0.922625	0.48132	0.61982
NUMB	0.469287	0.412784	0.555443	0.469312	0.647268	0.72584
AP5B1	0.469287	0.32059	0.684696	0.51045	0.527428	0.739576
COQ4	0.469287	0.309451	0.735085	0.51045	0.480191	0.773681
SDPR	0.47134	0.328204	0.585901	0.858727	0.495734	0.58725
C5H12orf44	0.47134	0.349399	0.679396	0.593377	0.508995	0.616878
TRIM47	0.47134	0.326677	0.609087	0.619764	0.586344	0.61982
B3GALT4	0.47134	0.371858	0.678708	0.494426	0.488401	0.768818
WFDC1	0.471438	0.325428	0.516725	0.96546	0.475795	0.585743
WSCD1	0.471438	0.718855	0.556844	0.469312	0.521512	0.61771
CTNNA3	0.471438	0.309095	0.484181	0.627193	0.675025	0.715946
POR	0.471438	0.34036	0.575665	0.542821	0.581753	0.726194
HOXB3	0.471438	0.380201	0.463218	0.599938	0.561778	0.743133
ERAL1	0.471438	0.335063	0.645386	0.57085	0.487121	0.749145
TAF6L	0.471438	0.313086	0.664767	0.581312	0.483314	0.75916
RAPGEF4	0.471438	0.328204	0.620403	0.495386	0.574983	0.79067
TMEM205	0.471438	0.303892	0.684696	0.501088	0.503876	0.810219
MEPCE	0.473007	0.32059	0.629663	0.507147	0.570137	0.768818
WEE1	0.473967	0.351168	0.624669	0.541164	0.74782	0.569297
GK5	0.473967	0.328204	0.533293	0.881555	0.48132	0.634858
MIF	0.474267	0.341673	0.743428	0.475369	0.480191	0.79927
FKBP5	0.474858	0.371858	0.487293	0.879199	0.508549	0.58725
CD93	0.474858	0.312005	0.511949	0.906658	0.547687	0.58725
TEX30	0.474858	0.368807	0.489811	0.629173	0.658616	0.616878
C23H6orf132	0.474858	0.335063	0.539161	0.554403	0.731564	0.617762
LOC615936	0.474858	0.684545	0.489811	0.469312	0.611556	0.618379
EMC9	0.474858	0.384775	0.732793	0.513121	0.480191	0.701936
DCTPP1	0.474858	0.432033	0.739	0.469312	0.480191	0.721004
ZNF282	0.474858	0.382127	0.585901	0.55029	0.497012	0.755362
HDAC5	0.474858	0.356339	0.672468	0.479574	0.548179	0.757305
MRPS26	0.474858	0.347122	0.765798	0.469312	0.483314	0.768974
PLEKHM2	0.474858	0.335696	0.662017	0.550758	0.480191	0.77621
COMMD5	0.474858	0.328204	0.73009	0.501088	0.483332	0.77621
PTPN3	0.474858	0.369966	0.51495	0.570867	0.503876	0.79927
LOC101907779	0.474858	0.366586	0.538301	0.501088	0.492794	0.873307
SUV420H2	0.476267	0.348926	0.645815	0.483828	0.772941	0.599547
LOC101906394	0.476267	0.334511	0.495748	0.511866	0.845015	0.61982
LOC516442	0.476267	0.313086	0.546188	0.619764	0.640686	0.699188
MYH15	0.476267	0.368807	0.468587	0.861314	0.48132	0.701936
BLVRB	0.476267	0.312005	0.72866	0.495386	0.586344	0.702545
GSTM1-2	0.476267	0.538751	0.492818	0.502415	0.483332	0.79927
LOC101905894	0.476494	0.365098	0.589295	0.737393	0.55923	0.576547
MOSPD2	0.476494	0.315264	0.599736	0.607014	0.675098	0.599547
EHD1	0.476494	0.341914	0.644652	0.588319	0.503876	0.72584
PDE6C	0.476494	0.3211	0.478014	0.817599	0.483919	0.768818
POLM	0.476494	0.326626	0.636077	0.469312	0.545606	0.852703
CUTA	0.476494	0.347928	0.676169	0.473409	0.480191	0.873307
TIGD4	0.477212	0.36483	0.555382	0.897425	0.486716	0.58725
UCN	0.477212	0.335336	0.533293	0.550758	0.669874	0.701936
RAB7B	0.477958	0.312005	0.501549	0.912491	0.483332	0.652362
PSMD13-2	0.477958	0.312005	0.691894	0.492857	0.511243	0.822297
CAMK1D	0.477994	0.399965	0.823512	0.521552	0.480191	0.58725
METTL21A	0.477994	0.454623	0.623423	0.477148	0.672334	0.616878
YIF1B	0.477994	0.312005	0.733458	0.611125	0.480191	0.702545
ZKSCAN7	0.478053	0.328204	0.518805	0.469312	0.521512	0.946762
RNASE13	0.478053	0.310778	0.470672	0.478142	0.508549	0.990852
SMCR8	0.478077	0.3211	0.489811	0.574528	0.653174	0.75916
NDUFC2	0.478518	0.326717	0.636077	0.582604	0.728203	0.573053
NPHP3	0.478518	0.517095	0.556844	0.542821	0.501197	0.702157
CARD6	0.478518	0.384775	0.546572	0.50684	0.669506	0.702157
CITED1	0.478518	0.402274	0.555382	0.563889	0.524078	0.728918
LOC783920	0.478518	0.405271	0.47577	0.586275	0.576464	0.728918
C3H1orf122	0.478518	0.328204	0.691006	0.496809	0.51181	0.784744
PLCL1	0.480153	0.37559	0.543516	0.501088	0.808937	0.616878
U2AF2	0.480153	0.387916	0.678708	0.501088	0.54245	0.691227
SYVN1	0.480153	0.335063	0.569257	0.534576	0.68667	0.701936
DCHS1	0.480153	0.363737	0.585901	0.496809	0.698824	0.701936
HCCS	0.480153	0.399965	0.629532	0.523554	0.535441	0.713364
CAMSAP3	0.480153	0.356339	0.74362	0.501088	0.483332	0.726194
POLA2	0.480153	0.400945	0.576193	0.629448	0.480191	0.755147
EPDR1	0.480153	0.47727	0.489811	0.51772	0.522338	0.792987
CITED4	0.480153	0.312005	0.604584	0.495386	0.482604	0.938507
C29H11orf84	0.481357	0.408013	0.714818	0.469312	0.483332	0.772238
IP6K3	0.481389	0.312005	0.575665	0.701538	0.697396	0.585743
FAM107B	0.481389	0.366586	0.555382	0.54187	0.721802	0.621384
ALKBH6	0.481389	0.354813	0.594733	0.554403	0.584659	0.702157
PI4K2B	0.481389	0.312005	0.530836	0.568177	0.699203	0.718322
ZNF324	0.481389	0.328204	0.651895	0.550758	0.48132	0.810219
BCKDHA	0.481389	0.322137	0.647131	0.512274	0.503876	0.830225
HDAC7	0.482303	0.328204	0.489811	0.574528	0.872821	0.58725
SEMA4G	0.482303	0.573796	0.632055	0.483828	0.586344	0.606422
RABEP2	0.482303	0.335336	0.484545	0.50684	0.90588	0.612439
ZNF574	0.482303	0.326626	0.650483	0.496809	0.609065	0.760477
LOC101904097	0.483629	0.364365	0.484991	0.492857	0.809485	0.728918
MIDN	0.483629	0.312005	0.569257	0.469312	0.789785	0.760897
EEPD1	0.483629	0.363737	0.688747	0.51045	0.483332	0.77451
LRRC41-2	0.483709	0.335864	0.730841	0.6314	0.494104	0.616878
ADSL	0.484008	0.349205	0.652648	0.542821	0.503876	0.763567
GNPTG	0.484112	0.312005	0.586296	0.622894	0.48132	0.831216
LOC789674	0.484723	0.326626	0.624669	0.574528	0.497012	0.79927
LIFR	0.485176	0.312005	0.489811	0.663592	0.704928	0.661284
GLIS3	0.486351	0.788919	0.497429	0.483828	0.570137	0.607906
METTL14	0.486351	0.312005	0.506818	0.929247	0.503876	0.614387
MYH6	0.486351	0.38711	0.644652	0.542821	0.611556	0.616214
NRF1	0.486351	0.396186	0.489811	0.554403	0.743551	0.616878
WDR5	0.486351	0.351763	0.645815	0.706068	0.480542	0.690627
NDUFS7	0.486351	0.312005	0.732793	0.587346	0.483332	0.72584
ATP6V0B	0.486351	0.370484	0.678987	0.51045	0.48722	0.77621
RPLP0	0.486351	0.344989	0.701058	0.491191	0.533548	0.77621
LOC541180	0.486351	0.322137	0.486917	0.624179	0.600354	0.779797
TBC1D17	0.486351	0.400945	0.666369	0.486757	0.503876	0.782836
MRPL38	0.486351	0.369402	0.666369	0.54187	0.480191	0.796358
EIF1	0.487045	0.358699	0.666369	0.527769	0.508549	0.759579
BREH1	0.48925	0.312005	0.555382	0.976261	0.482007	0.585743
B2M	0.48925	0.39057	0.571337	0.646305	0.683238	0.585743
ADAMTS5	0.48925	0.312005	0.599139	0.93815	0.480191	0.58725
FAHD2A	0.48925	0.332326	0.717456	0.782423	0.482007	0.58725
AMBP	0.48925	0.624025	0.580818	0.637208	0.486716	0.58725
LOC101902407	0.48925	0.360438	0.640836	0.846957	0.492487	0.58725
TMEM61	0.48925	0.328204	0.551984	0.914327	0.547766	0.58725
PRKG2	0.48925	0.363737	0.684138	0.64328	0.548179	0.58725
IL18BP	0.48925	0.337301	0.645815	0.764453	0.548179	0.58725
PPP1R3D	0.48925	0.32059	0.489811	0.920763	0.584165	0.58725
FOXO3	0.48925	0.323205	0.569257	0.864854	0.586344	0.58725
OAS1Z	0.48925	0.328204	0.747616	0.542821	0.656768	0.58725
LOC101906451	0.48925	0.407007	0.694561	0.495386	0.659498	0.58725
THEM4	0.48925	0.382413	0.539161	0.665578	0.694551	0.58725
ATP5L	0.48925	0.386264	0.63375	0.501088	0.783475	0.58725
SIM1	0.48925	0.334534	0.555382	0.542821	0.864398	0.58725
TRIB3	0.48925	0.323205	0.555443	0.542821	0.880811	0.58725
PLS1	0.48925	0.649262	0.486674	0.77493	0.480191	0.598587
EFNB1	0.48925	0.625824	0.484991	0.599938	0.561738	0.598918
ATP5H	0.48925	0.355536	0.617743	0.534576	0.782943	0.598918
ATP1A1	0.48925	0.473715	0.614235	0.550758	0.584165	0.607906
ZBTB1	0.48925	0.335063	0.489811	0.816836	0.629148	0.607906
SMAGP	0.48925	0.41161	0.676169	0.634769	0.494104	0.612439
L3HYPDH	0.48925	0.391604	0.533293	0.550758	0.75099	0.612439
IRF1	0.48925	0.335063	0.489811	0.93815	0.489412	0.616878
RNASE1-2	0.48925	0.409446	0.581838	0.688687	0.532985	0.616878
PITX3	0.48925	0.32059	0.664767	0.729432	0.541042	0.616878
ADRB2	0.48925	0.334534	0.688747	0.534576	0.671699	0.616878
COX7B	0.48925	0.32059	0.52744	0.609356	0.784814	0.617762
AVPI1	0.48925	0.359944	0.678987	0.6302	0.533363	0.61982
MGA	0.48925	0.351168	0.489811	0.936988	0.48132	0.621384
CCDC47	0.48925	0.363737	0.533293	0.607014	0.712272	0.621384
LOC539517	0.48925	0.335063	0.731852	0.563591	0.55012	0.638903
ARL1	0.48925	0.388296	0.497325	0.572607	0.725705	0.643872
KLK7	0.48925	0.343046	0.644652	0.654517	0.548179	0.648678
SP110	0.48925	0.453783	0.546572	0.521525	0.675884	0.648678
MRPL12	0.48925	0.380201	0.72145	0.501088	0.596608	0.653247
ARID3B	0.48925	0.335063	0.614235	0.506013	0.775665	0.653396
GRWD1	0.48925	0.328204	0.672223	0.69672	0.503876	0.661284
NHSL2	0.48925	0.354813	0.492818	0.567127	0.751631	0.692868
PIGW	0.48925	0.809001	0.489811	0.495386	0.520718	0.69555
PRRC2A	0.48925	0.371858	0.632055	0.51045	0.657329	0.699522
ABCA3	0.48925	0.359361	0.634068	0.676378	0.488401	0.701704
NXF1	0.48925	0.328204	0.714325	0.51045	0.626495	0.701704
GNMT	0.48925	0.365748	0.81857	0.501088	0.488401	0.701936
DHPS	0.48925	0.365299	0.710176	0.495386	0.609322	0.701936
CIC	0.48925	0.373164	0.594733	0.516399	0.676832	0.701936
VSTM2L	0.48925	0.328204	0.581838	0.483828	0.836898	0.701936
MYO1F	0.48925	0.3728	0.555382	0.848435	0.480191	0.702157
HIGD1D	0.48925	0.399965	0.489811	0.501088	0.78652	0.702157
EFTUD2	0.48925	0.335063	0.585901	0.548129	0.675025	0.702545
GPX1	0.48925	0.349399	0.816873	0.495386	0.503876	0.714793
MRPL36	0.48925	0.351168	0.678987	0.588319	0.503876	0.717222
RHOT2	0.48925	0.403577	0.721424	0.541133	0.480191	0.72584
C18H16orf70	0.48925	0.354813	0.555382	0.765294	0.492487	0.726194
RRP12	0.48925	0.368807	0.644652	0.501088	0.636076	0.726194
TMEM249	0.48925	0.368807	0.737257	0.542589	0.480191	0.726735
CC2D1A	0.48925	0.355335	0.703016	0.534206	0.522338	0.728918
VPS18	0.48925	0.349399	0.676169	0.627193	0.483332	0.729019
SCNM1	0.48925	0.368807	0.733329	0.501088	0.503876	0.739
LOC515578	0.48925	0.394839	0.580254	0.599938	0.508105	0.742366
CHKB	0.48925	0.388297	0.627691	0.607014	0.48722	0.745723
MON1A	0.48925	0.326626	0.714818	0.554403	0.490714	0.758625
HAGHL	0.48925	0.365748	0.711969	0.483828	0.567384	0.758625
NXT1	0.48925	0.421543	0.667477	0.541164	0.483101	0.75916
PEX6	0.48925	0.360438	0.798925	0.475452	0.494104	0.75916
TCN2	0.48925	0.348048	0.673011	0.496809	0.586344	0.760897
TBRG4	0.48925	0.343046	0.681585	0.548129	0.503876	0.764508
TTF2	0.48925	0.416701	0.491844	0.69588	0.480191	0.768818
BCAS3	0.48925	0.323205	0.610269	0.630863	0.508549	0.768818
GSTP1	0.48925	0.330703	0.666369	0.501088	0.601391	0.76896
TMEM180	0.48925	0.349442	0.681804	0.520329	0.494613	0.77621
DCP1B	0.48925	0.360438	0.664767	0.495386	0.570087	0.77621
GMPPA	0.48925	0.37559	0.714818	0.512867	0.480191	0.78052
C25H7orf26	0.48925	0.458015	0.644652	0.496809	0.492487	0.79067
CCDC130	0.48925	0.406115	0.706433	0.501088	0.480542	0.792905
UNC119B	0.48925	0.407007	0.497429	0.477148	0.675098	0.796335
PSMG4	0.48925	0.341673	0.728262	0.510473	0.48132	0.79927
PNPLA6	0.48925	0.335063	0.647859	0.553617	0.483332	0.801046
SLC39A3	0.48925	0.374684	0.719487	0.495386	0.48132	0.806335
PIM2	0.48925	0.328204	0.691006	0.542821	0.48901	0.806335
COL6A2	0.48925	0.326626	0.644675	0.520329	0.548179	0.806335
PPP1R13B	0.48925	0.326626	0.532669	0.510473	0.691403	0.806335
RPLP2	0.48925	0.348926	0.733329	0.492857	0.488401	0.810219
MAPKAPK2	0.48925	0.398988	0.662057	0.501088	0.483332	0.810439
UBALD1	0.48925	0.349399	0.735085	0.492857	0.488401	0.810439
GTF3C5	0.48925	0.351168	0.701728	0.502415	0.484499	0.82115
ABCA7	0.48925	0.335063	0.620403	0.51045	0.523129	0.837717
LOC100849030	0.48925	0.326626	0.594733	0.546453	0.508549	0.846167
G6PC3	0.48925	0.328204	0.661302	0.498578	0.487121	0.870576
LOC101903837	0.48925	0.390949	0.645386	0.469312	0.480191	0.882732
NDUFA8	0.489312	0.379435	0.645815	0.516399	0.570727	0.732883
NACC2	0.489312	0.651232	0.497429	0.483828	0.520629	0.79868
NAPA	0.489495	0.349399	0.733329	0.50684	0.503876	0.770136
CREBL2	0.489955	0.328204	0.581879	0.83126	0.532313	0.621384
GNB4	0.491153	0.328195	0.546188	0.667831	0.742264	0.612439
INHA	0.491153	0.358108	0.533293	0.925714	0.483314	0.616214
MTHFSD	0.491153	0.368807	0.764353	0.513121	0.571871	0.616878
SPICE1	0.491153	0.368807	0.484991	0.881324	0.498261	0.702157
PRADC1	0.491153	0.368807	0.774738	0.538451	0.482604	0.718322
MAPK15	0.492203	0.354813	0.714818	0.621254	0.561778	0.598918
CDH6	0.492203	0.322137	0.511949	0.550758	0.886152	0.617339
PRUNE2	0.492203	0.837819	0.495748	0.554403	0.480542	0.61771
MFAP3	0.492203	0.421543	0.581838	0.568177	0.64171	0.61982
MRFAP1	0.492203	0.326717	0.495748	0.599938	0.80323	0.653396
PRDM16	0.492203	0.896852	0.507474	0.482787	0.483332	0.68946
ARHGAP11A	0.492203	0.673335	0.492818	0.538671	0.545606	0.68946
CA11	0.492203	0.349399	0.750471	0.496809	0.527428	0.752768
BAD	0.492203	0.344989	0.672223	0.542821	0.483332	0.82115
BCR	0.492203	0.322137	0.644821	0.501088	0.483332	0.918397
ELAC2	0.493005	0.403577	0.644652	0.54187	0.665139	0.616214
LOC100848090	0.493107	0.845368	0.638251	0.495386	0.480191	0.612439
PRDX6	0.493107	0.400024	0.601178	0.85413	0.480191	0.616878
LOC536642-2	0.493107	0.348513	0.753211	0.654213	0.488401	0.617257
KAT2A	0.493107	0.34036	0.645386	0.595883	0.663453	0.61982
BICD1	0.493107	0.37559	0.679396	0.682933	0.487121	0.633104
CDNF	0.493107	0.616253	0.489811	0.557316	0.570137	0.652362
KCTD2	0.493107	0.436873	0.659833	0.501088	0.607889	0.690627
HSD17B10	0.493107	0.366586	0.732545	0.513121	0.548179	0.702545
ZDHHC14	0.493107	0.330975	0.664767	0.761513	0.480191	0.712802
VNN1	0.493107	0.388673	0.569789	0.725064	0.484173	0.72584
PQBP1	0.493107	0.330118	0.732793	0.55029	0.494104	0.763525
SPIN1	0.493107	0.323205	0.546188	0.64328	0.586344	0.77621
COL11A1	0.493107	0.4614	0.620403	0.492857	0.548179	0.784318
FAU	0.493107	0.326717	0.733329	0.542821	0.483314	0.792987
RPL28	0.493107	0.334534	0.76062	0.495386	0.480191	0.848451
JSRP1	0.493205	0.349399	0.743449	0.492676	0.48132	0.840342
LOC101907303	0.493286	0.323205	0.555382	0.654231	0.715736	0.645331
MROH1	0.493286	0.343475	0.676169	0.501088	0.689909	0.696729
GATSL3	0.493286	0.359944	0.716274	0.540724	0.480191	0.810219
GRHPR	0.493449	0.43188	0.684625	0.483828	0.523129	0.768974
LBX1	0.493449	0.458666	0.651895	0.51045	0.48132	0.801046
ACVRL1	0.493516	0.399965	0.644821	0.661531	0.570087	0.58725
GP9	0.493516	0.653886	0.51495	0.501088	0.586344	0.701936
NCAPH2	0.493516	0.380258	0.684138	0.501088	0.488401	0.810219
EFNA1	0.493844	0.388074	0.672223	0.851429	0.480191	0.58725
TUBA1D	0.493844	0.400945	0.776816	0.654756	0.48132	0.58725
LOC101906293	0.493844	0.328204	0.555382	0.971035	0.487121	0.58725
HDHD3	0.493844	0.358108	0.82918	0.548129	0.535441	0.58725
C8H9orf123	0.493844	0.578806	0.722461	0.501088	0.547766	0.58725
MTFP1	0.493844	0.468529	0.765798	0.501088	0.569879	0.58725
HSPBAP1	0.493844	0.435301	0.556844	0.572662	0.761349	0.58725
NTS	0.493844	0.425753	0.739386	0.63096	0.488401	0.589964
LOC101905779	0.493844	0.328204	0.532669	0.958658	0.494104	0.607906
TRIM63	0.493844	0.363737	0.643204	0.820667	0.513108	0.607906
ALDOC	0.493844	0.419517	0.735085	0.568177	0.522338	0.607906
DOCK1	0.493844	0.592908	0.632055	0.483828	0.672053	0.607906
CDH23	0.493844	0.40299	0.645815	0.501088	0.769335	0.607906
USMG5	0.493844	0.344954	0.620403	0.538671	0.815867	0.607906
PTBP1	0.493844	0.366586	0.489811	0.553617	0.876272	0.607906
AQP3	0.493844	0.465825	0.514224	0.599938	0.714197	0.613266
PNMT	0.493844	0.343475	0.664767	0.582604	0.682117	0.616878
LOC100297185	0.493844	0.392497	0.515854	0.509558	0.871502	0.617762
ASB18	0.493844	0.594863	0.791298	0.492857	0.483314	0.61982
MDM2	0.493844	0.403577	0.553725	0.572034	0.759832	0.61982
FADS3	0.493844	0.354707	0.614235	0.543358	0.79051	0.61982
THOP1	0.493844	0.332551	0.68517	0.55208	0.656768	0.621384
LOC100336395	0.493844	0.371858	0.581838	0.570867	0.72686	0.621384
ADAMTS8	0.493844	0.702344	0.491844	0.629448	0.508549	0.629035
MUTYH	0.493844	0.354813	0.650165	0.598059	0.640061	0.632979
PDE4B	0.493844	0.363737	0.719205	0.653287	0.503876	0.648678
LOC101904039	0.493844	0.326626	0.50606	0.957943	0.483332	0.652362
MAPRE2	0.493844	0.326626	0.556844	0.732472	0.659876	0.652362
PPP1R37	0.493844	0.40299	0.733329	0.568289	0.492487	0.653396
SUV39H1	0.493844	0.415566	0.666369	0.607014	0.522338	0.653396
L2HGDH	0.493844	0.3728	0.590592	0.707971	0.548179	0.653396
KHSRP	0.493844	0.458221	0.555382	0.549799	0.669874	0.653396
PVR	0.493844	0.34036	0.683166	0.51466	0.720846	0.653396
CD44	0.493844	0.328533	0.498612	0.574528	0.827159	0.689161
BCAR1	0.493844	0.433464	0.610025	0.516524	0.669874	0.690627
HDHD1	0.493844	0.326717	0.651895	0.492857	0.814075	0.690627
LOC534578	0.493844	0.663957	0.489811	0.579648	0.531201	0.692868
YDJC	0.493844	0.328204	0.691321	0.650658	0.532985	0.692868
HPS6	0.493844	0.335063	0.731207	0.548129	0.584659	0.692868
C21H14orf28	0.493844	0.334038	0.514365	0.83972	0.58131	0.701704
POMT1	0.493844	0.370484	0.666369	0.520446	0.642131	0.701704
OTOP1	0.493844	0.330118	0.703016	0.627317	0.548179	0.701936
AGT	0.493844	0.366586	0.52744	0.745297	0.58131	0.701936
NDUFB2	0.493844	0.356339	0.672223	0.542821	0.634441	0.701936
MCM3	0.493844	0.463159	0.555382	0.730688	0.503876	0.702157
NLE1	0.493844	0.328533	0.727885	0.694479	0.483332	0.702545
LOC783461	0.493844	0.370501	0.678708	0.640647	0.503876	0.702545
ZDHHC2	0.493844	0.383098	0.644652	0.542821	0.586344	0.702545
SGSM3	0.493844	0.369446	0.70732	0.501088	0.621351	0.714793
HIC2	0.493844	0.335063	0.664767	0.496809	0.772109	0.715946
DIXDC1	0.493844	0.382327	0.688747	0.515114	0.584659	0.718322
ME3	0.493844	0.335063	0.681585	0.704542	0.487121	0.726194
TRAPPC5	0.493844	0.384229	0.796984	0.501088	0.497012	0.727055
S100A16	0.493844	0.400024	0.735747	0.501088	0.520629	0.733006
LOC101905475	0.493844	0.69246	0.489811	0.572899	0.483332	0.739576
KIAA1522	0.493844	0.438405	0.733329	0.541164	0.480191	0.742366
2017-03-02	0.493844	0.344954	0.762541	0.542821	0.508549	0.743133
LOC101907080	0.493844	0.371858	0.754957	0.494856	0.532985	0.743133
HDLBP	0.493844	0.369275	0.662017	0.501088	0.622722	0.743133
RHPN1	0.493844	0.400945	0.666369	0.543707	0.527428	0.7465
C11H9orf50	0.493844	0.357185	0.731207	0.501088	0.586344	0.746793
UBR4	0.493844	0.401838	0.640836	0.501088	0.640061	0.749145
LOC100295797	0.493844	0.374574	0.730841	0.496809	0.559073	0.754101
ADRBK1	0.493844	0.382675	0.666369	0.530558	0.532985	0.755147
NDUFS3	0.493844	0.359944	0.704044	0.495386	0.605823	0.755147
DHDH	0.493844	0.495019	0.638949	0.546453	0.48394	0.758625
ZMAT5	0.493844	0.335063	0.722461	0.624179	0.480191	0.75916
MPV17	0.493844	0.482106	0.716274	0.492857	0.495211	0.75916
COMTD1	0.493844	0.330891	0.733329	0.550758	0.52099	0.75916
TMEM208	0.493844	0.359944	0.714818	0.501088	0.55012	0.762155
HSDL1	0.493844	0.423035	0.500742	0.704542	0.508549	0.764922
NOL3	0.493844	0.328204	0.842912	0.496809	0.492487	0.765782
TRMT61A	0.493844	0.335063	0.733329	0.520329	0.522338	0.76896
SGTA	0.493844	0.359944	0.666369	0.577731	0.497012	0.768974
FAM127C	0.493844	0.328204	0.651895	0.509558	0.648201	0.769082
FAM195A	0.493844	0.330891	0.735085	0.489593	0.59269	0.769171
SELO	0.493844	0.359361	0.774187	0.525852	0.48132	0.779219
PHKG2	0.493844	0.433744	0.697016	0.50684	0.483332	0.780624
DGCR6	0.493844	0.347416	0.714818	0.54764	0.503876	0.788372
DCX	0.493844	0.519716	0.489811	0.580752	0.503876	0.79067
C3H1orf168	0.493844	0.347928	0.532669	0.627193	0.586344	0.79178
LOC101908067	0.493844	0.328204	0.627691	0.54924	0.599806	0.79178
SRPK3	0.493844	0.372078	0.730841	0.534576	0.480191	0.796358
UBTD1	0.493844	0.382413	0.70499	0.545314	0.48132	0.79868
MRPS34	0.493844	0.325428	0.733329	0.501088	0.524892	0.79927
PLEKHH2	0.493844	0.392418	0.510568	0.649074	0.527428	0.79927
NSUN5	0.493844	0.328204	0.762113	0.534576	0.480191	0.810219
MRPL24	0.493844	0.37559	0.733329	0.492857	0.494104	0.810219
CDK5	0.493844	0.354813	0.731207	0.513121	0.497012	0.810219
PRMT7	0.493844	0.328204	0.624669	0.629448	0.503876	0.810219
CCM2	0.493844	0.366586	0.684138	0.515114	0.520629	0.810219
FAM134A	0.493844	0.458666	0.645815	0.51045	0.480191	0.82115
LOC101906423	0.493844	0.398988	0.676169	0.501088	0.497012	0.823337
RPL18A	0.493844	0.326626	0.754957	0.495386	0.503876	0.827135
FUOM	0.493844	0.328204	0.739	0.50448	0.482007	0.834237
PRPF8	0.493844	0.328204	0.594733	0.570867	0.540729	0.844857
TBCD	0.493844	0.34036	0.67223	0.485645	0.532985	0.864461
ENPP2	0.493844	0.429798	0.514224	0.494856	0.586344	0.873962
GCNT4	0.493844	0.343475	0.514224	0.64328	0.488401	0.880622
TESK2	0.493844	0.328204	0.51495	0.501088	0.669874	0.882251
HMG20B	0.493844	0.435301	0.585901	0.495386	0.492487	0.886367
PQLC3	0.493863	0.371893	0.824853	0.588319	0.51429	0.58725
ARHGEF26	0.493863	0.359361	0.574336	0.898036	0.548179	0.58725
PVRL1	0.494142	0.419864	0.585901	0.599938	0.523129	0.760897
HUNK	0.494262	0.649079	0.672468	0.506822	0.548179	0.594635
HSD17B7	0.494262	0.344989	0.495748	0.555611	0.910688	0.606422
LOC100335836	0.494262	0.335063	0.585901	0.549799	0.867975	0.607757
HSPA1A	0.494262	0.380258	0.647131	0.627193	0.627652	0.616214
ATP5G1	0.494262	0.379435	0.673011	0.524896	0.654141	0.690627
TMEM256	0.494262	0.328204	0.70732	0.621863	0.548179	0.708773
CMC1	0.494262	0.328204	0.636077	0.605264	0.624273	0.728918
VPS11	0.494262	0.416849	0.645815	0.51045	0.584659	0.751757
ERI3	0.494262	0.350103	0.754957	0.495386	0.576464	0.755147
VRK3	0.494262	0.487131	0.678987	0.501088	0.515831	0.758625
SIX2	0.494262	0.523795	0.672223	0.509558	0.487121	0.75916
CLPP	0.494262	0.326717	0.714818	0.575398	0.48132	0.830225
SURF1	0.494262	0.335063	0.738495	0.495386	0.514901	0.831489
RAPGEF3	0.494405	0.366586	0.644652	0.845022	0.542758	0.58725
NDUFV1	0.494405	0.335696	0.731207	0.534206	0.520313	0.79927
WDYHV1	0.494409	0.399965	0.699801	0.694757	0.510388	0.607906
DDX47	0.494409	0.384775	0.650483	0.612998	0.567384	0.687909
C3H1orf216	0.494868	0.664217	0.555382	0.574528	0.48132	0.736123
FAM193A	0.495721	0.384301	0.644652	0.520329	0.574037	0.779797
UQCRC1	0.496988	0.328204	0.691006	0.554708	0.547766	0.77621
NCKAP5L	0.497019	0.328533	0.678708	0.496809	0.483332	0.921586
FAM101B	0.498836	0.332551	0.539161	0.911275	0.626495	0.58725
PLCG1	0.498836	0.606658	0.555382	0.534576	0.715736	0.58725
PLXNA2	0.498836	0.35023	0.645815	0.588319	0.78295	0.58725
NPNT	0.498836	0.632117	0.651895	0.51045	0.55012	0.61949
S100A2	0.498836	0.463159	0.666369	0.50684	0.671699	0.61982
DNAJB5	0.498836	0.363951	0.495748	0.764612	0.70339	0.61982
NDUFB1	0.498836	0.366586	0.614235	0.501088	0.874586	0.61982
GSTK1	0.498836	0.344989	0.733329	0.512867	0.624553	0.702157
LOC101904397	0.498836	0.348048	0.563097	0.542821	0.801774	0.702545
TCTEX1D2	0.498836	0.413221	0.585901	0.51045	0.711109	0.718322
MOCS2	0.498836	0.332156	0.555382	0.771664	0.584165	0.72584
RSPO3	0.498836	0.364276	0.645815	0.51045	0.600543	0.797943
CYHR1	0.498836	0.42139	0.714818	0.492857	0.501197	0.822297
ARMC12	0.498846	0.37605	0.492845	0.768031	0.741498	0.58725
CCDC17	0.498846	0.421236	0.886192	0.51045	0.48394	0.607906
HEG1	0.498846	0.393994	0.645386	0.6064	0.654219	0.616044
PDE10A	0.498846	0.349399	0.555382	0.863398	0.600543	0.616878
DZIP1	0.498846	0.495019	0.614235	0.496809	0.733285	0.637926
MFGE8	0.498846	0.426335	0.622544	0.594041	0.586344	0.692868
2017-09-15	0.498846	0.373706	0.497429	0.58725	0.79545	0.692868
PCDH1	0.498846	0.419523	0.624669	0.568899	0.576464	0.726194
DEGS2	0.498846	0.335063	0.678987	0.495386	0.752581	0.727055
LRRC28	0.498846	0.380258	0.627969	0.553617	0.600354	0.745723
PROSC	0.498846	0.349399	0.555382	0.821815	0.503876	0.758625
NUDT22	0.498846	0.363737	0.714818	0.495386	0.586344	0.784318
PTK7	0.498846	0.438826	0.666369	0.501088	0.533363	0.796358
THY1	0.498846	0.335063	0.629663	0.550758	0.584659	0.810219
LRRC32	0.498846	0.37559	0.497429	0.542821	0.659876	0.822164
MAFK	0.498846	0.423035	0.556844	0.57085	0.520629	0.829141
ENHO	0.498846	0.366586	0.611213	0.542821	0.55888	0.830225
RPS29	0.498846	0.337301	0.694908	0.501088	0.522338	0.861905
LOC100337102	0.49992	0.408875	0.581838	0.800518	0.503876	0.68946
MGC148714	0.500224	0.366586	0.602223	0.619764	0.693746	0.653396
LOC787057	0.500852	0.334534	0.493151	0.819021	0.527428	0.799246
ARMCX3	0.500907	0.343046	0.668377	0.51045	0.748937	0.701936
PRICKLE1	0.500944	0.546943	0.678987	0.680658	0.48132	0.594635
SLC39A8-2	0.501602	0.380258	0.515854	0.653722	0.561778	0.795573
RAPSN	0.501602	0.3728	0.716274	0.501088	0.522338	0.810966
ACVR1B	0.501946	0.380258	0.508291	0.928256	0.552456	0.58725
CHL1	0.501946	0.359944	0.630298	0.906218	0.488401	0.617762
DBNDD1	0.501946	0.350103	0.715741	0.501088	0.76007	0.634858
JOSD1	0.501946	0.337301	0.523683	0.507317	0.938331	0.653396
FBRSL1	0.501946	0.434729	0.620403	0.518439	0.657329	0.726194
STK11	0.501946	0.495019	0.650483	0.554403	0.506987	0.728918
AMDHD2	0.501946	0.374574	0.733329	0.554403	0.50747	0.743133
PCBP4	0.501946	0.348926	0.750832	0.542821	0.53875	0.743133
PRR5	0.501946	0.351168	0.822711	0.509558	0.508549	0.749145
MTCH1	0.501946	0.400587	0.662017	0.594041	0.521512	0.750099
ATG7	0.501946	0.356339	0.731207	0.512867	0.567384	0.768818
LIMK1	0.501946	0.565589	0.676169	0.501088	0.483332	0.769171
NRDE2	0.501946	0.401428	0.676169	0.542821	0.488401	0.810219
TYRO3	0.501946	0.47727	0.590592	0.501088	0.567384	0.810219
ABHD12	0.501946	0.474656	0.654673	0.51045	0.483332	0.830136
ZNF543	0.502203	0.358922	0.530896	0.979666	0.482007	0.613741
TOLLIP	0.502341	0.379435	0.731207	0.542325	0.503876	0.77621
TEP1	0.502424	0.533629	0.610269	0.534576	0.669506	0.619901
IDH3G	0.502424	0.343475	0.684138	0.639164	0.507785	0.766276
ATG4D	0.502424	0.373164	0.701728	0.517333	0.533363	0.79927
CLN3	0.502424	0.349399	0.646628	0.595883	0.501197	0.832968
C13H20orf7	0.50314	0.338397	0.6188	0.67634	0.731141	0.614387
RASGRP3	0.50314	0.368807	0.584243	0.69672	0.695943	0.616878
LOC101902263	0.50314	0.347928	0.628419	0.550758	0.818573	0.61982
UNC5CL	0.50314	0.47727	0.50606	0.828413	0.49144	0.707722
P2RY14	0.50314	0.374574	0.734046	0.496809	0.532985	0.79927
PRX	0.50314	0.508674	0.556844	0.572899	0.503876	0.802677
INSL6	0.50314	0.382327	0.516725	0.534576	0.659876	0.830225
RNF26	0.50314	0.35101	0.613229	0.513121	0.600354	0.85362
EPM2AIP1	0.503208	0.396186	0.50606	0.857093	0.503876	0.728918
LYST	0.503226	0.347416	0.523683	0.542821	0.9185	0.61982
ADAM8	0.503226	0.843373	0.555382	0.513121	0.503876	0.653396
MCM3AP	0.503226	0.359944	0.581838	0.678175	0.669874	0.683416
FAM126B	0.503226	0.367976	0.539855	0.68727	0.640686	0.726615
POLR2G	0.504493	0.39748	0.771573	0.501088	0.494104	0.77621
C24H18orf42	0.504493	0.366586	0.733329	0.51045	0.486716	0.844857
LOC101902093	0.504985	0.492129	0.556844	0.51045	0.503876	0.8816
LOC786867	0.505113	0.652145	0.620403	0.51045	0.503876	0.755147
PER2-2	0.505329	0.351168	0.555382	0.516399	0.90356	0.652362
NOD2	0.505329	0.371858	0.555382	0.51045	0.483332	0.977182
DDX51	0.505364	0.425054	0.703016	0.622894	0.503876	0.692868
C29H11orf73	0.506066	0.423035	0.640836	0.659502	0.584165	0.621384
WBP1	0.506066	0.370484	0.730841	0.629256	0.522338	0.701936
MTHFS	0.506066	0.347928	0.645386	0.501088	0.750971	0.760897
TBKBP1	0.506066	0.345536	0.735085	0.527769	0.567384	0.763567
DGKZ	0.506066	0.476327	0.71729	0.501088	0.503876	0.773066
POLD2	0.506066	0.349399	0.714818	0.542689	0.527428	0.810165
ALKBH4	0.506476	0.366586	0.776528	0.546453	0.494104	0.75916
SLC25A30	0.506585	0.684051	0.576193	0.674734	0.508995	0.58725
PLIN5	0.506585	0.411051	0.834305	0.554708	0.521512	0.58725
ACSF3	0.506585	0.667215	0.731207	0.496809	0.553778	0.590004
ARMCX4	0.506585	0.359361	0.791298	0.747441	0.490814	0.592299
TMEM120B	0.506585	0.416308	0.645815	0.582415	0.694551	0.608951
WDR67	0.506585	0.379435	0.657336	0.54187	0.775665	0.617762
LGALSL	0.506585	0.374574	0.733329	0.553849	0.634589	0.61982
PPRC1	0.506585	0.365574	0.627691	0.582604	0.782943	0.61982
CUEDC1	0.506585	0.380258	0.672594	0.661983	0.571593	0.653396
PLEKHG5	0.506585	0.492596	0.625117	0.548129	0.642247	0.65632
REV3L	0.506585	0.408013	0.59034	0.501088	0.830908	0.676894
METTL11B	0.506585	0.372078	0.555382	0.906613	0.511243	0.682469
SNAP29	0.506585	0.438826	0.645815	0.568177	0.600543	0.701936
XDH	0.506585	0.380258	0.549796	0.756608	0.586344	0.717222
SEMA3F	0.506585	0.547356	0.662017	0.501088	0.567384	0.72584
GLYCTK	0.506585	0.368807	0.662057	0.605089	0.59551	0.72584
NR1H2	0.506585	0.380258	0.653791	0.628798	0.548179	0.726194
NME2	0.506585	0.481745	0.682913	0.501088	0.574093	0.728918
FGD1	0.506585	0.404522	0.634068	0.595883	0.581225	0.738927
IFT27	0.506585	0.372605	0.736069	0.536671	0.532985	0.760477
ACAA1	0.506585	0.438826	0.78678	0.495386	0.497012	0.768818
DNLZ	0.506585	0.373164	0.775236	0.501088	0.532985	0.768818
PSMB6	0.506585	0.422134	0.754957	0.520329	0.483332	0.772238
PTPN23	0.506585	0.446548	0.645815	0.51045	0.575891	0.779219
AP1M1	0.506585	0.354707	0.735156	0.582604	0.483332	0.793488
ZNF84	0.506585	0.465825	0.530896	0.599938	0.548179	0.79927
ZNF335	0.506585	0.358108	0.645815	0.50448	0.657329	0.810219
MGME1	0.506585	0.351587	0.555382	0.495386	0.778021	0.830225
RPL29	0.506585	0.366586	0.733329	0.501088	0.521512	0.831216
EPN1	0.506585	0.37559	0.7496	0.495386	0.483332	0.862016
LSM10	0.506585	0.335063	0.714818	0.496809	0.535534	0.871642
LEPREL2	0.506585	0.552913	0.559194	0.51045	0.483332	0.873307
RPS20	0.506585	0.337301	0.733329	0.501088	0.503876	0.87911
TRIM11	0.506692	0.403577	0.676169	0.599938	0.497012	0.768818
CASP8	0.506827	0.35023	0.732793	0.51045	0.729188	0.653396
TIGD5	0.506827	0.468578	0.717378	0.495386	0.488401	0.822297
PODXL	0.506856	0.384229	0.616616	0.59627	0.798157	0.58725
TINAGL1	0.506856	0.400945	0.610269	0.596859	0.775665	0.598225
LOC789335	0.506856	0.335336	0.645815	0.534206	0.834301	0.661767
LOC785503	0.506856	0.399965	0.648307	0.599938	0.574983	0.726194
GMDS	0.506856	0.349399	0.700873	0.517333	0.691403	0.726194
CDH4	0.506856	0.495019	0.581838	0.534576	0.640686	0.742366
LOC789200	0.506856	0.400945	0.733329	0.550758	0.503876	0.752768
HHATL	0.506856	0.366586	0.751434	0.515114	0.560684	0.759153
RAB11B	0.506856	0.354707	0.716274	0.582604	0.53875	0.763091
FAM131A	0.506856	0.400024	0.700873	0.534206	0.550777	0.768818
NPRL2	0.506856	0.370484	0.7496	0.534819	0.48394	0.817031
FRAS1	0.506857	0.675203	0.569933	0.622894	0.551029	0.607906
CMTM4	0.506857	0.390343	0.514224	0.599938	0.659498	0.779797
PMM1	0.506857	0.347122	0.733329	0.496809	0.624273	0.784318
ORAI1	0.507116	0.335696	0.724155	0.534576	0.570137	0.79927
GLTSCR2	0.507116	0.490495	0.67549	0.501088	0.520718	0.810219
DNAJB1	0.507335	0.623808	0.639076	0.611125	0.55012	0.588275
QDPR	0.507335	0.382413	0.733329	0.599938	0.586344	0.61982
NIPAL2	0.507335	0.359944	0.555382	0.77493	0.68463	0.627464
EGFL8	0.507335	0.370484	0.539161	0.650124	0.685049	0.742726
LOC101905238	0.507335	0.425054	0.652648	0.627317	0.483332	0.782836
GDPD5	0.507335	0.34036	0.6477	0.574528	0.492487	0.890262
SUPT5H	0.507872	0.403577	0.62268	0.593253	0.642131	0.702545
C7H19orf80	0.507902	0.343475	0.594733	0.765294	0.704928	0.616214
LOC506181	0.507902	0.605898	0.523683	0.64328	0.548179	0.701936
TNNI2	0.507902	0.335063	0.7496	0.56856	0.586344	0.713364
WDR25	0.507902	0.345662	0.697016	0.542821	0.548179	0.82115
USP20	0.507902	0.438826	0.733329	0.501088	0.483332	0.825178
ARAP3	0.508036	0.438882	0.634486	0.627193	0.675504	0.606422
ALS2CL	0.508036	0.372078	0.673011	0.588319	0.72686	0.614387
NDUFS5	0.508036	0.351168	0.714818	0.550758	0.669874	0.700282
EGFL7	0.508036	0.572503	0.733329	0.501088	0.506038	0.718322
MSL3	0.508561	0.374574	0.629532	0.588985	0.794421	0.612439
KIAA1671	0.508561	0.366586	0.575665	0.54187	0.540916	0.906123
PIGA	0.508561	0.349399	0.542544	0.54995	0.487783	0.97826
ARHGEF18	0.508955	0.424547	0.628158	0.544555	0.553698	0.806335
PPP1R15A	0.508955	0.392497	0.68154	0.512867	0.527428	0.830225
HTRA3	0.508989	0.382413	0.624669	0.590979	0.628774	0.743133
TOX4	0.508989	0.458253	0.539161	0.513026	0.764532	0.743133
PHPT1	0.509083	0.34036	0.754713	0.533066	0.520629	0.821824
KAT8	0.509573	0.449175	0.672223	0.520131	0.548179	0.77621
PSTK	0.509573	0.419864	0.636077	0.540724	0.578732	0.79927
NFIL3	0.511178	0.354813	0.570836	0.55029	0.761185	0.76116
PDZD9	0.511178	0.363737	0.620403	0.674734	0.548179	0.778577
MTSS1L	0.511935	0.538751	0.581973	0.501088	0.508549	0.873307
NFKBIA	0.512004	0.363737	0.645815	0.901006	0.522338	0.612439
EIF4A1	0.512004	0.50677	0.627969	0.534576	0.750278	0.616214
SLC12A9	0.512004	0.41664	0.634178	0.648372	0.665139	0.61982
LIX1L	0.512004	0.3728	0.514224	0.66945	0.82491	0.61982
HKR1	0.512004	0.37559	0.543201	0.599938	0.826278	0.661284
PDLIM7	0.512004	0.37219	0.791298	0.542821	0.55012	0.702545
DDB1	0.512004	0.351168	0.644652	0.676378	0.590354	0.736123
LRIG3	0.512004	0.347416	0.569789	0.807786	0.559073	0.749145
RNASEH2C	0.512004	0.37605	0.733329	0.605264	0.492794	0.758625
JRK	0.512004	0.4614	0.698994	0.541164	0.527428	0.75916
LPPR2	0.512004	0.705496	0.604584	0.502415	0.50469	0.763567
LIN37	0.512004	0.359361	0.733329	0.599938	0.486716	0.79868
PRODH	0.512004	0.359944	0.670775	0.655364	0.494104	0.802677
KIAA1211	0.512004	0.372078	0.569257	0.760149	0.487121	0.823913
RNF181	0.512004	0.343475	0.748961	0.501088	0.548179	0.825178
BTBD6	0.512004	0.368845	0.678987	0.540724	0.529328	0.844857
PPP1R13L	0.512004	0.380258	0.676169	0.507147	0.533363	0.860762
POMT2	0.512004	0.401848	0.666369	0.524476	0.487121	0.8816
C8G	0.512334	0.343475	0.846198	0.540724	0.483332	0.773805
LAMA2	0.512952	0.64457	0.577904	0.513121	0.721802	0.607906
C5H12orf45	0.512952	0.681591	0.645386	0.501088	0.548179	0.724296
TMTC1	0.512952	0.347416	0.556844	0.700237	0.642131	0.75916
CLEC14A	0.512987	0.933114	0.51495	0.512867	0.561778	0.594635
IFT43	0.512987	0.371858	0.822905	0.557316	0.598394	0.600768
HSPA6	0.512987	0.594362	0.555382	0.747989	0.559073	0.607757
FAM26E	0.512987	0.400945	0.733329	0.607014	0.625719	0.607906
LOC521083	0.512987	0.465825	0.555382	0.72337	0.675025	0.616878
TBX3	0.512987	0.350103	0.629532	0.521552	0.905087	0.617762
CHST3	0.512987	0.493361	0.666369	0.59627	0.595485	0.623209
SETMAR	0.512987	0.574496	0.644675	0.550758	0.604274	0.626555
SERPINI1	0.512987	0.766727	0.613229	0.582604	0.499661	0.634858
ZMYM3	0.512987	0.495019	0.630298	0.654231	0.58131	0.648678
LSP1	0.512987	0.722567	0.714818	0.501088	0.503876	0.653396
ERAP2	0.512987	0.341914	0.539161	0.885123	0.653174	0.653396
USP42	0.512987	0.400024	0.51495	0.566352	0.862882	0.653396
SNRNP70	0.512987	0.405964	0.722299	0.547682	0.629016	0.682025
CDK12	0.512987	0.379435	0.556844	0.746117	0.659588	0.692868
SPRED1	0.512987	0.359944	0.533293	0.889843	0.586344	0.695557
DUPD1	0.512987	0.356649	0.733329	0.550758	0.648029	0.701936
TPX2	0.512987	0.374574	0.555382	0.777074	0.629016	0.702157
C28H10orf71	0.512987	0.462584	0.624669	0.536334	0.694532	0.713488
LOC101905969	0.512987	0.792644	0.556844	0.541164	0.515441	0.724296
LMF1	0.512987	0.493361	0.79271	0.501088	0.521512	0.72584
ARHGAP1	0.512987	0.438826	0.645815	0.563591	0.602347	0.726194
CLIP4	0.512987	0.425054	0.575665	0.548129	0.720307	0.728918
GPANK1	0.512987	0.516803	0.733329	0.51045	0.522338	0.734708
POLR2J	0.512987	0.401838	0.782669	0.563591	0.48394	0.745832
NDRG1	0.512987	0.408734	0.541822	0.550758	0.764398	0.748956
TICAM2	0.512987	0.368807	0.644652	0.509558	0.773344	0.749145
PSMC4	0.512987	0.616065	0.673011	0.54187	0.48394	0.751757
HOXB2	0.512987	0.494408	0.523683	0.542821	0.698824	0.757834
KLHL21	0.512987	0.369507	0.681804	0.501088	0.724726	0.758625
FKBP4	0.512987	0.388375	0.710176	0.607014	0.520718	0.75916
FAM160B2	0.512987	0.343475	0.739386	0.513121	0.610962	0.768974
TCEA2	0.512987	0.348048	0.778927	0.574528	0.503876	0.77621
RPS10	0.512987	0.34036	0.772771	0.501088	0.600761	0.77621
PPP1R14C-2	0.512987	0.516803	0.569402	0.501088	0.660193	0.784473
THRB	0.512987	0.368807	0.594733	0.693797	0.541912	0.79927
LRRN2	0.512987	0.382413	0.658692	0.570872	0.547736	0.808815
ECSIT	0.512987	0.354813	0.6975	0.648372	0.483332	0.810219
GRTP1	0.512987	0.372078	0.72866	0.574528	0.492487	0.810219
BRF1	0.512987	0.3728	0.731207	0.525856	0.532985	0.810219
PIGT	0.512987	0.349399	0.666369	0.562483	0.586344	0.810439
RPS16	0.512987	0.3728	0.775236	0.502415	0.506987	0.824356
LOC523963	0.512987	0.40299	0.733329	0.502415	0.487121	0.854626
WDR62	0.512987	0.403577	0.568956	0.627317	0.503876	0.861275
RPS19	0.512987	0.343136	0.776528	0.51045	0.494104	0.866127
LOC100847509	0.512987	0.344989	0.575665	0.525852	0.669874	0.871509
NAV1	0.512987	0.403577	0.594733	0.501088	0.487121	0.970621
ZBTB20	0.513462	0.380201	0.670509	0.501088	0.889431	0.594635
ELAC1	0.513471	0.37559	0.581259	0.542821	0.876272	0.653396
LOC784866	0.513471	0.369446	0.572744	0.738552	0.584659	0.75916
ADAMTSL2	0.513471	0.363113	0.678987	0.542821	0.60663	0.799146
RNF123	0.513471	0.416701	0.666369	0.510473	0.567384	0.822164
SYNGR2	0.513471	0.372078	0.714818	0.520446	0.490814	0.883799
ZNF598	0.514321	0.44332	0.723644	0.501088	0.507785	0.831011
LOC100849074	0.515008	0.44189	0.730841	0.501088	0.486716	0.858175
RPL3L	0.515336	0.380258	0.735747	0.562483	0.523129	0.760897
MMS19	0.515336	0.347928	0.731207	0.575398	0.486809	0.851254
ZSWIM8	0.516144	0.418704	0.645386	0.540724	0.697396	0.726194
EHMT2	0.516144	0.513539	0.688747	0.550758	0.49183	0.773066
LOC100847883	0.516144	0.490495	0.530896	0.563591	0.618265	0.79927
KIAA0415	0.51623	0.399498	0.678987	0.548129	0.503876	0.844857
H2AFX	0.516396	0.380258	0.76107	0.554403	0.521512	0.75916
KHNYN	0.516396	0.495019	0.622544	0.501088	0.675098	0.763567
HMBS	0.516396	0.517095	0.604584	0.502415	0.604783	0.79927
TRAP1	0.516396	0.390743	0.620119	0.554403	0.487121	0.908872
C7H5orf15	0.516817	0.498394	0.555382	0.50684	0.801336	0.718322
SIK3	0.517879	0.370484	0.576193	0.550758	0.756146	0.768818
NOTCH1	0.518137	0.559423	0.577904	0.542589	0.751578	0.621384
SMTN	0.518137	0.349399	0.717456	0.626457	0.532985	0.77621
RASL10B	0.518946	0.392807	0.602797	0.64328	0.626235	0.746793
CYB561	0.519005	0.34807	0.678941	0.696834	0.714076	0.599547
LRRC8C	0.519005	0.371858	0.632055	0.906613	0.541728	0.616214
PRKAB1	0.519005	0.380258	0.672223	0.815705	0.521512	0.661284
CHERP	0.519005	0.447049	0.636077	0.582851	0.657329	0.702157
FAM65B	0.519005	0.536666	0.555382	0.591529	0.642131	0.716237
PHF8	0.519005	0.369966	0.599139	0.599938	0.664051	0.77621
LONP1	0.519005	0.516803	0.666369	0.51045	0.532985	0.801634
RPL8	0.519858	0.347122	0.801263	0.501088	0.52099	0.843598
SAT2	0.521159	0.468529	0.809604	0.554708	0.501197	0.690627
TJP2	0.522002	0.548276	0.734046	0.534819	0.576464	0.61982
BTBD2	0.522002	0.399498	0.732793	0.521525	0.550777	0.791509
TBX2	0.522111	0.785945	0.645201	0.542821	0.559266	0.594635
FOS	0.522111	0.382413	0.530896	0.943929	0.55012	0.616878
USP54	0.522111	0.366586	0.555382	0.939752	0.55888	0.616878
LOC519654	0.522111	0.554586	0.620403	0.759786	0.529328	0.617762
RSAD2	0.522111	0.345662	0.876714	0.546453	0.586344	0.618379
LOC100848883	0.522111	0.709505	0.667768	0.541164	0.55888	0.61982
COQ5	0.522111	0.48166	0.625043	0.654517	0.609065	0.656015
CCDC107	0.522111	0.349399	0.733329	0.671816	0.586344	0.668583
SMEK1	0.522111	0.351168	0.555382	0.840596	0.659498	0.690627
TMTC2	0.522111	0.400741	0.683686	0.574213	0.669506	0.692868
TNFAIP1	0.522111	0.356339	0.678837	0.749485	0.576464	0.701704
C3	0.522111	0.909781	0.594733	0.501088	0.488401	0.701936
C11H2orf18	0.522111	0.348597	0.601037	0.925421	0.503876	0.701936
PRRG3	0.522111	0.426991	0.789905	0.549799	0.532985	0.702545
MYL2	0.522111	0.37559	0.820701	0.55029	0.548179	0.706783
ACSS1	0.522111	0.452548	0.738578	0.627317	0.488401	0.713364
NENF	0.522111	0.37559	0.863041	0.54187	0.494104	0.728918
STXBP2	0.522111	0.468529	0.719205	0.548129	0.535314	0.751757
DNTTIP1	0.522111	0.405271	0.71777	0.542821	0.596608	0.754101
FZD9	0.522111	0.354707	0.789304	0.605264	0.513157	0.754466
TYSND1	0.522111	0.509668	0.733329	0.501088	0.532985	0.768818
TRIM65	0.522111	0.664217	0.669761	0.501088	0.490814	0.77742
STX8	0.522111	0.458221	0.734046	0.501088	0.545606	0.779797
LEMD2	0.522111	0.403577	0.733458	0.501088	0.576464	0.784912
MRPL4	0.522111	0.427954	0.662017	0.542821	0.58131	0.793592
STUB1	0.522111	0.403577	0.734235	0.543358	0.505687	0.801046
PSMA5	0.522111	0.476081	0.716069	0.542821	0.494104	0.809837
RNASEK	0.522111	0.347928	0.798229	0.534576	0.522338	0.810219
TCEAL8	0.522111	0.411051	0.546188	0.693023	0.561778	0.810219
FAM104A	0.522111	0.41889	0.52744	0.654231	0.591099	0.810219
TMEM223	0.522111	0.358922	0.709886	0.527769	0.600075	0.822297
UBAC1	0.522111	0.390743	0.681585	0.574528	0.520718	0.823559
LOC100848780	0.522111	0.371858	0.733329	0.501088	0.567384	0.831489
ZNF771	0.522111	0.401229	0.730357	0.501088	0.537875	0.835076
SNAPC2	0.522111	0.366586	0.73331	0.501088	0.539958	0.871509
LOC100848886	0.522111	0.384741	0.543564	0.501088	0.683238	0.892425
MAP3K12	0.522111	0.40539	0.580254	0.50448	0.520629	0.958329
LOC521656	0.522794	0.88794	0.600471	0.550758	0.503876	0.614387
TMEM79	0.524731	0.550769	0.620403	0.654517	0.59551	0.621384
LOC101904677	0.524731	0.382413	0.711969	0.580752	0.669506	0.692868
BMP4	0.524731	0.504651	0.620403	0.665578	0.567384	0.701936
ZBTB5	0.524731	0.396905	0.555382	0.72337	0.615448	0.75916
CSAD	0.524731	0.368807	0.555382	0.703899	0.586344	0.82115
TMEM219	0.524731	0.368807	0.776528	0.520446	0.503876	0.843315
PSMD8	0.524731	0.403577	0.714818	0.534206	0.503876	0.863356
MAMLD1	0.524731	0.387048	0.617389	0.542821	0.497012	0.941229
PDZK1	0.525149	0.536666	0.604584	0.585607	0.757596	0.606422
UQCRH	0.525149	0.365574	0.627232	0.541133	0.91986	0.618379
ASXL1	0.525149	0.467448	0.632055	0.595883	0.693746	0.689161
LOC101903835	0.525149	0.400945	0.559194	0.582415	0.839306	0.68946
LOC101903023	0.525149	0.43188	0.559194	0.817779	0.586344	0.690627
LOC788201	0.525149	0.35348	0.532669	0.855391	0.694551	0.69128
LBR	0.525149	0.400024	0.621304	0.77493	0.596211	0.692868
ACVR2B	0.525149	0.705549	0.651895	0.588319	0.503876	0.697608
HNRNPAB	0.525149	0.400024	0.556844	0.864854	0.561778	0.702545
LOC100138474	0.525149	0.37559	0.569257	0.599938	0.807536	0.715946
HINT3	0.525149	0.357693	0.599139	0.772094	0.634441	0.72584
CUL9	0.525149	0.556875	0.673095	0.54187	0.567384	0.726194
SLBP	0.525149	0.368807	0.591225	0.554708	0.818573	0.726194
EMC6	0.525149	0.370484	0.68091	0.55208	0.697456	0.733006
HSD17B11	0.525149	0.50646	0.614235	0.51045	0.72115	0.739
C21H15orf39	0.525149	0.373164	0.716539	0.572306	0.631395	0.740789
DYNLL1	0.525149	0.3728	0.732793	0.64328	0.541728	0.745723
GJA5	0.525149	0.360438	0.700873	0.723408	0.532985	0.749107
PPP2R4	0.525149	0.382413	0.78678	0.542821	0.552456	0.749145
LOC786966	0.525149	0.478511	0.645386	0.516399	0.686307	0.749145
CERS4	0.525149	0.368807	0.569402	0.627193	0.742861	0.749145
MXD4	0.525149	0.44383	0.76107	0.51045	0.576464	0.751757
PTAR1	0.525149	0.368807	0.569257	0.820638	0.58131	0.758625
KCTD11	0.525149	0.408013	0.662351	0.588319	0.608482	0.75916
FBXL18	0.525149	0.364733	0.666369	0.534819	0.742756	0.75916
ITFG3	0.525149	0.373164	0.800271	0.582604	0.494104	0.773681
ZNF513	0.525149	0.35023	0.666369	0.759745	0.522338	0.775863
ADCK4	0.525149	0.357693	0.731207	0.682447	0.503876	0.77621
ZNF836	0.525149	0.368807	0.636077	0.820667	0.503876	0.77621
LOC100126544	0.525149	0.42221	0.822495	0.506822	0.506038	0.77621
QTRT1	0.525149	0.378114	0.771874	0.576631	0.503876	0.780794
TMEM203	0.525149	0.37559	0.691006	0.664038	0.503876	0.784473
CCDC97	0.525149	0.434677	0.691006	0.574547	0.522338	0.79927
C7H19orf70	0.525149	0.351587	0.734743	0.502415	0.642131	0.800919
RABGGTA	0.525149	0.358948	0.819402	0.542821	0.507785	0.801891
ARSG-2	0.525149	0.399498	0.733329	0.534206	0.548179	0.806335
ECI1	0.525149	0.370484	0.723303	0.546453	0.567384	0.810219
DHX16	0.525149	0.436191	0.632055	0.534819	0.628991	0.810219
UFSP1	0.525149	0.372078	0.683166	0.596859	0.522338	0.829932
CENPB	0.525149	0.438826	0.71729	0.513121	0.522338	0.832145
SHMT2	0.525149	0.469935	0.673011	0.546453	0.503876	0.837324
BCS1L	0.525149	0.413221	0.714325	0.516399	0.527428	0.839105
PPDPF	0.525149	0.366586	0.738495	0.54187	0.508549	0.854248
UCHL1	0.525149	0.380201	0.539161	0.680537	0.556737	0.855547
B3GALT6	0.525149	0.35023	0.618981	0.619505	0.570137	0.865307
CTSD	0.525149	0.380201	0.716069	0.501088	0.550066	0.870576
OSR2	0.525149	0.37559	0.670509	0.510473	0.522338	0.910595
HSD11B1L	0.526235	0.380258	0.613229	0.735713	0.750278	0.612439
RGN	0.526235	0.88794	0.580946	0.517333	0.52099	0.692868
ZNF827	0.526235	0.415449	0.581838	0.724161	0.522338	0.810219
CCDC61	0.526235	0.41875	0.666369	0.542821	0.578732	0.810966
DPM2	0.526335	0.408734	0.730995	0.676378	0.498929	0.743133
TMEM102	0.528448	0.44721	0.824853	0.536717	0.575959	0.634858
TACC2	0.528762	0.398988	0.584784	0.567215	0.871294	0.648678
SLC29A2	0.528762	0.366103	0.760258	0.760149	0.503876	0.701936
CCS	0.528762	0.379435	0.762541	0.567215	0.511374	0.799063
LGMN	0.528762	0.500043	0.715847	0.542821	0.503876	0.79927
SLX1A	0.529132	0.351168	0.691006	0.654517	0.586344	0.75916
INO80B	0.529132	0.37559	0.7496	0.51045	0.569879	0.816722
DACT1	0.529194	0.558773	0.552929	0.768112	0.642247	0.607906
BRK1	0.529194	0.378809	0.733797	0.542821	0.79061	0.613266
INPP5D	0.529194	0.380258	0.614235	0.607014	0.849031	0.617762
GSTT1	0.529194	0.565589	0.789304	0.51045	0.584659	0.61982
PPP1R3C	0.529194	0.357693	0.621304	0.868192	0.598085	0.690627
CASP4	0.529194	0.419864	0.569257	0.553617	0.849031	0.690627
SHF	0.529194	0.371858	0.882887	0.542821	0.527428	0.702157
RAB40C	0.529194	0.529533	0.732545	0.54187	0.503876	0.773681
RHBDD2	0.529194	0.380258	0.734046	0.51045	0.598923	0.79927
VEGFA	0.529194	0.432033	0.555382	0.654547	0.568665	0.829141
DGKH	0.529947	0.4614	0.769237	0.616393	0.569879	0.617762
PXN	0.529947	0.42139	0.644652	0.601743	0.675098	0.720374
JUND	0.529947	0.379471	0.664767	0.694479	0.600761	0.72584
RPS17	0.530012	0.356861	0.788329	0.534206	0.596608	0.77451
TMEM37	0.530012	0.400024	0.624669	0.597641	0.520718	0.882732
CYP2R1	0.530049	0.40539	0.666369	0.572899	0.814451	0.616044
TSPAN14	0.530049	0.578497	0.666369	0.64328	0.548179	0.652362
ATRNL1	0.530049	0.438826	0.644821	0.89066	0.494104	0.659769
CHCHD7	0.530049	0.381204	0.738495	0.574213	0.634829	0.702545
MPG	0.530049	0.452548	0.763216	0.546453	0.51181	0.768974
LUC7L2	0.530049	0.373164	0.553772	0.884824	0.537875	0.770136
TUBGCP2	0.530049	0.353045	0.733329	0.550758	0.522338	0.859218
SMPD1	0.530049	0.356339	0.705153	0.534576	0.522338	0.905102
C3H1orf85	0.530049	0.358948	0.662017	0.51045	0.503876	0.974507
LOC101902555	0.530072	0.620109	0.695766	0.607014	0.52099	0.653396
TTC30A	0.530072	0.37559	0.684138	0.55029	0.694551	0.749145
DNAJC5	0.530072	0.37559	0.666369	0.709209	0.494104	0.822164
PPP1R12C	0.530117	0.529533	0.684138	0.501088	0.567384	0.79927
C21H14orf2	0.530148	0.37559	0.753275	0.513121	0.721802	0.702157
NADK	0.530802	0.595192	0.626413	0.534576	0.741498	0.625762
ELF4	0.531251	0.385724	0.599139	0.51045	0.940465	0.61982
GGT1	0.531251	0.37559	0.753275	0.574528	0.523129	0.799146
LOC100848163	0.531707	0.600287	0.691006	0.688613	0.525309	0.613266
CADM3	0.531707	0.516803	0.632055	0.549799	0.800236	0.616878
CASQ2	0.531707	0.514848	0.601037	0.55864	0.805858	0.616878
DENND4C	0.531707	0.397824	0.569743	0.917043	0.573455	0.621384
LOC100139916	0.531707	0.4614	0.569257	0.596516	0.84325	0.622218
SLC22A4	0.531707	0.358948	0.666369	0.654231	0.772765	0.634858
ACTC1	0.531707	0.790555	0.703016	0.501088	0.533363	0.639602
SMIM10	0.531707	0.371858	0.586184	0.819021	0.705685	0.652362
LYSMD3	0.531707	0.507187	0.589295	0.548129	0.80366	0.653396
RPH3AL	0.531707	0.783064	0.62268	0.542821	0.557316	0.689161
DDX18	0.531707	0.356717	0.62268	0.756608	0.703363	0.692868
RNASEH2B	0.531707	0.380258	0.555382	0.803403	0.697396	0.698502
TNFAIP8L2	0.531707	0.513539	0.83669	0.502415	0.531537	0.701936
RPS27L	0.531707	0.737665	0.634068	0.550758	0.540204	0.701936
CD200	0.531707	0.374684	0.68154	0.792543	0.55012	0.702157
TBC1D10A	0.531707	0.408013	0.676169	0.70604	0.58131	0.702157
CD320	0.531707	0.357185	0.822711	0.542821	0.600354	0.726194
ESRRG	0.531707	0.725171	0.556844	0.648372	0.503876	0.732815
LOC101903725	0.531707	0.468529	0.569257	0.819021	0.520718	0.75916
THRSP	0.531707	0.380201	0.644652	0.756608	0.560684	0.75916
LOC528332	0.531707	0.691951	0.544924	0.50684	0.675025	0.75916
LMNA	0.531707	0.368807	0.68154	0.51045	0.78295	0.75916
TMEM167B	0.531707	0.37559	0.644652	0.554403	0.734082	0.763567
MACROD1	0.531707	0.370484	0.810404	0.605264	0.503876	0.773066
PPARGC1A	0.531707	0.517402	0.585901	0.713832	0.503876	0.779219
FAM98C	0.531707	0.403577	0.644652	0.607014	0.608754	0.784318
IFT20	0.531707	0.474656	0.569257	0.686521	0.567384	0.784473
GRB14	0.531707	0.775367	0.594733	0.50684	0.514901	0.796358
SNX8	0.531707	0.447049	0.734046	0.542821	0.515831	0.79927
NARFL	0.531707	0.365898	0.77517	0.534576	0.584612	0.79927
RPL10	0.531707	0.421236	0.716274	0.51045	0.604783	0.79927
MGARP	0.531707	0.382413	0.556844	0.619764	0.700721	0.808815
ASNA1	0.531707	0.46489	0.788329	0.501088	0.508549	0.810219
RNF14	0.531707	0.371858	0.610269	0.649074	0.625719	0.810219
CABIN1	0.531707	0.478835	0.697016	0.512867	0.561778	0.813427
HSPBP1	0.531707	0.400024	0.733561	0.576631	0.508549	0.81408
RAB11FIP3	0.531707	0.384775	0.670775	0.54187	0.642131	0.816722
ELP5	0.531707	0.371858	0.732545	0.549799	0.560684	0.826676
IL4I1	0.531707	0.385724	0.678987	0.600994	0.527428	0.827135
SCARF2	0.531707	0.494837	0.666369	0.524476	0.548179	0.831011
WDR81	0.531707	0.394839	0.678987	0.550758	0.548179	0.845187
HTT	0.531707	0.498971	0.676169	0.519203	0.508995	0.859308
KCNMB1	0.531707	0.423035	0.585901	0.604702	0.55888	0.860762
RPS15	0.531707	0.359361	0.775359	0.510473	0.532985	0.860891
RPS5	0.531707	0.366586	0.789905	0.520446	0.503876	0.870576
SPINT2	0.531707	0.403577	0.645815	0.580752	0.525477	0.871852
ST3GAL1	0.531707	0.359944	0.676169	0.588319	0.532313	0.874597
USE1	0.531707	0.37559	0.678708	0.593377	0.501276	0.879907
C23H6orf108	0.531707	0.37559	0.767041	0.51045	0.498929	0.886367
ELK1	0.531707	0.380258	0.637235	0.563665	0.522338	0.908872
C5H12orf39	0.531707	0.492129	0.555382	0.50448	0.561778	0.926316
HMGN5	0.531707	0.371858	0.555382	0.549572	0.60507	0.934479
DTWD1	0.532925	0.37559	0.556844	0.550758	0.827974	0.779219
SRBD1	0.532925	0.361774	0.636077	0.580752	0.694551	0.810219
PPP1CA	0.532925	0.37559	0.730841	0.510473	0.629016	0.82115
CLCNKA	0.532925	0.519261	0.678708	0.516524	0.540916	0.823337
TRERF1	0.532925	0.366586	0.569257	0.864854	0.503876	0.831489
PRICKLE3	0.533253	0.677647	0.651895	0.51045	0.573455	0.745723
EPC1	0.534292	0.390561	0.65264	0.665578	0.650253	0.72584
RNF139	0.534292	0.416701	0.555382	0.688426	0.718849	0.730974
ZNF750	0.534292	0.384741	0.555443	0.819021	0.61792	0.749145
TSTA3	0.534292	0.363737	0.776528	0.511866	0.548179	0.85362
EMP2	0.535037	0.371858	0.671958	0.821815	0.548179	0.715946
GNPDA2	0.535232	0.482114	0.600471	0.867597	0.540204	0.653396
LOC101907812	0.535232	0.452548	0.581838	0.549799	0.833963	0.702157
LOC510078	0.535232	0.373164	0.581838	0.878895	0.567384	0.743133
LOC101907710	0.535931	0.681591	0.645815	0.51045	0.721802	0.616878
TMEM74B	0.535931	0.371858	0.594733	0.973837	0.520629	0.61982
GALNT14	0.535931	0.358948	0.735307	0.550758	0.809485	0.61982
PFKFB4	0.535931	0.370936	0.732545	0.897072	0.503876	0.631908
CPNE2	0.535931	0.407743	0.56368	0.572899	0.841478	0.72584
DKK2	0.535931	0.380201	0.576193	0.671975	0.503876	0.908872
LYPLA2	0.536128	0.400587	0.678708	0.554403	0.781172	0.689161
LOC783202	0.536128	0.538797	0.666369	0.665578	0.508549	0.740952
MIR133A-2	0.536151	0.368807	0.564063	0.958658	0.50469	0.702545
RPS9	0.536151	0.384775	0.78851	0.51045	0.521512	0.853544
MMP25	0.536421	0.403577	0.631236	0.858941	0.578732	0.662084
TNFSF4	0.537639	0.515907	0.611213	0.77493	0.627652	0.616878
CSTB-2	0.537639	0.3728	0.733329	0.730688	0.544435	0.718322
KTI12	0.537639	0.403577	0.644675	0.648372	0.55012	0.82115
NT5DC2	0.537639	0.409574	0.608988	0.69672	0.541728	0.825178
AGTR1	0.537639	0.382413	0.651895	0.51045	0.70587	0.830225
RBMS2	0.537732	0.452548	0.585901	0.897072	0.586344	0.616878
DNAH11-2	0.537732	0.870911	0.585901	0.546453	0.584165	0.617762
CHRNA5	0.537732	0.368807	0.629663	0.607014	0.885347	0.61982
LOC512486	0.537732	0.37605	0.72866	0.56494	0.725504	0.701936
PRELID1	0.537732	0.382413	0.714818	0.607014	0.640686	0.739576
FEM1A	0.537732	0.425054	0.711203	0.647189	0.532985	0.766276
C9H12orf49	0.537732	0.47303	0.727885	0.550758	0.557664	0.769171
CLEC11A	0.537732	0.44189	0.645386	0.709337	0.523129	0.782836
NFKBIZ	0.537732	0.368807	0.690673	0.574528	0.649587	0.796358
LOC100337485	0.537732	0.376221	0.778526	0.550758	0.548179	0.79868
ZNF593	0.537732	0.373164	0.78678	0.548129	0.507785	0.838447
EVL	0.537732	0.366103	0.748464	0.534206	0.513602	0.892425
GPRC5A	0.537732	0.368807	0.651895	0.542821	0.532985	0.933884
FAM3A	0.537972	0.481501	0.736584	0.534819	0.586344	0.746793
GBP5	0.539344	0.360438	0.599139	0.549799	0.938482	0.653396
NDUFA2	0.539344	0.371858	0.645386	0.644674	0.742756	0.724296
SHISA5	0.539417	0.368807	0.649636	0.927204	0.544435	0.61982
TVP23B	0.539995	0.400945	0.555382	0.649074	0.74782	0.766276
MYOG	0.540365	0.388375	0.669761	0.619764	0.578732	0.810219
MYOD1	0.541811	0.495019	0.604584	0.808785	0.585502	0.661284
CCNC	0.541811	0.479496	0.555382	0.542589	0.892614	0.692868
RAB35	0.541811	0.461043	0.645815	0.756608	0.578732	0.701936
SEC61B	0.541811	0.737551	0.678987	0.538671	0.522338	0.725598
MDC1	0.541811	0.526662	0.614235	0.600878	0.625719	0.754101
PPP2R5D	0.541811	0.374574	0.733329	0.676378	0.548179	0.758625
CLCN7	0.541811	0.477028	0.735085	0.574213	0.521512	0.77621
VAMP5	0.541811	0.384741	0.787213	0.582604	0.522338	0.78755
ATG2A	0.541811	0.413621	0.722626	0.560656	0.548179	0.810219
KPTN	0.541811	0.368807	0.779416	0.534576	0.58131	0.810966
WIZ	0.541811	0.401197	0.644652	0.58217	0.634829	0.82115
LOC618217	0.541811	0.633456	0.556844	0.55029	0.522338	0.859738
NCDN	0.541811	0.371858	0.732545	0.542821	0.542758	0.870576
DDA1	0.542004	0.418019	0.732545	0.660591	0.545606	0.739576
SERINC4	0.542004	0.384794	0.585901	0.513121	0.849031	0.788372
BAP1	0.542004	0.477028	0.666369	0.524476	0.58131	0.844857
B3GNT3	0.542007	0.600756	0.599139	0.889285	0.503876	0.617762
FDX1L	0.542007	0.46489	0.775689	0.665578	0.548179	0.61982
MOB3A	0.542007	0.379435	0.672223	0.669874	0.532985	0.827135
BCL7B	0.542007	0.364365	0.68517	0.662499	0.533548	0.831489
CSK	0.542007	0.426335	0.731852	0.542821	0.532985	0.833115
GEMIN2	0.54241	0.574603	0.622639	0.820667	0.522338	0.653396
LOC100138326	0.54241	0.496596	0.644821	0.79039	0.545606	0.699522
SORL1	0.542633	0.380711	0.555382	0.83071	0.525477	0.835424
FAM174B	0.542959	0.952819	0.555382	0.520329	0.576464	0.61982
C6H4orf48	0.542959	0.382413	0.784937	0.641622	0.649981	0.61982
LOC100847554	0.542959	0.768673	0.617389	0.605264	0.55245	0.653396
NCOA7	0.542959	0.380258	0.594733	0.897072	0.600103	0.692868
PIH1D2	0.542959	0.412763	0.629944	0.83364	0.584659	0.701936
NOP10	0.542959	0.513783	0.684625	0.54187	0.675025	0.724296
CHMP3	0.542959	0.373939	0.556844	0.542821	0.904778	0.743133
C19H17orf70	0.542959	0.574603	0.730833	0.574528	0.513243	0.7465
OCIAD1	0.542959	0.408013	0.555443	0.80593	0.634829	0.749107
MUS81	0.542959	0.37605	0.73331	0.637208	0.570727	0.768818
GSTZ1	0.542959	0.365574	0.716274	0.639122	0.508549	0.858627
FLAD1	0.542959	0.371858	0.748155	0.563841	0.503876	0.870576
AUP1	0.542959	0.423568	0.733329	0.509558	0.533363	0.870821
E2F4	0.542959	0.3728	0.648307	0.583081	0.527379	0.91171
PCYOX1	0.543282	0.577692	0.586296	0.673466	0.600354	0.716237
CYP19A1	0.543282	0.516803	0.651895	0.534576	0.707377	0.739576
ARHGEF6	0.543282	0.524156	0.569402	0.761018	0.548179	0.75767
RHBDD3	0.543282	0.366586	0.828671	0.560656	0.503876	0.813457
LOC101907610	0.543282	0.400133	0.698994	0.593253	0.535649	0.838447
SH3D19	0.543523	0.371858	0.560516	0.51045	0.973005	0.701936
SLC46A2	0.54391	0.408875	0.644652	0.510473	0.897061	0.692868
NTRK1	0.54391	0.59055	0.694561	0.54187	0.586344	0.734708
NOSIP	0.54391	0.37605	0.789304	0.64328	0.523129	0.75916
FZD2	0.54391	0.37559	0.645386	0.821166	0.522338	0.79067
ATG4B	0.54391	0.455315	0.757156	0.540724	0.525477	0.814179
LOC510382	0.544004	0.465825	0.591225	0.512867	0.939841	0.619349
GLRX	0.54402	0.490495	0.656305	0.77493	0.593524	0.61982
LPIN3	0.54402	0.516803	0.676169	0.54187	0.798157	0.61982
LOC100847245	0.54402	0.708224	0.680816	0.648619	0.520629	0.621384
LOC101907215	0.54402	0.369446	0.559194	0.916185	0.675098	0.622218
VASN	0.54402	0.412784	0.570836	0.541164	0.953629	0.622218
SH3BP4	0.54402	0.400024	0.594733	0.512867	0.959013	0.648678
GIN1	0.54402	0.468529	0.594733	0.797781	0.640686	0.689161
PDGFB	0.54402	0.390949	0.581838	0.520131	0.94855	0.68946
MYBPC1	0.54402	0.371858	0.569933	0.948329	0.553778	0.690627
ZNF770	0.54402	0.372078	0.569257	0.874564	0.678427	0.701704
AEN	0.54402	0.419864	0.703016	0.599938	0.696622	0.701704
MYO1E	0.54402	0.431808	0.62268	0.704542	0.700794	0.701704
P2RY2	0.54402	0.46211	0.715349	0.64328	0.600761	0.701936
CACNA1H	0.54402	0.688964	0.586296	0.734819	0.508549	0.702545
NRD1	0.54402	0.493509	0.590592	0.765294	0.604783	0.702545
VDAC3	0.54402	0.382327	0.673011	0.892015	0.507785	0.724296
SLC4A4	0.54402	0.474717	0.569257	0.902403	0.521512	0.726194
LOC101905181	0.54402	0.396718	0.898141	0.541164	0.503876	0.743133
ATP5B	0.54402	0.368807	0.662017	0.723408	0.628991	0.75916
RCC2	0.54402	0.4124	0.666369	0.678175	0.593524	0.760897
LOC101903158	0.54402	0.568632	0.580254	0.605264	0.611556	0.769721
ACTG2	0.54402	0.492129	0.636077	0.611792	0.600761	0.77621
NDST1	0.54402	0.41688	0.667768	0.548129	0.694551	0.779797
TAF10	0.54402	0.371858	0.732793	0.713832	0.508549	0.79868
GSK3A	0.54402	0.44332	0.686974	0.576631	0.584659	0.79927
ZNF674	0.54402	0.564957	0.672223	0.534206	0.561778	0.808815
LOC100297647	0.54402	0.438826	0.644652	0.636438	0.575959	0.810966
DPP3	0.54402	0.382413	0.72145	0.674541	0.503876	0.821063
LOC101902437	0.54402	0.416849	0.573832	0.512867	0.791456	0.831489
VPS51	0.54402	0.390743	0.81857	0.538671	0.503876	0.840472
IFT88	0.54402	0.464212	0.594733	0.57085	0.629016	0.844627
TTC7A	0.54402	0.516803	0.613229	0.541164	0.600761	0.853077
DDX28	0.54402	0.368807	0.738495	0.547682	0.503876	0.904037
MAP3K10	0.54402	0.366586	0.732793	0.534576	0.540204	0.904037
AKAP5	0.544424	0.37559	0.604584	0.635516	0.893674	0.619901
USP43	0.544424	0.572503	0.714489	0.54187	0.675884	0.662084
[truncated: 11,515 more rows]
